# Supplementary material for: Chemical profiling of DNA G-quadruplex-interacting proteins in live cells
Source: Nat Chem. 2021 Jun 28;13(7):626–33. doi: 10.1038/s41557-021-00736-9 (PMC8245323; doi:10.1038/s41557-021-00736-9)
Supplement: Supplementary file 4 [file 41557_2021_736_MOESM1_ESM.mol]

nchem.21010131B-comp1.mol
  ChemDraw04292110112D

 53 58  0  0  0  0  0  0  0  0999 V2000
   -0.7145   -1.0313    0.0000 C   0  0  0  0  0  0  0  0  0  0  0  0
   -0.7145   -1.8563    0.0000 C   0  0  0  0  0  0  0  0  0  0  0  0
    0.0000   -2.2688    0.0000 N   0  0  0  0  0  0  0  0  0  0  0  0
    0.7145   -1.8563    0.0000 C   0  0  0  0  0  0  0  0  0  0  0  0
    0.7145   -1.0313    0.0000 C   0  0  0  0  0  0  0  0  0  0  0  0
    0.0000   -0.6188    0.0000 C   0  0  0  0  0  0  0  0  0  0  0  0
    1.4289   -2.2688    0.0000 C   0  0  0  0  0  0  0  0  0  0  0  0
    1.4289   -3.0938    0.0000 N   0  0  0  0  0  0  0  0  0  0  0  0
    2.1434   -3.5063    0.0000 C   0  0  0  0  0  0  0  0  0  0  0  0
    2.1434   -4.3313    0.0000 N   0  0  0  0  0  0  0  0  0  0  0  0
    2.8579   -4.7438    0.0000 C   0  0  0  0  0  0  0  0  0  0  0  0
    3.5724   -4.3313    0.0000 C   0  0  0  0  0  0  0  0  0  0  0  0
    3.5724   -3.5063    0.0000 C   0  0  0  0  0  0  0  0  0  0  0  0
    2.8579   -3.0938    0.0000 C   0  0  0  0  0  0  0  0  0  0  0  0
    2.8579   -5.5688    0.0000 C   0  0  0  0  0  0  0  0  0  0  0  0
    3.5724   -5.9813    0.0000 C   0  0  0  0  0  0  0  0  0  0  0  0
    4.2868   -5.5688    0.0000 C   0  0  0  0  0  0  0  0  0  0  0  0
    4.2868   -4.7438    0.0000 C   0  0  0  0  0  0  0  0  0  0  0  0
    0.0000    0.2062    0.0000 O   0  0  0  0  0  0  0  0  0  0  0  0
   -0.7145    0.6187    0.0000 C   0  0  0  0  0  0  0  0  0  0  0  0
   -1.4289   -2.2688    0.0000 C   0  0  0  0  0  0  0  0  0  0  0  0
   -1.4289   -3.0938    0.0000 N   0  0  0  0  0  0  0  0  0  0  0  0
   -2.1434   -3.5063    0.0000 C   0  0  0  0  0  0  0  0  0  0  0  0
   -2.8579   -3.0938    0.0000 C   0  0  0  0  0  0  0  0  0  0  0  0
   -3.5724   -3.5063    0.0000 C   0  0  0  0  0  0  0  0  0  0  0  0
   -3.5724   -4.3313    0.0000 C   0  0  0  0  0  0  0  0  0  0  0  0
   -2.8579   -4.7438    0.0000 C   0  0  0  0  0  0  0  0  0  0  0  0
   -2.1434   -4.3313    0.0000 N   0  0  0  0  0  0  0  0  0  0  0  0
   -4.2868   -4.7438    0.0000 C   0  0  0  0  0  0  0  0  0  0  0  0
   -4.2868   -5.5688    0.0000 C   0  0  0  0  0  0  0  0  0  0  0  0
   -3.5724   -5.9813    0.0000 C   0  0  0  0  0  0  0  0  0  0  0  0
   -2.8579   -5.5688    0.0000 C   0  0  0  0  0  0  0  0  0  0  0  0
   -4.2868   -3.0938    0.0000 O   0  0  0  0  0  0  0  0  0  0  0  0
   -5.0013   -3.5063    0.0000 C   0  0  0  0  0  0  0  0  0  0  0  0
   -5.7158   -3.0938    0.0000 C   0  0  0  0  0  0  0  0  0  0  0  0
    4.2868   -3.0938    0.0000 O   0  0  0  0  0  0  0  0  0  0  0  0
    5.0013   -3.5063    0.0000 C   0  0  0  0  0  0  0  0  0  0  0  0
    5.7158   -3.0938    0.0000 C   0  0  0  0  0  0  0  0  0  0  0  0
    6.4302   -3.5063    0.0000 N   0  0  0  0  0  0  0  0  0  0  0  0
   -6.4302   -3.5063    0.0000 N   0  0  0  0  0  0  0  0  0  0  0  0
   -0.7145    1.4437    0.0000 C   0  0  0  0  0  0  0  0  0  0  0  0
   -1.4289    1.8562    0.0000 N   0  0  0  0  0  0  0  0  0  0  0  0
   -1.4289    2.6812    0.0000 C   0  0  0  0  0  0  0  0  0  0  0  0
   -2.1434    3.0937    0.0000 C   0  0  0  0  0  0  0  0  0  0  0  0
   -2.1434    3.9187    0.0000 C   0  0  0  0  0  0  0  0  0  0  0  0
   -2.8579    4.3312    0.0000 C   0  0  0  0  0  0  0  0  0  0  0  0
   -2.8579    5.1563    0.0000 C   0  0  0  0  0  0  0  0  0  0  0  0
   -1.3184    3.9187    0.0000 N   0  0  0  0  0  0  0  0  0  0  0  0
   -1.7309    4.6332    0.0000 N   0  0  0  0  0  0  0  0  0  0  0  0
   -3.5724    5.5687    0.0000 C   0  0  0  0  0  0  0  0  0  0  0  0
   -4.2868    5.9813    0.0000 C   0  0  0  0  0  0  0  0  0  0  0  0
    2.1434   -1.8563    0.0000 O   0  0  0  0  0  0  0  0  0  0  0  0
   -2.1434   -1.8563    0.0000 O   0  0  0  0  0  0  0  0  0  0  0  0
  1  2  2  0      
  2  3  1  0      
  3  4  2  0      
  4  5  1  0      
  5  6  2  0      
  6  1  1  0      
  4  7  1  0      
  7  8  1  0      
  8  9  1  0      
  9 10  2  0      
 10 11  1  0      
 11 12  2  0      
 12 13  1  0      
 13 14  2  0      
 14  9  1  0      
 11 15  1  0      
 15 16  2  0      
 16 17  1  0      
 17 18  2  0      
 18 12  1  0      
  6 19  1  0      
 19 20  1  0      
  2 21  1  0      
 21 22  1  0      
 22 23  1  0      
 23 24  2  0      
 24 25  1  0      
 25 26  2  0      
 26 27  1  0      
 27 28  2  0      
 28 23  1  0      
 26 29  1  0      
 29 30  2  0      
 30 31  1  0      
 31 32  2  0      
 32 27  1  0      
 25 33  1  0      
 33 34  1  0      
 34 35  1  0      
 13 36  1  0      
 36 37  1  0      
 37 38  1  0      
 38 39  1  0      
 35 40  1  0      
 20 41  1  0      
 41 42  1  0      
 42 43  1  0      
 43 44  1  0      
 44 45  1  0      
 45 46  1  0      
 46 47  1  0      
 45 48  1  0      
 48 49  2  0      
 49 45  1  0      
 47 50  1  0      
 50 51  3  0      
  7 52  2  0      
 21 53  2  0      
M  END
