# Supplementary material for: Chemical profiling of DNA G-quadruplex-interacting proteins in live cells
Source: Nat Chem. 2021 Jun 28;13(7):626–33. doi: 10.1038/s41557-021-00736-9 (PMC8245323; doi:10.1038/s41557-021-00736-9)
Supplement: Supplementary file 6 [file 41557_2021_736_MOESM3_ESM.mol]

nchem.21010131B-comp2.mol
  ChemDraw04292110112D

 64 69  0  0  0  0  0  0  0  0999 V2000
   -0.7050    1.8060    0.0000 C   0  0  0  0  0  0  0  0  0  0  0  0
    0.0036    1.3890    0.0000 C   0  0  0  0  0  0  0  0  0  0  0  0
    0.7191    1.7942    0.0000 O   0  0  0  0  0  0  0  0  0  0  0  0
    1.4277    1.3772    0.0000 C   0  0  0  0  0  0  0  0  0  0  0  0
    2.1431    1.7824    0.0000 C   0  0  0  0  0  0  0  0  0  0  0  0
    2.8518    1.3654    0.0000 O   0  0  0  0  0  0  0  0  0  0  0  0
    3.5672    1.7706    0.0000 C   0  0  0  0  0  0  0  0  0  0  0  0
    4.2759    1.3536    0.0000 C   0  0  0  0  0  0  0  0  0  0  0  0
    4.9913    1.7588    0.0000 N   0  0  0  0  0  0  0  0  0  0  0  0
    5.7000    1.3418    0.0000 C   0  0  0  0  0  0  0  0  0  0  0  0
   -4.9821    1.8414    0.0000 C   0  0  0  0  0  0  0  0  0  0  0  0
   -5.7000    1.4348    0.0000 C   0  0  0  0  0  0  0  0  0  0  0  0
   -5.7068    0.6099    0.0000 N   0  0  0  0  0  0  0  0  0  0  0  0
   -4.9958    0.1914    0.0000 C   0  0  0  0  0  0  0  0  0  0  0  0
   -4.2779    0.5980    0.0000 C   0  0  0  0  0  0  0  0  0  0  0  0
   -4.2711    1.4230    0.0000 C   0  0  0  0  0  0  0  0  0  0  0  0
   -5.0026   -0.6335    0.0000 C   0  0  0  0  0  0  0  0  0  0  0  0
   -4.2916   -1.0519    0.0000 O   0  0  0  0  0  0  0  0  0  0  0  0
   -5.7205   -1.0401    0.0000 N   0  0  0  0  0  0  0  0  0  0  0  0
   -5.7273   -1.8651    0.0000 C   0  0  0  0  0  0  0  0  0  0  0  0
   -6.4452   -2.2716    0.0000 N   0  0  0  0  0  0  0  0  0  0  0  0
   -6.4520   -3.0966    0.0000 C   0  0  0  0  0  0  0  0  0  0  0  0
   -5.7410   -3.5150    0.0000 C   0  0  0  0  0  0  0  0  0  0  0  0
   -5.0231   -3.1084    0.0000 C   0  0  0  0  0  0  0  0  0  0  0  0
   -5.0163   -2.2835    0.0000 C   0  0  0  0  0  0  0  0  0  0  0  0
   -7.1699   -3.5032    0.0000 C   0  0  0  0  0  0  0  0  0  0  0  0
   -7.1767   -4.3281    0.0000 C   0  0  0  0  0  0  0  0  0  0  0  0
   -6.4657   -4.7465    0.0000 C   0  0  0  0  0  0  0  0  0  0  0  0
   -5.7478   -4.3400    0.0000 C   0  0  0  0  0  0  0  0  0  0  0  0
   -3.5532    1.8296    0.0000 O   0  0  0  0  0  0  0  0  0  0  0  0
   -2.8446    1.4126    0.0000 C   0  0  0  0  0  0  0  0  0  0  0  0
   -6.4110    1.8532    0.0000 C   0  0  0  0  0  0  0  0  0  0  0  0
   -6.4042    2.6782    0.0000 O   0  0  0  0  0  0  0  0  0  0  0  0
   -7.1289    1.4467    0.0000 N   0  0  0  0  0  0  0  0  0  0  0  0
   -7.8399    1.8651    0.0000 C   0  0  0  0  0  0  0  0  0  0  0  0
   -7.8330    2.6900    0.0000 C   0  0  0  0  0  0  0  0  0  0  0  0
   -8.5441    3.1084    0.0000 C   0  0  0  0  0  0  0  0  0  0  0  0
   -9.2619    2.7019    0.0000 C   0  0  0  0  0  0  0  0  0  0  0  0
   -9.2688    1.8769    0.0000 C   0  0  0  0  0  0  0  0  0  0  0  0
   -8.5577    1.4585    0.0000 N   0  0  0  0  0  0  0  0  0  0  0  0
   -9.9682    3.1175    0.0000 C   0  0  0  0  0  0  0  0  0  0  0  0
  -10.6908    2.7137    0.0000 C   0  0  0  0  0  0  0  0  0  0  0  0
  -10.6977    1.8887    0.0000 C   0  0  0  0  0  0  0  0  0  0  0  0
   -9.9866    1.4703    0.0000 C   0  0  0  0  0  0  0  0  0  0  0  0
   -8.5372    3.9334    0.0000 O   0  0  0  0  0  0  0  0  0  0  0  0
   -9.2483    4.3518    0.0000 C   0  0  0  0  0  0  0  0  0  0  0  0
   -9.2414    5.1768    0.0000 C   0  0  0  0  0  0  0  0  0  0  0  0
   -4.3121   -3.5268    0.0000 O   0  0  0  0  0  0  0  0  0  0  0  0
   -4.3189   -4.3518    0.0000 C   0  0  0  0  0  0  0  0  0  0  0  0
   -3.6079   -4.7702    0.0000 C   0  0  0  0  0  0  0  0  0  0  0  0
   -3.6147   -5.5952    0.0000 N   0  0  0  0  0  0  0  0  0  0  0  0
   -9.9525    5.5952    0.0000 N   0  0  0  0  0  0  0  0  0  0  0  0
   -2.1291    1.8178    0.0000 C   0  0  0  0  0  0  0  0  0  0  0  0
   -1.4205    1.4008    0.0000 N   0  0  0  0  0  0  0  0  0  0  0  0
    6.4178    1.7484    0.0000 C   0  0  0  0  0  0  0  0  0  0  0  0
    5.6931    0.5168    0.0000 O   0  0  0  0  0  0  0  0  0  0  0  0
    7.1288    1.3300    0.0000 C   0  0  0  0  0  0  0  0  0  0  0  0
    7.8467    1.7365    0.0000 C   0  0  0  0  0  0  0  0  0  0  0  0
    8.5577    1.3181    0.0000 C   0  0  0  0  0  0  0  0  0  0  0  0
    9.2756    1.7247    0.0000 C   0  0  0  0  0  0  0  0  0  0  0  0
    8.2651    2.4475    0.0000 N   0  0  0  0  0  0  0  0  0  0  0  0
    7.4401    2.4544    0.0000 N   0  0  0  0  0  0  0  0  0  0  0  0
    9.9866    1.3063    0.0000 C   0  0  0  0  0  0  0  0  0  0  0  0
   10.6977    0.8879    0.0000 C   0  0  0  0  0  0  0  0  0  0  0  0
  1  2  1  0      
  2  3  1  0      
  3  4  1  0      
  4  5  1  0      
  5  6  1  0      
  6  7  1  0      
  7  8  1  0      
  8  9  1  0      
  9 10  1  0      
 11 12  2  0      
 12 13  1  0      
 13 14  2  0      
 14 15  1  0      
 15 16  2  0      
 16 11  1  0      
 14 17  1  0      
 17 18  2  0      
 17 19  1  0      
 19 20  1  0      
 20 21  2  0      
 21 22  1  0      
 22 23  2  0      
 23 24  1  0      
 24 25  2  0      
 25 20  1  0      
 22 26  1  0      
 26 27  2  0      
 27 28  1  0      
 28 29  2  0      
 29 23  1  0      
 16 30  1  0      
 30 31  1  0      
 12 32  1  0      
 32 33  2  0      
 32 34  1  0      
 34 35  1  0      
 35 36  2  0      
 36 37  1  0      
 37 38  2  0      
 38 39  1  0      
 39 40  2  0      
 40 35  1  0      
 38 41  1  0      
 41 42  2  0      
 42 43  1  0      
 43 44  2  0      
 44 39  1  0      
 37 45  1  0      
 45 46  1  0      
 46 47  1  0      
 24 48  1  0      
 48 49  1  0      
 49 50  1  0      
 50 51  1  0      
 47 52  1  0      
 31 53  1  0      
 53 54  1  0      
  1 54  1  0      
 10 55  1  0      
 10 56  2  0      
 55 57  1  0      
 57 58  1  0      
 58 59  1  0      
 59 60  1  0      
 58 61  1  0      
 61 62  2  0      
 62 58  1  0      
 60 63  1  0      
 63 64  3  0      
M  END
