# Supplementary material for: Chemical profiling of DNA G-quadruplex-interacting proteins in live cells
Source: Nat Chem. 2021 Jun 28;13(7):626–33. doi: 10.1038/s41557-021-00736-9 (PMC8245323; doi:10.1038/s41557-021-00736-9)
Supplement: Supplementary file 8 [file 41557_2021_736_MOESM5_ESM.mol]

nchem.21010131B-comp3.mol
  ChemDraw04292110112D

 13 13  0  0  0  0  0  0  0  0999 V2000
   -1.0665    0.2628    0.0000 C   0  0  0  0  0  0  0  0  0  0  0  0
   -0.3555   -0.1556    0.0000 C   0  0  0  0  0  0  0  0  0  0  0  0
    0.3623    0.2509    0.0000 C   0  0  0  0  0  0  0  0  0  0  0  0
    1.0734   -0.1675    0.0000 C   0  0  0  0  0  0  0  0  0  0  0  0
    1.7912    0.2391    0.0000 C   0  0  0  0  0  0  0  0  0  0  0  0
    0.7808    0.9619    0.0000 N   0  0  0  0  0  0  0  0  0  0  0  0
   -0.0442    0.9688    0.0000 N   0  0  0  0  0  0  0  0  0  0  0  0
    2.5023   -0.1793    0.0000 C   0  0  0  0  0  0  0  0  0  0  0  0
    3.2133   -0.5977    0.0000 C   0  0  0  0  0  0  0  0  0  0  0  0
   -1.7844   -0.1438    0.0000 C   0  0  0  0  0  0  0  0  0  0  0  0
   -2.4954    0.2746    0.0000 N   0  0  0  0  0  0  0  0  0  0  0  0
   -1.7912   -0.9688    0.0000 O   0  0  0  0  0  0  0  0  0  0  0  0
   -3.2133   -0.1320    0.0000 C   0  0  0  0  0  0  0  0  0  0  0  0
  1  2  1  0      
  2  3  1  0      
  3  4  1  0      
  4  5  1  0      
  3  6  1  0      
  6  7  2  0      
  7  3  1  0      
  5  8  1  0      
  8  9  3  0      
  1 10  1  0      
 10 11  1  0      
 10 12  2  0      
 11 13  1  0      
M  END
