# Supplementary material for: Chemical profiling of DNA G-quadruplex-interacting proteins in live cells
Source: Nat Chem. 2021 Jun 28;13(7):626–33. doi: 10.1038/s41557-021-00736-9 (PMC8245323; doi:10.1038/s41557-021-00736-9)
Supplement: Supplementary file 10 [file 41557_2021_736_MOESM7_ESM.mol]

nchem.21010131B-compS1.mol
  ChemDraw04292110112D

 15 15  0  0  0  0  0  0  0  0999 V2000
   -0.3584    0.6167    0.0000 C   0  0  0  0  0  0  0  0  0  0  0  0
   -0.3584   -0.2083    0.0000 C   0  0  0  0  0  0  0  0  0  0  0  0
    0.3560   -0.6208    0.0000 N   0  0  0  0  0  0  0  0  0  0  0  0
    1.0705   -0.2083    0.0000 C   0  0  0  0  0  0  0  0  0  0  0  0
    1.0705    0.6167    0.0000 C   0  0  0  0  0  0  0  0  0  0  0  0
    0.3560    1.0292    0.0000 C   0  0  0  0  0  0  0  0  0  0  0  0
    0.3560    1.8542    0.0000 O   0  0  0  0  0  0  0  0  0  0  0  0
   -1.0729   -0.6208    0.0000 C   0  0  0  0  0  0  0  0  0  0  0  0
   -1.0729   -1.4431    0.0000 O   0  0  0  0  0  0  0  0  0  0  0  0
   -1.7850   -0.2097    0.0000 O   0  0  0  0  0  0  0  0  0  0  0  0
   -2.4970   -0.6208    0.0000 C   0  0  0  0  0  0  0  0  0  0  0  0
    1.7850   -0.6208    0.0000 C   0  0  0  0  0  0  0  0  0  0  0  0
    2.4970   -0.2097    0.0000 O   0  0  0  0  0  0  0  0  0  0  0  0
    1.7850   -1.4431    0.0000 O   0  0  0  0  0  0  0  0  0  0  0  0
    2.4970   -1.8542    0.0000 C   0  0  0  0  0  0  0  0  0  0  0  0
 10 11  1  0      
  8  9  2  0      
  8 10  1  0      
  2  8  1  0      
 14 15  1  0      
 12 13  2  0      
 12 14  1  0      
  4 12  1  0      
  1  2  2  0      
  2  3  1  0      
  3  4  2  0      
  4  5  1  0      
  5  6  2  0      
  6  1  1  0      
  6  7  1  0      
M  STY  1   1 SUP
M  SLB  1   1   1
M  SAL   1  4   8   9  10  11
M  SBL   1  1   4
M  SMT   1 COOMe
M  SBV   1   4    0.7145    0.4125
M  STY  1   2 SUP
M  SLB  1   2   2
M  SAL   2  4  12  13  14  15
M  SBL   2  1   8
M  SMT   2 COOMe
M  SBV   2   8   -0.7145    0.4125
M  END
