# Supplementary material for: Chemical profiling of DNA G-quadruplex-interacting proteins in live cells
Source: Nat Chem. 2021 Jun 28;13(7):626–33. doi: 10.1038/s41557-021-00736-9 (PMC8245323; doi:10.1038/s41557-021-00736-9)
Supplement: Supplementary file 12 [file 41557_2021_736_MOESM9_ESM.mol]

nchem.21010131B-compS2.mol
  ChemDraw04292110112D

 26 27  0  0  0  0  0  0  0  0999 V2000
    1.0693   -1.0340    0.0000 C   0  0  0  0  0  0  0  0  0  0  0  0
    1.0693   -1.8618    0.0000 C   0  0  0  0  0  0  0  0  0  0  0  0
    1.7862   -2.2757    0.0000 N   0  0  0  0  0  0  0  0  0  0  0  0
    2.5031   -1.8618    0.0000 C   0  0  0  0  0  0  0  0  0  0  0  0
    2.5031   -1.0340    0.0000 C   0  0  0  0  0  0  0  0  0  0  0  0
    1.7862   -0.6201    0.0000 C   0  0  0  0  0  0  0  0  0  0  0  0
    1.7862    0.2076    0.0000 O   0  0  0  0  0  0  0  0  0  0  0  0
    1.0693    0.6215    0.0000 C   0  0  0  0  0  0  0  0  0  0  0  0
    1.0693    1.4493    0.0000 C   0  0  0  0  0  0  0  0  0  0  0  0
    0.3524   -2.2757    0.0000 C   0  0  0  0  0  0  0  0  0  0  0  0
    0.3524   -3.1007    0.0000 O   0  0  0  0  0  0  0  0  0  0  0  0
   -0.3621   -1.8632    0.0000 O   0  0  0  0  0  0  0  0  0  0  0  0
    3.2199   -2.2757    0.0000 C   0  0  0  0  0  0  0  0  0  0  0  0
    3.9344   -1.8632    0.0000 O   0  0  0  0  0  0  0  0  0  0  0  0
    3.2199   -3.1007    0.0000 O   0  0  0  0  0  0  0  0  0  0  0  0
    0.3524    1.8632    0.0000 N   0  0  0  0  0  0  0  0  0  0  0  0
   -3.2199    3.1007    0.0000 C   0  0  0  0  0  0  0  0  0  0  0  0
   -3.9344    2.6882    0.0000 C   0  0  0  0  0  0  0  0  0  0  0  0
   -3.9344    1.8632    0.0000 C   0  0  0  0  0  0  0  0  0  0  0  0
   -3.2199    1.4507    0.0000 C   0  0  0  0  0  0  0  0  0  0  0  0
   -2.5055    1.8632    0.0000 C   0  0  0  0  0  0  0  0  0  0  0  0
   -2.5055    2.6882    0.0000 C   0  0  0  0  0  0  0  0  0  0  0  0
   -1.7910    1.4507    0.0000 C   0  0  0  0  0  0  0  0  0  0  0  0
   -1.0765    1.8632    0.0000 O   0  0  0  0  0  0  0  0  0  0  0  0
   -0.3621    1.4507    0.0000 C   0  0  0  0  0  0  0  0  0  0  0  0
   -0.3621    0.6257    0.0000 O   0  0  0  0  0  0  0  0  0  0  0  0
 10 11  2  0      
 10 12  1  0      
  2 10  1  0      
 13 14  2  0      
 13 15  1  0      
  4 13  1  0      
 25 26  2  0      
 24 25  1  0      
 23 24  1  0      
 21 22  2  0      
 21 23  1  0      
 20 21  1  0      
 19 20  2  0      
 18 19  1  0      
 17 18  2  0      
 17 22  1  0      
 16 25  1  0      
  9 16  1  0      
  1  2  2  0      
  2  3  1  0      
  3  4  2  0      
  4  5  1  0      
  5  6  2  0      
  6  1  1  0      
  6  7  1  0      
  7  8  1  0      
  8  9  1  0      
M  STY  1   1 SUP
M  SLB  1   1   1
M  SAL   1  3  10  11  12
M  SBL   1  1   3
M  SMT   1 COOH
M  SBV   1   3    0.7169    0.4139
M  STY  1   2 SUP
M  SLB  1   2   2
M  SAL   2  3  13  14  15
M  SBL   2  1   6
M  SMT   2 COOH
M  SBV   2   6   -0.7169    0.4139
M  STY  1   3 SUP
M  SLB  1   3   3
M  SAL   3 11  16  17  18  19  20  21  22  23  24  25  26
M  SBL   3  1  18
M  SMT   3 NHCbz
M  SBV   3  18    0.7169   -0.4139
M  END
