# Supplementary material for: Chemical profiling of DNA G-quadruplex-interacting proteins in live cells
Source: Nat Chem. 2021 Jun 28;13(7):626–33. doi: 10.1038/s41557-021-00736-9 (PMC8245323; doi:10.1038/s41557-021-00736-9)
Supplement: Supplementary file 14 [file 41557_2021_736_MOESM11_ESM.mol]

nchem.21010131B-compS3.mol
  ChemDraw04292110112D

 22 23  0  0  0  0  0  0  0  0999 V2000
    0.3572    1.6500    0.0000 C   0  0  0  0  0  0  0  0  0  0  0  0
    0.3572    0.8250    0.0000 C   0  0  0  0  0  0  0  0  0  0  0  0
   -0.3572   -2.0625    0.0000 N   0  0  0  0  0  0  0  0  0  0  0  0
    1.0717    0.4125    0.0000 O   0  0  0  0  0  0  0  0  0  0  0  0
    1.0717   -0.4125    0.0000 C   0  0  0  0  0  0  0  0  0  0  0  0
    0.3572   -0.8250    0.0000 C   0  0  0  0  0  0  0  0  0  0  0  0
    0.3572   -1.6500    0.0000 C   0  0  0  0  0  0  0  0  0  0  0  0
    1.0717   -2.0625    0.0000 N   0  0  0  0  0  0  0  0  0  0  0  0
    2.5006   -0.4125    0.0000 C   0  0  0  0  0  0  0  0  0  0  0  0
    1.7862   -0.8250    0.0000 C   0  0  0  0  0  0  0  0  0  0  0  0
    1.7862   -1.6500    0.0000 C   0  0  0  0  0  0  0  0  0  0  0  0
    2.5006   -2.0625    0.0000 C   0  0  0  0  0  0  0  0  0  0  0  0
    3.2151   -1.6500    0.0000 C   0  0  0  0  0  0  0  0  0  0  0  0
    3.2151   -0.8250    0.0000 C   0  0  0  0  0  0  0  0  0  0  0  0
   -0.3572    2.0625    0.0000 N   0  0  0  0  0  0  0  0  0  0  0  0
   -1.7862    2.0625    0.0000 O   0  0  0  0  0  0  0  0  0  0  0  0
   -2.5006    1.6500    0.0000 C   0  0  0  0  0  0  0  0  0  0  0  0
   -3.2151    2.0625    0.0000 C   0  0  0  0  0  0  0  0  0  0  0  0
   -3.2151    1.2375    0.0000 C   0  0  0  0  0  0  0  0  0  0  0  0
   -2.5006    0.8250    0.0000 C   0  0  0  0  0  0  0  0  0  0  0  0
   -1.0717    1.6500    0.0000 C   0  0  0  0  0  0  0  0  0  0  0  0
   -1.0717    0.8250    0.0000 O   0  0  0  0  0  0  0  0  0  0  0  0
 21 22  2  0      
 17 18  1  0      
 17 19  1  0      
 17 20  1  0      
 16 17  1  0      
 16 21  1  0      
 15 21  1  0      
  1 15  1  0      
  2  1  1  0      
  4  2  1  0      
  7  3  1  0      
  5  4  1  0      
  5 10  1  0      
  6  5  2  0      
  7  6  1  0      
  8  7  2  0      
 11  8  1  0      
  9 14  1  0      
 10  9  2  0      
 11 10  1  0      
 12 11  2  0      
 13 12  1  0      
 14 13  2  0      
M  STY  1   1 SUP
M  SLB  1   1   1
M  SAL   1  8  15  16  17  18  19  20  21  22
M  SBL   1  1   8
M  SMT   1 NHBoc
M  SBV   1   8    0.7145   -0.4125
M  END
