# Supplementary material for: Chemical profiling of DNA G-quadruplex-interacting proteins in live cells
Source: Nat Chem. 2021 Jun 28;13(7):626–33. doi: 10.1038/s41557-021-00736-9 (PMC8245323; doi:10.1038/s41557-021-00736-9)
Supplement: Supplementary file 16 [file 41557_2021_736_MOESM13_ESM.mol]

nchem.21010131B-compS4.mol
  ChemDraw04292110112D

 68 73  0  0  0  0  0  0  0  0999 V2000
   -1.4265    0.6160    0.0000 C   0  0  0  0  0  0  0  0  0  0  0  0
   -1.4265   -0.2090    0.0000 C   0  0  0  0  0  0  0  0  0  0  0  0
   -0.7121   -0.6215    0.0000 N   0  0  0  0  0  0  0  0  0  0  0  0
    0.0024   -0.2090    0.0000 C   0  0  0  0  0  0  0  0  0  0  0  0
    0.0024    0.6160    0.0000 C   0  0  0  0  0  0  0  0  0  0  0  0
   -0.7121    1.0285    0.0000 C   0  0  0  0  0  0  0  0  0  0  0  0
    0.7169   -0.6215    0.0000 C   0  0  0  0  0  0  0  0  0  0  0  0
    1.4313   -0.2090    0.0000 O   0  0  0  0  0  0  0  0  0  0  0  0
    0.7169   -1.4465    0.0000 N   0  0  0  0  0  0  0  0  0  0  0  0
    1.4313   -1.8590    0.0000 C   0  0  0  0  0  0  0  0  0  0  0  0
    1.4313   -2.6840    0.0000 N   0  0  0  0  0  0  0  0  0  0  0  0
    2.1458   -3.0965    0.0000 C   0  0  0  0  0  0  0  0  0  0  0  0
    2.8603   -2.6840    0.0000 C   0  0  0  0  0  0  0  0  0  0  0  0
    2.8603   -1.8590    0.0000 C   0  0  0  0  0  0  0  0  0  0  0  0
    2.1458   -1.4465    0.0000 C   0  0  0  0  0  0  0  0  0  0  0  0
    2.1458   -3.9215    0.0000 C   0  0  0  0  0  0  0  0  0  0  0  0
    2.8603   -4.3340    0.0000 C   0  0  0  0  0  0  0  0  0  0  0  0
    3.5748   -3.9215    0.0000 C   0  0  0  0  0  0  0  0  0  0  0  0
    3.5748   -3.0965    0.0000 C   0  0  0  0  0  0  0  0  0  0  0  0
   -0.7121    1.8535    0.0000 O   0  0  0  0  0  0  0  0  0  0  0  0
   -1.4265    2.2660    0.0000 C   0  0  0  0  0  0  0  0  0  0  0  0
   -2.1410   -0.6215    0.0000 C   0  0  0  0  0  0  0  0  0  0  0  0
   -2.8555   -0.2090    0.0000 O   0  0  0  0  0  0  0  0  0  0  0  0
   -2.1410   -1.4465    0.0000 N   0  0  0  0  0  0  0  0  0  0  0  0
   -2.8555   -1.8590    0.0000 C   0  0  0  0  0  0  0  0  0  0  0  0
   -3.5700   -1.4465    0.0000 C   0  0  0  0  0  0  0  0  0  0  0  0
   -4.2844   -1.8590    0.0000 C   0  0  0  0  0  0  0  0  0  0  0  0
   -4.2844   -2.6840    0.0000 C   0  0  0  0  0  0  0  0  0  0  0  0
   -3.5700   -3.0965    0.0000 C   0  0  0  0  0  0  0  0  0  0  0  0
   -2.8555   -2.6840    0.0000 N   0  0  0  0  0  0  0  0  0  0  0  0
   -4.9989   -3.0965    0.0000 C   0  0  0  0  0  0  0  0  0  0  0  0
   -4.9989   -3.9215    0.0000 C   0  0  0  0  0  0  0  0  0  0  0  0
   -4.2844   -4.3340    0.0000 C   0  0  0  0  0  0  0  0  0  0  0  0
   -3.5700   -3.9215    0.0000 C   0  0  0  0  0  0  0  0  0  0  0  0
   -4.9989   -1.4465    0.0000 O   0  0  0  0  0  0  0  0  0  0  0  0
   -5.7134   -1.8590    0.0000 C   0  0  0  0  0  0  0  0  0  0  0  0
   -6.4278   -1.4465    0.0000 C   0  0  0  0  0  0  0  0  0  0  0  0
    3.5748   -1.4465    0.0000 O   0  0  0  0  0  0  0  0  0  0  0  0
    4.2892   -1.8590    0.0000 C   0  0  0  0  0  0  0  0  0  0  0  0
    5.0037   -1.4465    0.0000 C   0  0  0  0  0  0  0  0  0  0  0  0
   -1.4265    3.0910    0.0000 C   0  0  0  0  0  0  0  0  0  0  0  0
    5.7182   -1.8590    0.0000 N   0  0  0  0  0  0  0  0  0  0  0  0
    7.1423   -1.8590    0.0000 O   0  0  0  0  0  0  0  0  0  0  0  0
    7.8544   -1.4479    0.0000 C   0  0  0  0  0  0  0  0  0  0  0  0
    8.5664   -1.8590    0.0000 C   0  0  0  0  0  0  0  0  0  0  0  0
    8.5664   -1.0368    0.0000 C   0  0  0  0  0  0  0  0  0  0  0  0
    7.8544   -0.6257    0.0000 C   0  0  0  0  0  0  0  0  0  0  0  0
    6.4302   -1.4479    0.0000 C   0  0  0  0  0  0  0  0  0  0  0  0
    6.4302   -0.6257    0.0000 O   0  0  0  0  0  0  0  0  0  0  0  0
   -7.1423   -1.8590    0.0000 N   0  0  0  0  0  0  0  0  0  0  0  0
   -7.8544   -3.0924    0.0000 O   0  0  0  0  0  0  0  0  0  0  0  0
   -7.8544   -3.9146    0.0000 C   0  0  0  0  0  0  0  0  0  0  0  0
   -8.5664   -4.3257    0.0000 C   0  0  0  0  0  0  0  0  0  0  0  0
   -7.8544   -4.7368    0.0000 C   0  0  0  0  0  0  0  0  0  0  0  0
   -7.1423   -4.3257    0.0000 C   0  0  0  0  0  0  0  0  0  0  0  0
   -7.1423   -2.6813    0.0000 C   0  0  0  0  0  0  0  0  0  0  0  0
   -6.4302   -3.0924    0.0000 O   0  0  0  0  0  0  0  0  0  0  0  0
   -2.1410    3.5035    0.0000 N   0  0  0  0  0  0  0  0  0  0  0  0
   -5.7013    4.7368    0.0000 C   0  0  0  0  0  0  0  0  0  0  0  0
   -6.4134    4.3257    0.0000 C   0  0  0  0  0  0  0  0  0  0  0  0
   -6.4134    3.5035    0.0000 C   0  0  0  0  0  0  0  0  0  0  0  0
   -5.7013    3.0924    0.0000 C   0  0  0  0  0  0  0  0  0  0  0  0
   -4.9893    3.5035    0.0000 C   0  0  0  0  0  0  0  0  0  0  0  0
   -4.9893    4.3257    0.0000 C   0  0  0  0  0  0  0  0  0  0  0  0
   -4.2772    3.0924    0.0000 C   0  0  0  0  0  0  0  0  0  0  0  0
   -3.5651    3.5035    0.0000 O   0  0  0  0  0  0  0  0  0  0  0  0
   -2.8531    3.0924    0.0000 C   0  0  0  0  0  0  0  0  0  0  0  0
   -2.8531    2.2701    0.0000 O   0  0  0  0  0  0  0  0  0  0  0  0
 48 49  2  0      
 44 45  1  0      
 44 46  1  0      
 44 47  1  0      
 43 44  1  0      
 43 48  1  0      
 42 48  1  0      
 40 42  1  0      
 56 57  2  0      
 52 53  1  0      
 52 54  1  0      
 52 55  1  0      
 51 52  1  0      
 51 56  1  0      
 50 56  1  0      
 37 50  1  0      
 67 68  2  0      
 66 67  1  0      
 65 66  1  0      
 63 64  2  0      
 63 65  1  0      
 62 63  1  0      
 61 62  2  0      
 60 61  1  0      
 59 60  2  0      
 59 64  1  0      
 58 67  1  0      
 41 58  1  0      
  1  2  2  0      
  2  3  1  0      
  3  4  2  0      
  4  5  1  0      
  5  6  2  0      
  6  1  1  0      
  4  7  1  0      
  7  8  2  0      
  7  9  1  0      
  9 10  1  0      
 10 11  2  0      
 11 12  1  0      
 12 13  2  0      
 13 14  1  0      
 14 15  2  0      
 15 10  1  0      
 12 16  1  0      
 16 17  2  0      
 17 18  1  0      
 18 19  2  0      
 19 13  1  0      
  6 20  1  0      
 20 21  1  0      
  2 22  1  0      
 22 23  2  0      
 22 24  1  0      
 24 25  1  0      
 25 26  2  0      
 26 27  1  0      
 27 28  2  0      
 28 29  1  0      
 29 30  2  0      
 30 25  1  0      
 28 31  1  0      
 31 32  2  0      
 32 33  1  0      
 33 34  2  0      
 34 29  1  0      
 27 35  1  0      
 35 36  1  0      
 36 37  1  0      
 14 38  1  0      
 38 39  1  0      
 39 40  1  0      
 21 41  1  0      
M  STY  1   1 SUP
M  SLB  1   1   1
M  SAL   1  8  42  43  44  45  46  47  48  49
M  SBL   1  1   8
M  SMT   1 NHBoc
M  SBV   1   8   -0.7145    0.4125
M  STY  1   2 SUP
M  SLB  1   2   2
M  SAL   2  8  50  51  52  53  54  55  56  57
M  SBL   2  1  16
M  SMT   2 NHBoc
M  SBV   2  16    0.7145    0.4125
M  STY  1   3 SUP
M  SLB  1   3   3
M  SAL   3 11  58  59  60  61  62  63  64  65  66  67  68
M  SBL   3  1  28
M  SMT   3 NHCbz
M  SBV   3  28    0.7145   -0.4125
M  END
