# Supplementary material for: Chemical profiling of DNA G-quadruplex-interacting proteins in live cells
Source: Nat Chem. 2021 Jun 28;13(7):626–33. doi: 10.1038/s41557-021-00736-9 (PMC8245323; doi:10.1038/s41557-021-00736-9)
Supplement: Supplementary file 18 [file 41557_2021_736_MOESM15_ESM.mol]

nchem.21010131B-compS5.mol
  ChemDraw04292110112D

 58 62  0  0  0  0  0  0  0  0999 V2000
   -1.4265    1.2326    0.0000 C   0  0  0  0  0  0  0  0  0  0  0  0
   -1.4265    0.4076    0.0000 C   0  0  0  0  0  0  0  0  0  0  0  0
   -0.7121   -0.0049    0.0000 N   0  0  0  0  0  0  0  0  0  0  0  0
    0.0024    0.4076    0.0000 C   0  0  0  0  0  0  0  0  0  0  0  0
    0.0024    1.2326    0.0000 C   0  0  0  0  0  0  0  0  0  0  0  0
   -0.7121    1.6451    0.0000 C   0  0  0  0  0  0  0  0  0  0  0  0
    0.7169   -0.0049    0.0000 C   0  0  0  0  0  0  0  0  0  0  0  0
    1.4313    0.4076    0.0000 O   0  0  0  0  0  0  0  0  0  0  0  0
    0.7169   -0.8299    0.0000 N   0  0  0  0  0  0  0  0  0  0  0  0
    1.4313   -1.2424    0.0000 C   0  0  0  0  0  0  0  0  0  0  0  0
    1.4313   -2.0674    0.0000 N   0  0  0  0  0  0  0  0  0  0  0  0
    2.1458   -2.4799    0.0000 C   0  0  0  0  0  0  0  0  0  0  0  0
    2.8603   -2.0674    0.0000 C   0  0  0  0  0  0  0  0  0  0  0  0
    2.8603   -1.2424    0.0000 C   0  0  0  0  0  0  0  0  0  0  0  0
    2.1458   -0.8299    0.0000 C   0  0  0  0  0  0  0  0  0  0  0  0
    2.1458   -3.3049    0.0000 C   0  0  0  0  0  0  0  0  0  0  0  0
    2.8603   -3.7174    0.0000 C   0  0  0  0  0  0  0  0  0  0  0  0
    3.5748   -3.3049    0.0000 C   0  0  0  0  0  0  0  0  0  0  0  0
    3.5748   -2.4799    0.0000 C   0  0  0  0  0  0  0  0  0  0  0  0
   -0.7121    2.4701    0.0000 O   0  0  0  0  0  0  0  0  0  0  0  0
   -1.4265    2.8826    0.0000 C   0  0  0  0  0  0  0  0  0  0  0  0
   -2.1410   -0.0049    0.0000 C   0  0  0  0  0  0  0  0  0  0  0  0
   -2.8555    0.4076    0.0000 O   0  0  0  0  0  0  0  0  0  0  0  0
   -2.1410   -0.8299    0.0000 N   0  0  0  0  0  0  0  0  0  0  0  0
   -2.8555   -1.2424    0.0000 C   0  0  0  0  0  0  0  0  0  0  0  0
   -3.5700   -0.8299    0.0000 C   0  0  0  0  0  0  0  0  0  0  0  0
   -4.2844   -1.2424    0.0000 C   0  0  0  0  0  0  0  0  0  0  0  0
   -4.2844   -2.0674    0.0000 C   0  0  0  0  0  0  0  0  0  0  0  0
   -3.5700   -2.4799    0.0000 C   0  0  0  0  0  0  0  0  0  0  0  0
   -2.8555   -2.0674    0.0000 N   0  0  0  0  0  0  0  0  0  0  0  0
   -4.9989   -2.4799    0.0000 C   0  0  0  0  0  0  0  0  0  0  0  0
   -4.9989   -3.3049    0.0000 C   0  0  0  0  0  0  0  0  0  0  0  0
   -4.2844   -3.7174    0.0000 C   0  0  0  0  0  0  0  0  0  0  0  0
   -3.5700   -3.3049    0.0000 C   0  0  0  0  0  0  0  0  0  0  0  0
   -4.9989   -0.8299    0.0000 O   0  0  0  0  0  0  0  0  0  0  0  0
   -5.7134   -1.2424    0.0000 C   0  0  0  0  0  0  0  0  0  0  0  0
   -6.4278   -0.8299    0.0000 C   0  0  0  0  0  0  0  0  0  0  0  0
    3.5748   -0.8299    0.0000 O   0  0  0  0  0  0  0  0  0  0  0  0
    4.2892   -1.2424    0.0000 C   0  0  0  0  0  0  0  0  0  0  0  0
    5.0037   -0.8299    0.0000 C   0  0  0  0  0  0  0  0  0  0  0  0
   -1.4265    3.7076    0.0000 C   0  0  0  0  0  0  0  0  0  0  0  0
   -2.1410    4.1201    0.0000 N   0  0  0  0  0  0  0  0  0  0  0  0
    5.7182   -1.2424    0.0000 N   0  0  0  0  0  0  0  0  0  0  0  0
    7.1423   -1.2424    0.0000 O   0  0  0  0  0  0  0  0  0  0  0  0
    7.8544   -0.8312    0.0000 C   0  0  0  0  0  0  0  0  0  0  0  0
    8.5664   -1.2424    0.0000 C   0  0  0  0  0  0  0  0  0  0  0  0
    8.5664   -0.4201    0.0000 C   0  0  0  0  0  0  0  0  0  0  0  0
    7.8544   -0.0090    0.0000 C   0  0  0  0  0  0  0  0  0  0  0  0
    6.4302   -0.8312    0.0000 C   0  0  0  0  0  0  0  0  0  0  0  0
    6.4302   -0.0090    0.0000 O   0  0  0  0  0  0  0  0  0  0  0  0
   -7.1423   -1.2424    0.0000 N   0  0  0  0  0  0  0  0  0  0  0  0
   -7.8544   -2.4757    0.0000 O   0  0  0  0  0  0  0  0  0  0  0  0
   -7.8544   -3.2979    0.0000 C   0  0  0  0  0  0  0  0  0  0  0  0
   -8.5664   -3.7090    0.0000 C   0  0  0  0  0  0  0  0  0  0  0  0
   -7.8544   -4.1201    0.0000 C   0  0  0  0  0  0  0  0  0  0  0  0
   -7.1423   -3.7090    0.0000 C   0  0  0  0  0  0  0  0  0  0  0  0
   -7.1423   -2.0646    0.0000 C   0  0  0  0  0  0  0  0  0  0  0  0
   -6.4302   -2.4757    0.0000 O   0  0  0  0  0  0  0  0  0  0  0  0
 49 50  2  0      
 45 46  1  0      
 45 47  1  0      
 45 48  1  0      
 44 45  1  0      
 44 49  1  0      
 43 49  1  0      
 40 43  1  0      
 57 58  2  0      
 53 54  1  0      
 53 55  1  0      
 53 56  1  0      
 52 53  1  0      
 52 57  1  0      
 51 57  1  0      
 37 51  1  0      
  1  2  2  0      
  2  3  1  0      
  3  4  2  0      
  4  5  1  0      
  5  6  2  0      
  6  1  1  0      
  4  7  1  0      
  7  8  2  0      
  7  9  1  0      
  9 10  1  0      
 10 11  2  0      
 11 12  1  0      
 12 13  2  0      
 13 14  1  0      
 14 15  2  0      
 15 10  1  0      
 12 16  1  0      
 16 17  2  0      
 17 18  1  0      
 18 19  2  0      
 19 13  1  0      
  6 20  1  0      
 20 21  1  0      
  2 22  1  0      
 22 23  2  0      
 22 24  1  0      
 24 25  1  0      
 25 26  2  0      
 26 27  1  0      
 27 28  2  0      
 28 29  1  0      
 29 30  2  0      
 30 25  1  0      
 28 31  1  0      
 31 32  2  0      
 32 33  1  0      
 33 34  2  0      
 34 29  1  0      
 27 35  1  0      
 35 36  1  0      
 36 37  1  0      
 14 38  1  0      
 38 39  1  0      
 39 40  1  0      
 21 41  1  0      
 41 42  1  0      
M  STY  1   1 SUP
M  SLB  1   1   1
M  SAL   1  8  43  44  45  46  47  48  49  50
M  SBL   1  1   8
M  SMT   1 NHBoc
M  SBV   1   8   -0.7145    0.4125
M  STY  1   2 SUP
M  SLB  1   2   2
M  SAL   2  8  51  52  53  54  55  56  57  58
M  SBL   2  1  16
M  SMT   2 NHBoc
M  SBV   2  16    0.7145    0.4125
M  END
