# Supplementary material for: Chemical profiling of DNA G-quadruplex-interacting proteins in live cells
Source: Nat Chem. 2021 Jun 28;13(7):626–33. doi: 10.1038/s41557-021-00736-9 (PMC8245323; doi:10.1038/s41557-021-00736-9)
Supplement: Supplementary file 20 [file 41557_2021_736_MOESM17_ESM.mol]

nchem.21010131B-compS6.mol
  ChemDraw04292110112D

 10 10  0  0  0  0  0  0  0  0999 V2000
    1.7862   -0.3572    0.0000 C   0  0  0  0  0  0  0  0  0  0  0  0
    1.0717    0.0553    0.0000 C   0  0  0  0  0  0  0  0  0  0  0  0
    0.3572   -0.3572    0.0000 C   0  0  0  0  0  0  0  0  0  0  0  0
   -0.3572    0.0553    0.0000 C   0  0  0  0  0  0  0  0  0  0  0  0
   -1.0717   -0.3572    0.0000 C   0  0  0  0  0  0  0  0  0  0  0  0
   -1.7862    0.0553    0.0000 C   0  0  0  0  0  0  0  0  0  0  0  0
   -2.5006   -0.3572    0.0000 I   0  0  0  0  0  0  0  0  0  0  0  0
    0.0553    0.7697    0.0000 N   0  0  0  0  0  0  0  0  0  0  0  0
   -0.7697    0.7697    0.0000 N   0  0  0  0  0  0  0  0  0  0  0  0
    2.5006   -0.7697    0.0000 C   0  0  0  0  0  0  0  0  0  0  0  0
  1  2  1  0      
  2  3  1  0      
  3  4  1  0      
  4  5  1  0      
  5  6  1  0      
  6  7  1  0      
  4  8  1  0      
  8  9  2  0      
  9  4  1  0      
  1 10  3  0      
M  END
