# Supplementary material for: Chemical profiling of DNA G-quadruplex-interacting proteins in live cells
Source: Nat Chem. 2021 Jun 28;13(7):626–33. doi: 10.1038/s41557-021-00736-9 (PMC8245323; doi:10.1038/s41557-021-00736-9)
Supplement: Supplementary file 22 [file 41557_2021_736_MOESM19_ESM.mol]

nchem.21010131B-compS7.mol
  ChemDraw04292110112D

 21 21  0  0  0  0  0  0  0  0999 V2000
   -6.0603   -0.0862    0.0000 I   0  0  0  0  0  0  0  0  0  0  0  0
   -5.3424    0.3204    0.0000 C   0  0  0  0  0  0  0  0  0  0  0  0
   -4.6338   -0.0966    0.0000 C   0  0  0  0  0  0  0  0  0  0  0  0
   -3.9183    0.3086    0.0000 O   0  0  0  0  0  0  0  0  0  0  0  0
   -3.2097   -0.1084    0.0000 C   0  0  0  0  0  0  0  0  0  0  0  0
   -2.4942    0.2968    0.0000 C   0  0  0  0  0  0  0  0  0  0  0  0
   -1.7856   -0.1202    0.0000 O   0  0  0  0  0  0  0  0  0  0  0  0
   -1.0702    0.2850    0.0000 C   0  0  0  0  0  0  0  0  0  0  0  0
   -0.3615   -0.1320    0.0000 C   0  0  0  0  0  0  0  0  0  0  0  0
    0.3539    0.2732    0.0000 N   0  0  0  0  0  0  0  0  0  0  0  0
    1.0626   -0.1438    0.0000 C   0  0  0  0  0  0  0  0  0  0  0  0
    1.7804    0.2628    0.0000 C   0  0  0  0  0  0  0  0  0  0  0  0
    1.0557   -0.9688    0.0000 O   0  0  0  0  0  0  0  0  0  0  0  0
    2.4915   -0.1556    0.0000 C   0  0  0  0  0  0  0  0  0  0  0  0
    3.2093    0.2509    0.0000 C   0  0  0  0  0  0  0  0  0  0  0  0
    3.9204   -0.1675    0.0000 C   0  0  0  0  0  0  0  0  0  0  0  0
    4.6382    0.2391    0.0000 C   0  0  0  0  0  0  0  0  0  0  0  0
    3.6277    0.9619    0.0000 N   0  0  0  0  0  0  0  0  0  0  0  0
    2.8028    0.9688    0.0000 N   0  0  0  0  0  0  0  0  0  0  0  0
    5.3492   -0.1793    0.0000 C   0  0  0  0  0  0  0  0  0  0  0  0
    6.0603   -0.5977    0.0000 C   0  0  0  0  0  0  0  0  0  0  0  0
  2  1  1  0      
  2  3  1  0      
  3  4  1  0      
  4  5  1  0      
  5  6  1  0      
  6  7  1  0      
  7  8  1  0      
  8  9  1  0      
  9 10  1  0      
 10 11  1  0      
 11 12  1  0      
 11 13  2  0      
 12 14  1  0      
 14 15  1  0      
 15 16  1  0      
 16 17  1  0      
 15 18  1  0      
 18 19  2  0      
 19 15  1  0      
 17 20  1  0      
 20 21  3  0      
M  END
