# Supplementary material for: Chemical profiling of DNA G-quadruplex-interacting proteins in live cells
Source: Nat Chem. 2021 Jun 28;13(7):626–33. doi: 10.1038/s41557-021-00736-9 (PMC8245323; doi:10.1038/s41557-021-00736-9)
Supplement: Supplementary file 24 [file 41557_2021_736_MOESM21_ESM.mol]

nchem.21010131B-compS8.mol
  ChemDraw04292110112D

 12 12  0  0  0  0  0  0  0  0999 V2000
   -2.1433   -0.1438    0.0000 C   0  0  0  0  0  0  0  0  0  0  0  0
   -1.4255    0.2628    0.0000 C   0  0  0  0  0  0  0  0  0  0  0  0
   -2.1502   -0.9688    0.0000 O   0  0  0  0  0  0  0  0  0  0  0  0
   -0.7144   -0.1556    0.0000 C   0  0  0  0  0  0  0  0  0  0  0  0
    0.0034    0.2509    0.0000 C   0  0  0  0  0  0  0  0  0  0  0  0
    0.7144   -0.1675    0.0000 C   0  0  0  0  0  0  0  0  0  0  0  0
    1.4323    0.2391    0.0000 C   0  0  0  0  0  0  0  0  0  0  0  0
    0.4218    0.9620    0.0000 N   0  0  0  0  0  0  0  0  0  0  0  0
   -0.4032    0.9688    0.0000 N   0  0  0  0  0  0  0  0  0  0  0  0
    2.1433   -0.1793    0.0000 C   0  0  0  0  0  0  0  0  0  0  0  0
    2.8544   -0.5977    0.0000 C   0  0  0  0  0  0  0  0  0  0  0  0
   -2.8544    0.2746    0.0000 O   0  0  0  0  0  0  0  0  0  0  0  0
  1  2  1  0      
  1  3  2  0      
  2  4  1  0      
  4  5  1  0      
  5  6  1  0      
  6  7  1  0      
  5  8  1  0      
  8  9  2  0      
  9  5  1  0      
  7 10  1  0      
 10 11  3  0      
  1 12  1  0      
M  END
