# Supplementary material for: Chemical profiling of DNA G-quadruplex-interacting proteins in live cells
Source: Nat Chem. 2021 Jun 28;13(7):626–33. doi: 10.1038/s41557-021-00736-9 (PMC8245323; doi:10.1038/s41557-021-00736-9)
Supplement: Source Data Fig. 2 — Uncropped gels and statistical source data. [file 41557_2021_736_MOESM26_ESM.zip › Source Data Fig. 2/41557_2021_736_MOESM26_ESM.xlsx]

## Sheet: Fig. 2b
Fig. 2b	FRET melting assay
	Melting tempreatures of G4 Kit1 induced by 1, 2 and 3 (℃)									Melting tempreatures of dsDNA induced by 1, 2 and 3 (℃)
Concentration (µM)	photoPDS-1 (1)		photoPDS-2 (2)		control probe (3)				Concentration (µM)	photoPDS-1 (1)		photoPDS-2 (2)		control probe (3)
0	56	54.5	53.5	54	54.5	53			0	61.5	62	61.5	61.5	58	58
0.1734	68.28	69	66.2	66	52.5	53.5			0.1734	62	62	61.5	62	58	58
0.2601	69.72	70.19	74.6	75.1	53.5	54			0.2601	62	62	61.5	62	58	58
0.3902	72.6	70.72	80.7	78.8	54	53.5			0.3902	62	62	62	62	58	58
0.5853	82.75	87.25	90	90	53	53.5			0.5853	62	62	62.5	62.5	58	58
0.8779	90	90	92	92	54	53.5			0.8779	62.5	62.5	63	63	58	58
1.3169	93	93	94.5	94.5	53	53.5			1.3169	63	63	63.5	63.5	58	58
1.9753	94.5	94.5	94.5	94.5	53	53.5			1.9753	63.5	63	64.5	64.5	58.5	58
2.963	94.5	94.5	94.5	94.5	53.5	53.5			2.963	63.5	63.5	65	65.5	58	58

## Sheet: Fig. 2c
Fig. 2c	Fluorescence quench binding assay
photoPDS-1 (1)	Relative fluorescent unit (RFU)
Concentration (µM)	G4 Telo				G4 Myc				G4 Kit1				dsDNA
5	4903	4882	4940	5974	7651	7506	7337	7577	3123	3013	2866	2850	11053	16159	12666	17353
2.5	10701	9635	10059	10683	8041	7587	7409	7844	2352	2534	2716	2673	138321	138551	142899	152522
1.25	29058	27475	27772	30533	8950	8164	7862	7997	4472	4481	4252	5348	223734	223505	209074	221929
0.625	64428	64765	66178	67738	23026	24503	13831	16936	19747	16756	19025	17773	227657	231857	231165	230645
0.3125	114218	110454	111676	113592	49761	52023	52117	51371	40884	37085	40024	40388	231354	233919	232754	231169
0.15625	152516	148606	153417	152323	76935	75586	76241	75839	52700	52759	53756	54283	231445	233383	233598	230860
0.078125	183490	183959	188157	183558	90604	93888	91419	89865	59526	59835	61128	61344	230300	232405	231800	231739
0.039063	205387	209262	208785	207961	104884	106255	106831	103740	65505	65599	65905	66242	229615	233896	232151	231738
0.019531	217077	219588	217713	219209	116975	120066	118818	117297	68996	68254	69895	69131	230860	233482	235412	233732
0.009766	223131	223691	221352	225140	121581	122825	121355	120410	70834	70966	70981	71378	229607	231130	236128	232499
0	226948	229478	227888	228893	124407	125871	126132	125199	71500	71646	72378	72090	233681	231735	236290	232214
photoPDS-2 (2)	Relative fluorescent unit (RFU)
Concentration (µM)	G4 Telo				G4 Myc				G4 Kit1				dsDNA
5	12700	12718	17468	13665	6844	6523	6357	7031	2900	3053	2624	2616	183701	184214	178998	179459
2.5	27108	28314	31009	30267	7673	7956	7557	9330	4945	5360	4860	5169	215712	218084	213284	217585
1.25	52967	54004	52750	56111	22042	19727	15237	21403	15233	15672	15360	17027	223370	225377	222640	219780
0.625	74943	74564	75469	79610	45702	47551	46292	46707	30355	30739	30460	32128	219817	224881	223988	224961
0.3125	99806	100573	100789	105552	65620	67920	65027	66876	40793	42735	42084	43055	222637	227116	226372	224349
0.15625	127535	126669	127594	134023	81089	82631	76818	79845	47444	50431	49134	50665	225043	229075	225127	225522
0.078125	146631	148457	150306	153807	91340	91478	90100	90303	53568	55507	54680	55182	225334	230219	226743	228136
0.039063	160383	166058	166003	168929	100630	102712	99645	100118	57025	58984	59282	59729	226512	226492	227828	227596
0.019531	169909	173139	173888	175870	110076	111338	109789	108247	59894	61394	62140	61876	228431	226842	230474	225633
0.009766	174757	178253	178529	178777	111642	113960	111769	111726	61467	62016	63547	63514	230294	229218	229355	225829
0	181896	183723	181068	181067	116241	115444	115373	114830	63610	63959	64508	64819	226686	226571	228871	226485
