# Supplementary material for: Chemical profiling of DNA G-quadruplex-interacting proteins in live cells
Source: Nat Chem. 2021 Jun 28;13(7):626–33. doi: 10.1038/s41557-021-00736-9 (PMC8245323; doi:10.1038/s41557-021-00736-9)
Supplement: Source Data Fig. 3 — Uncropped gels and statistical source data. [file 41557_2021_736_MOESM27_ESM.zip]

Archive with 2 entries (2 files):
- Source Data Fig. 3/41557_2021_736_MOESM28_ESM.pdf
- Source Data Fig. 3/41557_2021_736_MOESM29_ESM.xlsx
