# Supplementary material for: Chemical profiling of DNA G-quadruplex-interacting proteins in live cells
Source: Nat Chem. 2021 Jun 28;13(7):626–33. doi: 10.1038/s41557-021-00736-9 (PMC8245323; doi:10.1038/s41557-021-00736-9)
Supplement: Source Data Fig. 3 — Uncropped gels and statistical source data. [file 41557_2021_736_MOESM27_ESM.zip › Source Data Fig. 3/41557_2021_736_MOESM29_ESM.xlsx]

## Sheet: Fig.3c,d_peptide_intensities
Confidence	Annotated Sequence	Modifications	# Protein Groups	# Proteins	Master Protein Accessions	DMSO_pUV_6	DMSO_pUV_12	DMSO_pUV_18	DMSO_pUV_24	NC_pUV_5	NC_pUV_11	NC_pUV_17	NC_pUV_13	PEG_Photo_PDS_pUV_3	PEG_Photo_PDS_pUV_9	PEG_Photo_PDS_pUV_15	PEG_Photo_PDS_pUV_21	PEG_Photo_PDS_mUV_4	PEG_Photo_PDS_mUV_10	PEG_Photo_PDS_mUV_16	PEG_Photo_PDS_mUV_22	Photo_PDS_pUV_1	Photo_PDS_pUV_7	Photo_PDS_pUV_13	Photo_PDS_pUV_19	Photo_PDS_mUV_2	Photo_PDS_mUV_14	Photo_PDS_mUV_8	Photo_PDS_mUV_20
High	[R].AAAAAAAAAAAAAAASGFAYPGTSER.[T]		1	1	P35453
High	[K].QLIVGVNK.[M]		2	3	Q05639; P68104	1.11258e+07	7.35977e+06	6.20346e+06	100557	1.39241e+07	1.12136e+07	9.26743e+06	4.08791e+06	1.33235e+07	1.64841e+07	1.08337e+07	1.37464e+07		153076	314957	870357	2.37163e+07	1.67051e+07	1.19993e+07	1.72937e+07	638991	4.74318e+06	446743	732486
High	[R].QLLSDYGPPSLGYTQGTGNSQVPQSK.[Y]	2xDeamidated [Q15; Q]	1	1	O14519
High	[R].QLLSDYGPPSLGYTQGTGNSQVPQSK.[Y]	1xDeamidated [Q15]	1	1	O14519				2170.11	77738.4	119678	290284							56823.1		39375.5	185241				62255.9			29836.2
High	[R].QLLSDYGPPSLGYTQGTGNSQVPQSK.[Y]		1	1	O14519
High	[R].QLLQEQESVK.[Q]		1	1	P15924	1.17399e+07	8.26256e+06	11731950	187935	4989419	1.02959e+07	1.02701e+07	1.17518e+07	9888216	3.87812e+06	9.34407e+06	190130	193282	1.17614e+07	1.12827e+07		5942598	8.67571e+06	1.13739e+07	4.28872e+06	5.04181e+06	1.21588e+07	5.01167e+06	1.07731e+07
High	[R].QLLLTADDR.[V]	1xDeamidated [Q1]	1	1	P04075									123819			66358.1		229438	207963	68293.7				70678.2	94018		100628	76239
High	[R].QLLLTADDR.[V]		1	1	P04075				15857.7									102819	213772	292523					215074		157113	211705
High	[R].QIIGPFQR.[F]		1	1	Q14683					82080				238869		242039						128115	220419				198928		251916
High	[K].QLMGQVLAK.[V]		1	1	Q9BQG0	103370	20444.7	25237.8	6667.57	53906	82382.3	67263.2		110663	22170.9	103563	17354.5	90799.1	64799	66169.2	61724.4	792055	116785	123203	108039	28297.4	50007.1	73081.3	26163.8
High	[R].QLLEGEESR.[M]	1xDeamidated [Q1]	1	1	Q7Z794									92548.9		143355	214896		82397.2	69430	65053.9		97482	142874	113764	169263	162991	178589
High	[K].QILDSAASLTGSK.[R]		1	1	P46013
High	[K].QILDPAASVTGSR.[R]	1xDeamidated [Q1]	1	1	P46013
High	[K].QILDPAASVTGSR.[R]		1	1	P46013			286044				89047.2					17237.6					1.17154e+06	20925.1		38812.8
High	[K].QILDPAAR.[V]		1	1	P46013	104692		16378.4			133803	56288.6		848954	637698	1.05038e+06	592381	419726	486414	540194	496111		864171	1.01226e+06	1.42509e+06	700565	510936	448008	446887
High	[R].QLGDVFTEEK.[F]		1	1	Q9UQ84
High	[R].QLFQER.[V]	2xDeamidated [Q1; Q4]	0	1
High	[K].QLFDQVVK.[T]	1xDeamidated [Q1]	2	3	P26038; P15311							1204970		1.18088e+06			1.89831e+06							862842			1.93788e+06
High	[K].QLEQVIAK.[D]		1	1	P02671
High	[R].QLLEGEESR.[M]		1	1	Q7Z794	179040	84881.5	157664		5577.97	391766			350894		311110	5737.28			5490.2	202631		112276	405103	331509	165166	201165	6141.57
High	[K].QLMGQVLAK.[V]	1xOxidation [M3]	1	1	Q9BQG0
High	[R].QINLSNIR.[A]		1	1	Q7KZF4
High	[R].QINLSNIR.[A]	1xDeamidated [Q1]	1	1	Q7KZF4
High	[R].QLTEEIQR.[H]		1	1	Q99538
High	[K].QISNLQQSISDAEQRGENALKDAK.[N]	2xDeamidated [Q7; Q14]	1	1	P04264								447524
High	[K].QISNLQQSISDAEQRGENALKDAK.[N]	1xDeamidated [N/Q]	1	1	P04264				7069.73			25527.5	311101					213395	46045.1		356345					404646		235545	117807
High	[K].QISNLQQSISDAEQRGENALKDAK.[N]		1	1	P04264						716382	1.49337e+06
High	[K].QISNLQQSISDAEQRGENALK.[D]	2xDeamidated [Q/N]	1	1	P04264
High	[K].QISNLQQSISDAEQRGENALK.[D]	1xDeamidated [N/Q]	1	1	P04264		209011		33001.6	2910.04	81803.3			98712	292266	232356		49636						165202	149624		277365	102498
High	[K].QISNLQQSISDAEQRGENALK.[D]		1	1	P04264	549011	384065	1.07275e+06			1.02372e+06		1.63216e+06		608487		3.39929e+06	1.4036e+06	758938	1.18828e+06	1.4128e+06	2.98625e+06	489416	232758	580179	808070	1.10066e+06	2.05312e+06	1.07643e+06
High	[K].QISNLQQSISDAEQR.[G]	2xDeamidated [Q/N]	1	1	P04264	41460		54546.9							540992							587141
High	[K].QISNLQQSISDAEQR.[G]	1xDeamidated [Q/N]	1	1	P04264	45767.2	273246	1.5257e+06	1895.71	462061	883352		3.36363e+06	351756	406679	325140	2.72772e+06	123531	123834	258082	135082	2.60972e+06	753297	1.15454e+06	1.19531e+06	445075	199323	24972.8	191240
High	[K].QISNLQQSISDAEQR.[G]		1	1	P04264	3.42657e+07	2.85046e+07	3.29939e+07	550704	3.49542e+07	4.87769e+07	4.16333e+07	8.84206e+07	2.40387e+07	2.43769e+07	1.83881e+07	5.14359e+07	2.71299e+07	1.55589e+07	2.18222e+07	1.67307e+07	6.97539e+07	2.08599e+07	1.21835e+07	1.60189e+07	2.66423e+07	2.24561e+07	2.61926e+07	2.2601e+07
High	[R].QLQTLAPK.[G]		1	1	Q8IV08	19743.5	12815.8				34758.8			1.99365e+06	709269	3.66664e+06	252133						1.85887e+06	4.02279e+06	3.14112e+06
High	[R].QLQQLQQLR.[D]		1	1	O43290																	341853
High	[K].QLQQAQAAGAEQEVEK.[F]	1xDeamidated [Q]	1	1	P39748
High	[K].QLQQAQAAGAEQEVEK.[F]		1	1	P39748		98972	103068		609928	257595	77047.2	77996.4	749085	962808	400210	419885	406548	209371	190950	217103	215330	730065	535254	399277	241276	177390	192505	203179
High	[R].QLQNIIQATSR.[E]	1xDeamidated [Q/N]	1	1	P15924					927505	539278					321819	156120	1624102	1.40122e+06	1.44154e+06	1254313		1.10166e+06	513006	466378	1.49914e+06	889929	865310	269887
High	[R].QLQNIIQATSR.[E]		1	1	P15924	918930	1.48948e+06	1.05375e+06	72549.2	1.1807e+06	432331	1.66496e+06	3.59821e+06	991512	774536	537704	2.43216e+06	2.42823e+06	1.55185e+06	2.44322e+06	1.92448e+06	2.58396e+06	1.75629e+06	2.0724e+06	912735	1.52058e+06	919783	2.47669e+06	2.47657e+06
High	[R].QLQKMVHDIK.[N]	1xDeamidated [Q3]; 1xOxidation [M5]	1	1	Q8WV28
High	[R].QIPYTMMK.[F]		1	1	Q00325																		142527	33753.7
High	[R].QLPPNGDPNFK.[L]	1xDeamidated [N5]	1	1	Q92945	69329.4	137845		2397.23	806896	348210	492372	10334817	653822	414091	268501	264097	110759				1.01847e+06	757508	1.0276e+06	398761	186507	74711.6	97623.6
High	[K].QLEQLQGER.[G]		1	1	Q8N1N4			25435.6		7903.56	755318		45923.1	202798		68424.3	1.21106e+06	76953.8	18629.2	78654			598521	84963.8	71403			12006.9	24197.8
High	[K].QITQSALLAEAR.[S]		1	1	P78527					380661	76681.2	158239					70770.1					958614				19486.3
High	[K].QIENVLR.[R]		1	1	P20042	87112.5	90445.9	105210		225449			133751
High	[R].QLEEAEEEATR.[A]		1	1	P35580						53077.7												6634.6	6530.11
High	[R].QGKFEVTIFDLGGGIR.[I]	1xDeamidated [Q1]	1	1	Q3SXY8		317250				92340.2	57574.2	63007.2	138444	158406		138488							124564				100589	187356
High	[K].QGGGGGGGSVPGIER.[M]		1	1	P52272			28446		32747.6	370701	44612.8	485810	197433	1.69723e+06	1.24079e+06	926657					1.2195e+06	2.74074e+06	770479	1.45131e+06				345805
High	[R].QGFVPAAYVK.[K]		1	1	Q13813					128759									18987.6				20136.9	19089.7			16481.5
High	[R].QGFGELLQAVPLADSFR.[H]	1xDeamidated [Q1]	1	1	P27695
High	[R].QGFGELLQAVPLADSFR.[H]		1	1	P27695																		54975.4	35097.7
High	[K].QGEEEDAEIIVK.[I]		1	1	Q9UHX1		130112			1.91871e+06	1.19962e+06	1.20996e+06		337532	312249	506105	243831	192179	153262	230736	111335	837397	629524	417556	214326	568222	71628.5	321420	201168
High	[R].QGANINEIR.[Q]	2xDeamidated [Q1; N6]	1	1	Q15365
High	[R].QGANINEIR.[Q]		1	1	Q15365	25615.8	10817.2	27723.8		15392.9				1.23227e+06	645188	1.59153e+06	521292	131354	141405	233211	206451	36694.8	1.92339e+06	1.85233e+06	1.09443e+06	808413	518879	275250	214177
High	[K].QGIETPEDQNDLRK.[M]		1	1	Q15637	108430	79272.2	594523			152762	337434	160266	213008	557848		400398				150710	1.04894e+06	30302.8			614238	67888.9		25411.1
High	[K].QFTVAWK.[L]		1	1	Q8WUU4					5.16405e+06	2.56356e+06	1.87702e+06		1.89548e+06	2.11329e+06	2.6194e+06	1.93718e+06	2.98162e+06	3.39241e+06	2.04952e+06	1.63869e+06	92700.4	2.51303e+06	2.01793e+06	2.47181e+06	1.69907e+06	1.81619e+06	2.7559e+06	2.30494e+06
High	[R].QFTSSSSMK.[G]		2	2	P02533; P08779													414867	104974
High	[R].QFTSSSSIK.[G]		1	1	Q04695	17625.4								60498.9				6.19589e+06	12675.1
High	[R].QFSSSYLSR.[S]	1xDeamidated [Q1]	1	1	P35527
High	[R].QFSSSYLSR.[S]		1	1	P35527	5.47954e+06	4.35781e+06	3.42272e+06	71472.6	1.00697e+07	6.58036e+06	9.52884e+06	1.6063e+07	5.87808e+06	8.42099e+06	4.70628e+06	1.25696e+07	2.89038e+06	1.99537e+06	1.07161e+06	2.72961e+06	1.32234e+07	3.49934e+06	3.02779e+06	4.43764e+06	3.21634e+06	1.52505e+06	1.39085e+06	2.99033e+06
High	[K].QFAPEYEK.[I]		1	1	P13667		17130.1							25160.4									194265		185445
High	[K].QFAEMYVAK.[F]	1xOxidation [M5]	1	1	P13639			90114.9				117916		277864	211616	377554		18041.5	28249.7		13822	422715	186664	472338	466895	42000.6		47549.2	15929.7
High	[K].QFAEMYVAK.[F]		1	1	P13639					375804	199129	115421		323102	491752	279521	281594					2100625	303793	63027.2	581556
High	[R].QEYVLNESGR.[I]		1	1	P22735			27007.3		68107.8	231462		360935
High	[R].QFTSSSSMK.[G]	1xDeamidated [Q1]; 1xOxidation [M8]	2	2	P02533; P08779
High	[R].QGLLPVLESFK.[V]		1	1	P02647					55272						15574.1										29166.4		552644
High	[K].QGNLSSQVPLK.[R]		1	1	P78527																	228817
High	[R].QGPNANLVK.[T]		1	1	Q8N3U4									507982		21030.3					181831			149064		194624	103264	15812.9
High	[R].QLDSIVGER.[G]	1xDeamidated [Q1]	2	3	P02538; P13647	2.06688e+06	1.26273e+06	1.21588e+06	1900.79	140690	1.25929e+06	1.92522e+06	1.60257e+06	1.35913e+06	2.52375e+06	803571	2.95506e+06	182949	67178.6		50590.8	2.48351e+06	247038	465030	532559	45692.6	176913	167562	33343.1
High	[R].QLDSIVGER.[G]		2	3	P02538; P13647	93431.6		8719343	92575	256069	174825	343450	287644	1.01056e+06		496590	17463900	5.95776e+06	2.06564e+06	1.70745e+06	3.48893e+06	544375	696739	6.15214e+06	7.71524e+06	3.98791e+06	4.38439e+06	1.07794e+06	2.30903e+06
High	[RK].QIDQFLVVAR.[AS]	1xDeamidated [Q1]	2	3	O94776; Q13330
High	[RK].QIDQFLVVAR.[AS]		2	3	O94776; Q13330
High	[R].QLDNIVGER.[G]		1	1	P04259	747103	1.4164e+06	1.69345e+06	9953.9	31415.2	1.5419e+06	870413	835322	831496	337040	1.53694e+06	413340		33738.6		21657.9	1.77792e+06	1.36705e+06	467666	424467		878572	2.30027e+06	14659.4
High	[R].QLDAEIK.[A]		1	1	A4D1P6													379360	201798	12079.3	50876.8					103880		126476	14033.3
High	[K].QLAVISPEK.[Y]		1	1	Q96KR1				1671.91			68688.6		296046	272373	200965	181885				35796	20627.3	266315	86625.2	88555.1	62956.4	52588.2	54328.1
High	[R].QIALQEK.[H]	2xDeamidated [Q1; Q5]	1	1	Q9Y4C4
High	[R].QLAEDFLR.[D]		1	1	Q92841	183778				59227	70471.9	55662.4		222669		320948	127370	108830	46596.4	89885.6	65620.9	572367	223271	393089	371007		32414.6
High	[R].QLAEDFLK.[D]		1	1	P17844										108887
High	[K].QLADETLLK.[V]		1	1	P20700																	279916	102741
High	[K].QKLDPAASVTGSK.[R]		1	1	P46013					320467	156694	105390	236518	308490	660416	264958						811815		453324	378702
High	[K].QKEIQEPDPTYEEK.[M]		1	1	O60264						31322	47553.7	109497		385688		247536					479869	255838
High	[R].QHARQQDKER.[L]	1xDeamidated [Q6]	1	1	Q16849
High	[R].QGVDADINGLR.[Q]	2xDeamidated [Q1; N8]	1	1	P35527	23883.2	435236	137200		971219	45412.2	563141	334370	549362	585994	430667	1.25227e+06	220944	245313		879847	1.46672e+06	216449	315445	405930	1.38275e+06	634418		1.76909e+06
High	[R].QGVDADINGLR.[Q]	1xDeamidated [N/Q]	1	1	P35527	4.11054e+07	3.59341e+07	4.44445e+07	927038	7.04235e+07	1.02358e+08	1.34395e+08	3.25224e+07	5.45782e+07	7.20699e+07	4.97687e+07	1.3808e+08	2.3301e+07	1.75354e+07	1.36547e+07	2.17251e+07	1.23147e+08	4.42635e+07	4.00139e+07	3.35462e+07	2.95442e+07	1.76464e+07	2.38577e+07	2.49967e+07
High	[R].QGVDADINGLR.[Q]		1	1	P35527	1.52511e+07	7.87208e+06	1.32167e+07	221117	1.92873e+07	9.36528e+06	1.90316e+07	1.91964e+07	1.21785e+07	1.72291e+07	4.87215e+06	1.85818e+07	6.34162e+06	6.83777e+06	1.1702e+07	4.0723e+06	3.74147e+07	4.51282e+06	7.45608e+06	1.59611e+07	6.17189e+06	5.08995e+06	6.87254e+06	8.31425e+06
High	[R].QGSGSGQSPGHGQR.[G]		1	1	Q86YZ3													983289		326193								334862
High	[K].QGPVSQSATQQPVTADK.[Q]	1xDeamidated [Q1]	1	1	Q9BTA9
High	[R].QLEEEQAVRPK.[Y]		1	1	P14635						104954
High	[R].QEYEQLIAK.[N]	2xDeamidated [Q1; Q5]	1	1	P35527	263848	103055		2605.95	3.12402e+06	303066	646492	93908.4	1120404	157002	958122	1.07262e+06	66386.3				1754455	1.33104e+06	1.42306e+06	75816.2
High	[K].QITQSALLAEAR.[S]	1xDeamidated [Q1]	1	1	P78527						155041			239763	142888			259553					235878	221709		161685
High	[R].QITVNDLPVGR.[S]	1xDeamidated [N5]	2	2	Q06830; P32119	33832.1	44074.7	33213		200288			62431.6									457879
High	[R].QSNVAAPGDATPPAEK.[K]		1	1	Q96QC0											63457.1	54854.8	51155.5	53303	51200.1	50419.3		90509.4	86260	66950.9	32596.1	52476.3		34223.2
High	[K].QSLVDMAPK.[Y]		1	1	P19388									103694		28079.3					83561.8		37707.8	14301.7	127604	70752.3	63358.4		33280.2
High	[K].QSLPPGLAVK.[E]		1	1	P63173									54199		78623.8							200328	131074			13846.3
High	[R].QSLGHGQHGSGSGQSPSPSR.[G]	1xDeamidated [Q]	1	1	Q86YZ3
High	[R].QSLGHGQHGSGSGQSPSPSR.[G]		1	1	Q86YZ3						293637	161055	114002		6.54622e+06		2494405	732721	661098	701531	765627	6.99944e+06	508946	304043		627337		677100	7281.72
High	[K].QSLEASLAETEGR.[Y]	1xDeamidated [Q1]	1	1	P13645
High	[K].QSLEASLAETEGR.[Y]		1	1	P13645	1.7054e+07	2.41368e+07	3.09074e+07	408928	3.27263e+07	2.2836e+07	2.19225e+07	7.65362e+07	1.03452e+07	7.01646e+06	1.41752e+07	2.5864e+07	1.06235e+07	5.20783e+06	9.47642e+06	1.96559e+07	4.97381e+07	1.65945e+07	9.51991e+06	7.58209e+06	1.04903e+07	1.14895e+07	1.526e+07	2.22936e+07
High	[R].QSGTPHAETSSGGQAASSHEQAR.[S]	1xDeamidated [Q21]	1	1	P20930									2.87896e+06		3197182	2.75325e+06				2709159		3.7387e+06	2558699	2.54012e+06	435740	2971928
High	[R].QSPEPSPVTLGR.[R]		1	1	Q9NRL2									128636		109208									211082
High	[R].QSGSRGGSGGGGSISGGGYGSGGGSGGR.[Y]	1xDeamidated [Q1]	1	1	P35908			114321		340188	747555	504788	1.04999e+06		819460	439258	1.2395e+06			679018	954521		2.76741e+06	731729				194417	658950
High	[R].QSGEAFVELGSEDDVK.[M]		1	1	P52597					371846			85611.7	273479		222895	74345					545975	423118	542483	444008		76602.7
High	[K].QSDELALVR.[Q]		1	1	Q9P2E9
High	[R].QREELGQGLQGVEQK.[V]		1	1	Q07065																	121943					9789.91
High	[R].QQVVLENAAK.[K]		1	1	Q01780	407130	290896	219033			67641		249361
High	[K].QQVQVVGLQER.[E]	1xDeamidated [Q2]	1	1	O00139				3818.59	349645	247098	180130			555760		409966					2.01808e+06
High	[K].QQVQVVGLQER.[E]		1	1	O00139
High	[K].QQVPSGESAILDR.[V]	1xDeamidated [Q2]	1	1	P09874
High	[K].QQVPSGESAILDR.[V]		1	1	P09874	217272	206959	332131	2338.03	1.30391e+06	482701	1.04352e+06	1.04582e+06	1.35784e+06	2.05818e+06	1.16576e+06	1823695	235008	155798	52592.5	15537.6	3.86333e+06	1.62855e+06	1.12849e+06	881788	274575	545204	245831	575576
High	[R].QSGEAFVELGSEDDVK.[M]	1xDeamidated [Q1]	1	1	P52597	90882.2	201402	152965					214431															49622.3
High	[R].QSPSPSTRPIR.[R]		1	1	Q8IYB3	54361	9677.38			28713.1				22015.9
High	[R].QSSSYGPHGYGSGR.[S]		1	1	Q86YZ3	472701	454954	345593		13572.9	159287	287664	21329.8	606651	495702	704.005	588363	18762.1	283556					8609.01	195915	279372	332756	438582	298191
High	[R].QSSVSFR.[S]		1	1	P13647													504379		66870.9
High	[K].QTPSDFLK.[Q]	1xDeamidated [Q1]	1	1	P62312
High	[K].QTPSDFLK.[Q]		1	1	P62312		37072	207724	1189.95	305900	494101	633621	66299.9	1.31818e+06	1.3077e+06	1.3512e+06	665737	102145	596715	90668.4	60384.8	1.67119e+06	775761	1.54823e+06	795844	338133	1081447	441874	416351
High	[K].QTPAPAASVTGSR.[R]		1	1	P46013	57677.8	51867.5	27414.2			188389			1.3686e+06	1.06799e+06	870560	651090				84386.1	55068.1	2.03681e+06	2.33115e+06	2.08456e+06	147282	245419	163346
High	[K].QTLPVAPR.[T]		1	1	Q6PJT7					98184.1	90020.1						117176					297098	362790
High	[R].QTFLLQTTK.[L]		1	1	O94776																	111918
High	[R].QTFENQVNR.[I]		1	1	P24928
High	[R].QTDPMIMLK.[Q]		1	1	Q2TAY7			42570.3		433972			52873.3			26798.8	23553.1	116297	103790	134768	150066			2505244
High	[R].QTAQQIVSHVQNK.[G]		1	1	Q9NZB2		17437.9			85018.8			30577.6		31788.7						29509.1				11288.1	30267.9
High	[R].QTALYTLK.[L]		1	1	Q9H583
High	[K].QTAAQLILK.[A]		1	1	O75367									96477.8	212396	73427.5	123856						198716		226006
High	[R].QSWEIR.[A]		1	1	Q567V2									34903.9		65340							128362	40371.2
High	[R].QSVEADINGLRR.[V]	2xDeamidated [Q1; N8]	2	2	P13645; P13646	863333	431970	701833	966.656	22971.7	296108	164515	292382	341606	277335		251748					79085.1		149643	227966		222515
High	[R].QSVEADINGLRR.[V]	1xDeamidated [N/Q]	2	2	P13645; P13646	9.81776e+06	1.03746e+07	7.7675e+06	60368.1	5.43811e+07	6.05113e+06	1.45545e+07	1.86401e+07	3.70033e+06	3.80419e+06	3.91453e+06	9.27967e+06	2.36769e+06	393724	1.49123e+06	4.60077e+06	6.21508e+06	6.0323e+06	4.94731e+06	3.62752e+06	895729	4.99632e+06	3.33578e+06	1.15909e+06
High	[R].QSVEADINGLRR.[V]		2	2	P13645; P13646	5.74229e+06	6.49329e+06	7.57088e+06	52069.7	9.52756e+06	7.07521e+06	8.74769e+06	2.00418e+07	942045	6.36043e+06	2.64572e+06	1.27167e+07	8.97678e+06	4.87925e+06	1.36503e+07	1.43478e+07	1.91595e+07	8.54901e+06	5.22139e+06	2.98212e+06	8.27001e+06	5.47387e+06	2.1824e+07	1.78797e+07
High	[R].QSVEADINGLR.[KR]	2xDeamidated [Q1; N8]	2	3	P13645; P13646				58716.2					318776	126906	368413	339977	735057	178067	543764	1.01088e+06		376895	139513	719539	1.42082e+06	37295.2	877386	691138
High	[R].QSVEADINGLR.[KR]	1xDeamidated [N8]	2	3	P13645; P13646	2.072e+06	4.35535e+06	6.62214e+06	81609	9.23148e+06	5.03934e+06	5.7735e+06	246429	63399.7	4.02618e+06	2.17828e+06	6.18973e+06	759832	819659	448371	2.28344e+06	1.18842e+07	3.75784e+06	3.22783e+06	878685	909545	1.98217e+06	1.29933e+06	725092
High	[R].QSVEADINGLR.[KR]		2	3	P13645; P13646	278764	976207	3.25516e+06	63900	6.37088e+06	4.12343e+06	3.12754e+06	2.15825e+06	1.0847e+06	2.22697e+06	1.32105e+06	3.91014e+06	7.55598e+06	1.67495e+06	1.97515e+06	2.46453e+06	9.77937e+06	597762	5.22415e+06	1.64052e+06	6.41177e+06	7.0511e+06	7.85476e+06	3.27328e+06
High	[R].QSSYGQHGSGSSQSSGYGQYGSR.[E]	1xDeamidated [Q]	1	1	Q5D862
High	[R].QSSYGQHGSGSSQSSGYGQYGSR.[E]		1	1	Q5D862			127393		265472	100142	564671	307308		352466		802911			164216		1.02908e+06			101473
High	[R].QQSVAHQQSGSELALR.[R]		1	1	O95235					91101.3	20419.8			19673.8	21899.2	20088	23435.5			22261	9387.32		23769.8	23929.1					20133.6
High	[R].QITVNDLPVGR.[S]		2	2	Q06830; P32119		99967.2	121763		904172	44043.6	630025			647430	52750.1	141184	81148.1		88654.3		3.46757e+06				71484.4		61997.2
High	[R].QQSAQSQVSTTAENK.[T]		1	1	Q9H0A0									44741.1		21091.8		48512.4	66488.5	65055.2	41630.3			114002		50564.8	91251.1	11748.9	44713.9
High	[K].QQQVDIPLR.[L]		1	1	Q9NZI8					460026	185889	410695										1.13789e+06		1.45882e+06	1.15222e+06
High	[R].QPEYSPESPR.[C]		1	1	Q9H6F5
High	[K].QPEDDLFDR.[L]		1	1	P11387				6657.6	158015				202163	292219	212569	171592						147689	201889	126707	13346	77422.1
High	[R].QPDSGISSIR.[S]		1	1	P04843			28704.2			53531.3					204554								542044	529854
High	[K].QPAIISQLDPVNER.[M]	1xDeamidated [Q1]	1	1	Q08211											59960.9							130061	74412.7	66947.4
High	[K].QPAIISQLDPVNER.[M]		1	1	Q08211					87335.9								774573	513697	300534	631628					504784		666148	614675
High	[K].QNTGVWLVK.[V]		1	1	P13984					20831.9				29611.7		27387.1			37161.2			222825		43290.2	28258.5			17994.9
High	[K].QNQTTSAVSTPASSETSK.[A]	2xDeamidated [Q1; Q3]	1	1	P49792
High	[K].QNQTTSAVSTPASSETSK.[A]	1xDeamidated [N/Q]	1	1	P49792
High	[R].QPEYSPESPR.[C]	1xDeamidated [Q1]	1	1	Q9H6F5													48682.4	54226.7	52147.8			20264.8	144102	157349				56789.9
High	[K].QNQTTSAVSTPASSETSK.[A]		1	1	P49792	76316.3				142808	51203.5	53727.1	77021.7	144880	81805.9	73508.6	83111.1	24711.6			36252	202758	143376	139823	142296	26334	36651.6	20467.3
High	[K].QNLLSVGDYR.[H]		1	1	O60264					195460				96531.6		152662	28174.2						212147	185027	152480		54617.3
High	[K].QNASLQAAITDAEQR.[G]	1xDeamidated [Q6]	1	1	Q8N1N4
High	[K].QNASLQAAITDAEQR.[G]		1	1	Q8N1N4	465128	315353	495739	7094.35				1.04296e+06	657926		327684		403110	209176	54268				31857.2	506067	262270		194651	204622
High	[R].QIYNPPSGK.[Y]		1	1	Q9BZZ5	9266.37				78391			48629.1	557642		296866		100204	99343.4	180639	293264			600865	640336	292070	208926	267535	189977
High	[R].QLYLNPK.[G]		1	1	Q15021					71102	199243		495406	142107	480885	481360	146167						180889		236070		48097.3
High	[K].QLYLER.[V]		1	1	P61160
High	[K].QIVGTPVNSEDSDTR.[Q]		1	1	Q5QJE6	62369.8	48432	63864.5					68935.6	143232	88356.2	189572	109865	71743.7			30696.9		243144	202720	221119		25984.9
High	[K].QLVEIEK.[V]		1	2	P00738
High	[K].QNQTTAISTPASSEISK.[A]		1	1	P49792									71736.9		36796		51166.2						72414.6	54887.1			24718.7
High	[K].QPGITFIAAK.[F]		1	1	P07339	6.51877e+07	59623975	75158047	2.98669e+06	58595.7		1.45498e+07	1.06308e+08	921344	193803	232510	87468.4		13918	14608.4	20994.3	1.30803e+08	710597	488043	98040.4	16937.1	34901.4
High	[K].QPGITFIAAK.[F]	1xDeamidated [Q1]	1	1	P07339	1.1982e+06			425183							64179.6		251984	212981	197195			57710.6	58158.9	28460.1				162037
High	[R].QPLALNVAYR.[R]		1	1	Q12905					78259.4						84286	76781.7	356401	299290	285984	225953	198758				108175	10472.8	265589	230274
High	[K].QQQLLNEENLR.[K]		1	2	Q5T9A4																	58590.1	113051	72717	23151.6
High	[R].QQQEELEAEHGTGDKPAAPR.[E]		1	1	Q13895					96022.1
High	[K].QQMDAELR.[K]	1xDeamidated [Q2]; 1xOxidation [M3]	1	1	O00555					235545	113852	78949.5			447228		191999			7027.92		743376				11811.8
High	[K].QQIQSIQQSIER.[L]	2xDeamidated [Q2; Q4]	1	1	P55769					200502	82439.1	61840.5								192064	193753			55221.1	59632.2	177512			56740.7
High	[K].QQIQSIQQSIER.[L]	1xDeamidated [Q2]	1	1	P55769
High	[K].QQIQSIQQSIER.[L]		1	1	P55769					68900.5											315825	835246				279070		268401
High	[K].QQIQNDLNQWK.[T]	1xDeamidated [Q/N]	1	1	P15924					251886		202797	247884					435468	109267	190619		282081					139137	253485
High	[K].QQIQNDLNQWK.[T]		1	1	P15924	71766.2	203121	226595		359619	116149	765404	1.13103e+06	94424.8		69145.6	104197	274669	201167	224836	316163	669360	76561.6	84512.2	122166	273599	67101.1	501806	375159
High	[K].QQLPEIQR.[V]		1	1	Q6P158	200883	90923.6	136298					110789	102961	45689	68828.7								177982	55119.9
High	[K].QQLLIGAYAK.[A]	1xDeamidated [Q2]	1	1	Q99832					100904				99159.9	87716.3	105233		111433	94085.8	120238	89073.5		96673	88530.7	101651	68187.3	113952	93494.1	127194
High	[K].QQLEAVNEAIK.[S]		1	1	O95347					335320	90753.8	90599.1			114934							522675
High	[R].QQIAEIEK.[Q]		1	1	Q6P2Q9						105715			1.50914e+06
High	[R].QQEVETELK.[M]		1	1	P08621	13263.4					32442.5			335499		1.25403e+06	127248	224504	316797		232734			2.3937e+06	1.70657e+06		842673	100402	617935
High	[K].QQEIVVSR.[G]		1	1	Q15393
High	[R].QQEGFKGTFPDAR.[E]	1xDeamidated [Q]	1	1	Q15233
High	[R].QQDLHLESPQR.[Q]		1	1	Q9H6F5					46214.6			77788.4									545637
High	[K].QQALEVIK.[Q]		1	1	Q9Y3A5					146991	77589.7		139569	51413.7			69489.4				6947.24		293438	99348.1	153417	5354.09
High	[R].QQAADLISR.[T]		1	1	O75533	42851.7			1017.24	550582	431623		462239	170262	1.36158e+06	431927	554797	36752.6	18006.6			357667	1.35167e+06	1.3722e+06	911592	45218	29571.6		75538.6
High	[R].QPSLHMSAAAASR.[D]		2	3	O94776; Q13330					101234
High	[K].QQQVDIPLR.[L]	1xDeamidated [Q]	1	1	Q9NZI8					1.49812e+06	1.53341e+06			1.14513e+06		1658697	949247	1874883		1.83708e+06	1.60294e+06		1.54953e+06	1.51133e+06	1.58467e+06	1.71784e+06	1.61497e+06		1.76019e+06
High	[R].QEYEQLIAK.[N]		1	1	P35527	117596	2.76569e+07	729899	531525	882006	6.04839e+07	4.49348e+07	9.66636e+07	3.70106e+07	6.02693e+07	2.32567e+07	2.07822e+06	2.86417e+07	1.7321e+07	1.59601e+07	1.28718e+07	1.10898e+06	3.50256e+07	1.84523e+07	2.01954e+07	1.77872e+07	4.64582e+06	1.14459e+07	1.64793e+07
High	[K].QEYDESGPSIVHR.[K]		1	7	P60709	28650.2			3219.54	1.71404e+06	326578	189150	631319	258341	548672	5046.72	219076	130262		74910.4	57666	1.86005e+06		258473	25421.9			167626	81806.7
High	[R].QETSVVNYIDQRPAAK.[K]		1	1	Q9H813									24697.4	162960		128838							51475.2	45626
High	[R].NSQFAGGPLGNPNTTAK.[V]		1	1	O75694																			105261
High	[R].NSNTVVFVK.[-]		1	1	O94842			154014	2879.27				191607											140188	164095		59853.7
High	[R].NSMPASSFQQQK.[L]	1xOxidation [M3]	2	2	Q9NQ29; Q9Y383		326075															327198
High	[R].NSMPASSFQQQK.[L]		2	2	Q9NQ29; Q9Y383						338339	87465.9		497985	507151	598205	343756						808652			84226.7
High	[R].NSLYDMAR.[Y]	1xDeamidated [N1]	1	2	Q9BWF3									122100									127889	111171	116429
High	[R].NSLYDMAR.[Y]		1	2	Q9BWF3					296554	131284	138333		323227	542837	484511	380077	7970.3		9169.04		849331	485573	543442			15789.9
High	[R].NSLVTGGEDDR.[M]		1	1	Q8WVM7									245991
High	[R].NSITVPYK.[V]	1xDeamidated [N1]	1	1	Q00577	256315	270350		9345.16				222121		402120	387879	474540							45903.5	276304			33222.6
High	[R].NSQFAGGPLGNPNTTAK.[V]	1xDeamidated [Q3]	1	1	O75694
High	[R].NSITVPYK.[V]		1	1	Q00577					3.14817e+06	4781118			197401	268500	178124	307191					466569	228513		266433	8189787
High	[R].NSLDSFGGR.[N]		1	1	Q5BKZ1								202587
High	[K].NSIDASEEKPVMR.[K]	1xDeamidated [N1]	1	1	Q9NRZ9
High	[K].NSIDASEEKPVMR.[K]		1	1	Q9NRZ9					206377	331352	197190	24683.5									645948			101605
High	[R].NSKIEISELNR.[V]	1xDeamidated [N1]	1	1	P04264	3.66491e+06	4.45302e+06	4.70561e+06	55100.2	8.21829e+06	4.35487e+06	8.987e+06	1.17888e+07	4.40377e+06	4.47627e+06	2.98873e+06	10345421	4.78386e+06	3.04645e+06	5.09425e+06	3.28525e+06	1.71466e+07	3.25746e+06	3.80164e+06	2.50777e+06	5.40365e+06	3.94417e+06	4.22829e+06	4.8994e+06
High	[R].NSKIEISELNR.[V]		1	1	P04264	2.09245e+06	1.48656e+06	3.45492e+06	24278.9	1.24787e+07	3.27007e+06	3.92679e+06	7.28967e+06	1.40016e+06	1.6579e+06	1.57726e+06	6.72334e+06	2.52987e+06	2.42939e+06	4.90704e+06	3.22465e+06	1.15255e+07	1.92372e+06	1.76352e+06	4.54024e+06	2.55864e+06	1.37696e+06	4.79612e+06	6.76991e+06
High	[R].NSGLVSITSR.[E]	1xDeamidated [N1]	1	1	Q8WUM0					421216	461976								797192	804144	821259					1.04367e+06
High	[K].NSELLVVSAR.[E]		1	1	P78316						102802	51968						189507	188039			218483		75528.9	94648.1	242039	105320	185763	126425
High	[R].NSEEQPSGGTTVLQR.[L]		1	1	Q4VCS5					226964	124350		45445.6	118865		143474	120263					474517	292290	201183	211982
High	[R].NSLDSFGGR.[N]	1xDeamidated [N1]	1	1	Q5BKZ1
High	[K].NSSTIIQNPVETPK.[K]		1	1	P38432	65853.1	34554				67084.5	140918	108300						151540			303022					88243.4		124811
High	[K].NSSYFVEWIPNNVK.[TV]		2	7	P07437; P68371										81080.7		77156.9	117815				247482	73382.8					145956	117089
High	[K].NSVVEASEAAYK.[E]		1	1	Q04917
High	[K].NVEINLESK.[E]		1	1	Q5UIP0							108902		121425			78060.3			41446.5		164799	278638	671373	261389
High	[R].NVEEIVVK.[I]		1	1	Q9H583					24491.4				205160	107009	174459		11470.5			18945	95043	159395	229892
High	[R].NVDFNYATK.[D]		1	1	Q8WWM7
High	[R].NVALVSGDTENAK.[G]		1	1	Q16610	67222.1		44402.4				83967.1		94283.1	244645	76484.9					233641			181950	69935.1	220512	96315.5	246457	14219.8
High	[R].NVALTTFLK.[R]		1	1	Q86U38
High	[R].NTVEITELPVR.[T]	1xDeamidated [N1]	1	1	Q02880
High	[R].NTTGVTEEALK.[E]		1	1	Q13813						115130		236983			126649		61350.4		50348.1			285109	144057	155976	55556.7		64769.7
High	[K].NTLTQTTENLR.[R]	1xDeamidated [N1]	1	1	P15924	1493229	1.13808e+06	1.31055e+06					1.51319e+06
High	[R].NTKQEIAEINR.[M]	1xDeamidated [Q/N]	2	3	P04259; P02538		157245							31465.3									61621.9
High	[R].NTKQEIAEINR.[M]		2	3	P04259; P02538	13881.7	1.71479e+06		5493.34	214157	739467		2.63958e+06	172041	1.00071e+06	401988	3.58755e+06	7.38011e+06	1.22949e+06	479842	205267	237904	827785	106549	184411	516419	277230	697585	1.06181e+06
High	[R].NTKHEISEMNR.[M]	1xOxidation [M9]	1	1	P13647							754966			255882		163447					759216
High	[K].NTENNDVEISETK.[K]		1	1	Q5UIP0											191922			10404.1				241338	647046	715387
High	[K].NTDVVATLK.[K]		1	1	Q7Z4V5	46859.7				372408	770427	703922		871718	503939	1.23089e+06	524415	427502		501374		561310	677814	749489	1.07964e+06
High	[R].NTDVPESQQNFHRPVK.[V]		1	1	Q92576					32609.8
High	[R].NTDVAQSPEAPKQEAPAK.[K]		1	1	Q9P2E9					125461	3950.29	144652	86819.7	191088		50172.9	135212	47529.6	24250.2	11759.4			374813	191550	259271		15625.9
High	[R].NTDVAQSPEAPK.[Q]		1	1	Q9P2E9									93324		67711.8								194581	142796
High	[R].NTDEMVELR.[I]	1xOxidation [M5]	1	1	P61978		12980.8				334050			1321726		1.02941e+06								2.01027e+06	2.29027e+06
High	[R].NTDEMVELR.[I]		1	1	P61978	240709	257774	59542.4		4316467	2.14462e+06	2.9189e+06	2.31607e+06	5.77232e+06	6.88123e+06	5.66282e+06	3.392e+06				399910	1.25685e+07	6.99282e+06	6.98849e+06	5.29066e+06	494665	791847	86459.1	261678
High	[R].NTAGAQPQDDSIGGR.[S]		1	1	Q14669						59039.7
High	[K].NSDEADLVPAK.[E]		1	1	P83916	59480.4		44329.1		187078	160155	105023		625776	636263	450808	345312			262473	271113	405707	453613	512721	443961	400884	202251	170723	123580
High	[R].NVESGEEELASK.[L]		1	1	Q96HS1					39472.7	58367.2			297002	423340		219807						509598
High	[K].NREMLELLIR.[H]	1xDeamidated [N1]	1	1	O60890
High	[K].NQVAMNPTNTVFDAK.[R]	2xDeamidated [N1; N6]	1	1	P11142						62579.5				55066.2							60629.7
High	[K].NPTSSSEFYK.[A]		1	1	Q4VCS5	1.3054e+07	203975	297104			53648.3	131457		9.47768e+06	747447	387072	2.69062e+06				7.2055e+06	42165.3	707434		143243
High	[K].NPSSLFSK.[E]		1	1	Q9GZR7				1684.21	86559.3				381980	308396	301906	175366	8329.59	27762.8	37779.5	78757.6	64092.4	54987.7	351054	305135	28814.8	192708		50572.4
High	[R].NPSSAGSWNSGSSGPGSTGNR.[N]		1	1	P02671																							130991
High	[K].NPSLMPK.[E]	1xOxidation [M5]	1	1	Q9Y5B9									8662.07		77245.4								34346.2
High	[K].NPNGPYPYTLK.[L]	1xDeamidated [N3]	1	1	P14866					1.2853e+06												1.52066e+06	287954
High	[K].NPNGPYPYTLK.[L]		1	1	P14866	183315	480845			1272222	424355	235348	712965		702541		550471	20758.9	26124.9			2.76579e+06	959927	490920					35095.2
High	[R].NPKDPESNINSDNEK.[I]		1	1	Q9H2U1									359958
High	[R].NPETSVTQSSSAQDEPATK.[K]		1	1	Q9HCG8					42565.4
High	[K].NPVMELNEK.[R]		2	2	Q12906; Q96SI9	595033	146154	1.58376e+06	631693	869472	367846	325500	821667	1.8696e+06	1.6323e+06	1.33134e+06	773153	48050.3	27559.3	16389.3	303545	4.74169e+06	1.02513e+06	2.67862e+06	2.38605e+06	232887	493861	241194	91964.5
High	[K].NPESTVPIAPELPPSTSTEQPVTPEPTSR.[A]	2xDeamidated [N1; Q20]	1	1	Q14676
High	[K].NPESTVPIAPELPPSTSTEQPVTPEPTSR.[A]		1	1	Q14676																	69374	101722
High	[R].NPELPNAAQAQK.[E]		1	1	O60264					355155	138504			845400		388720	673858						150596	135208	21501.3
High	[R].NPATTNQTEFER.[V]		1	1	P50750					55387	16863.8			89244.2	162622
High	[R].NNYDEEIISLK.[N]	1xDeamidated [N]	1	1	P15924
High	[K].NNWEVSALSR.[A]		1	1	P78527
High	[K].NNVVINYK.[D]	1xDeamidated [N]	1	1	Q6P2Q9
High	[K].NNVVINYK.[D]		1	1	Q6P2Q9	13156.7	92047.1	118947			204129		85345.7	601649	92259.3	502865	399222			42573.4	41450.4	125472	737994	512375	548163	90498.5	228514
High	[K].NNRPSEGPLQTR.[L]		1	1	Q00610						50615.5
High	[K].NPESTVPIAPELPPSTSTEQPVTPEPTSR.[A]	1xDeamidated [Q20]	1	1	Q14676
High	[K].NQAETIALEK.[E]		1	2	P39880
High	[R].NQDATVYVGGLDEK.[V]		1	1	Q15427							85998.3			204956							690923
High	[R].NQDLAPNSAEQASILSLVTK.[I]		1	1	Q12905			18232.3	6788.24			26247.5		1.20678e+06	599772	1.89966e+06	401854	2.06259e+06	1.87883e+06	2.42278e+06	2.1792e+06	458553	855235	712650	452789	1.54184e+06	1.10084e+06	770374	1686063
High	[K].NQVAMNPTNTVFDAK.[R]		1	1	P11142					212325		73849.2	34498.2									269443
High	[K].NQVALNPQNTVFDAK.[R]	1xDeamidated [N6]	1	1	P0DMV9					793576	1.06297e+06	244477		1387467		935489		1.06881e+06		987452	847915			821514	864948	948005	997613	894272
High	[K].NQVALNPQNTVFDAK.[R]		1	1	P0DMV9																		91621.4	74178.8
High	[R].NQQIFLR.[D]	1xDeamidated [Q3]	1	1	P62993
High	[K].NQNSWGTGEDVK.[V]		1	1	P20700						196030	112130	40928.4	374510	318997	182835						145726	334004	389765	234718
High	[R].NQNIVLSAR.[T]	1xDeamidated [N/Q]	1	1	A2RRP1	237689	175143	238420	12295.1	82669.2			376286				61253.2	79194.3		60571.7	98511	234527				53969.3		66263.5	82503.7
High	[K].NQNDPLPGR.[I]		1	1	O75534									634370				101715	146614	50754.6	283012			805066	274094	198341	299806	160566	185396
High	[R].NQLVTPEPTSR.[A]		1	1	Q14676				11124.9	238686	184238		228782	895662	979236	621365	584203				232941	2.12199e+06	2.02345e+06	1.52693e+06	2.46474e+06	252923	271194	257392	133998
High	[K].NQILNLTTDNANILLQIDNAR.[L]	1xDeamidated [N]	1	1	P13645
High	[K].NQILNLTTDNANILLQIDNAR.[L]		1	1	P13645	266552	1.16896e+06	529938			607807		3.02814e+06	481622	221248	530676	1.16727e+06	614780		1.01482e+06	3.33835e+06	3.03234e+06	823500	379354	579996	373391	411190
High	[R].NQLLETR.[W]		1	1	Q6KB66			247028						414241		361100		77870	44637	61415.9	270545	138948		521184	825436	434940	245128	324472	154116
High	[R].NQLELAAR.[G]		1	1	Q15070											592462								136779	547914
High	[K].NQKPVPAVPVQK.[S]		1	1	Q9BW19					71594.1	33629.1
High	[R].NQGGYGGSSSSSSYGSGR.[R]	1xDeamidated [Q/N]	1	1	P09651			41088.5			134467			592667	223722	361718		28607.3	30931.9	43568.2	148314		498264	1.02432e+06	556363	330132	241468		251461
High	[R].NQGGYGGSSSSSSYGSGR.[R]		1	1	P09651									2.80036e+06	74776.8	98431.5		1.45913e+06	1.791e+06	1.66213e+06	1.56871e+06		190514	2.6585e+06	503393	3.67406e+06	2.00024e+06	970406	2.4405e+06
High	[R].NQGGSSWEAPYSR.[S]		1	1	Q5BKZ1					395376	156283	105435			384096		262967					1.36107e+06
High	[K].NQESTLEENRQTK.[T]	1xDeamidated [N/Q]	1	1	Q6ZVF9
High	[R].NQDLAPNSAEQASILSLVTK.[I]	2xDeamidated [Q/N]	1	1	Q12905
High	[R].NQDLAPNSAEQASILSLVTK.[I]	1xDeamidated [N/Q]	1	1	Q12905									230901		730058	181808						146915		576217		210731
High	[K].NQVAMNPTNTVFDAK.[R]	1xDeamidated [Q/N]; 1xOxidation [M5]	1	1	P11142
High	[K].NVLIEVNPQTR.[I]		1	1	Q92979
High	[K].NVLIEVNPQTR.[I]	1xDeamidated [N1]	1	1	Q92979
High	[K].NVLLTGATGFLGK.[V]		1	1	Q8WVX9
High	[R].QDVDNASLAR.[L]		1	1	P08670	287285	33241.3	349185			13176		37249.7	1.71667e+06				162795	167851	187208	170664		1747.31	1345620	325837	490698	669477	152834	258233
High	[K].QDSLVINLNR.[S]		1	1	Q9Y5B9					265002
High	[R].QDSINAYNEPNSTK.[F]		1	1	O60264						188852	237470	109450	408511	488727	385506	356234		108301		114584	808392	550378	403642	310555	127020	80305.8	61279.4	103720
High	[R].QDSLESMK.[F]	1xOxidation [M7]	1	1	P15924		15542.9	236364	838.428	6700.97	15522.5	6562.64	27747.6	86138.5	12829.4	43266.7	45081.4	106864	54672.4	47791	86254.2		12964.1			109032	103408	10911.8	81132.6
High	[R].QDSLESMK.[F]		1	1	P15924	129383		164491		1896.07		5388.84				70188.6	3828.47	93315.2		40412.3			963.521						51431.5
High	[K].QDQISGLSQSEVK.[T]		1	1	Q99590									95264.4		118220	79158.2			68517.5		449691	235284	71030.5	104257	58609.4	46176.3
High	[K].QDPSYYLK.[N]		1	1	Q13356	551050				355257	76253.1		108290	474562		69487.9			52577.8	36411.6		164088		58672.5	80621.5			49661.6
High	[R].QDLTTLDVTK.[L]		1	2	P41091					253271	120832	101113		267440	440507	294976		99916.5	93211.8	97952.7		684850	478814	441159	524563		37265.3	89527.3
High	[R].QDVYGPQPQVR.[V]		1	1	O60716					101643				99095.5										126459	102293
High	[R].QDIAFAYQR.[R]		1	1	P07355					553514				355774				331786	469065			877465		275135	281543	805253	205668
High	[K].QDGGTAPVASASPK.[L]		1	1	Q96T37						40712.7		57609.6					60398						209118	43822.2		116068		75507
High	[K].QDDLMTVK.[T]		1	1	Q8IYU8						331516			453786	489977	479663	518659		278333			414980	568188	85595	301291	304563	273108	237837	233050
High	[K].QDAQVVLYR.[S]		1	1	P78527					441451	98629.9	147774		189323	244166	318423	239637			34753.8		952998	413876	355091	298950	17018	59303.8	14092.6	21481
High	[K].QDAQSLHGDIPQK.[Q]		1	1	Q9NR30	48647.7	16832.4	56609		4540041	1.06114e+06	2.43134e+06		2.05106e+06	6.24265e+06	1.9937e+06	3.31011e+06					10681432	5.2925e+06	1.62224e+06	1.53498e+06
High	[R].QAVDVSPLR.[R]		1	1	P46782	17922.9					51096.1			225078	238852	425194	191568					627020	402916	425732	422713
High	[K].QAQVATGGGPGAPPGSQPDYSAAWAEYYR.[Q]	2xDeamidated [Q3; Q]	1	1	Q92945
High	[K].QAPTWPSK.[-]		1	1	P23490	152452	94350.6	894187		102161	156379	24299		240682		181529	163308				714572		158814	210716	301701	397269	159391	387685	257259
High	[R].QANELISFK.[N]	1xDeamidated [Q1]	1	1	Q7Z2Y8														183088									149574
High	[R].QDHPSSMGVYGQESGGFSGPGENR.[S]	1xOxidation [M7]	1	1	Q01844
High	[K].QEAFSIR.[M]		1	1	P15924	890204	714622	11936.7			1.37673e+06	83258.3	126159	260486	1.53413e+06	131045	2.71664e+06	96444.6	33571.1	50261.4	399946	158759	259641	105931		360201	389852	370309
High	[K].QEAFSIR.[M]	1xDeamidated [Q1]	1	1	P15924					1.08279e+06	604225	1.19756e+06		425322	229350	566311	650922	354592	451653		507740		532492	504781	575345	336612	503654	263594	383849
High	[K].QEAGISEGQGTAGEEEEK.[K]		1	1	O43583					92377.8	52408			172564		129861			37319.6			264730	238364	136458	80378.5			37559.2
High	[R].QEPSDSPMFIINR.[N]	1xOxidation [M8]	1	1	Q02413			52030.4		51379.5	98098.5	377485	34924.2	52003.2		58214.6	81091.5		53503.9	58640.3	42170.3	358913		52028.2	41278.8		80085.5		38103.5
High	[R].QEPSDSPMFIINR.[N]	1xDeamidated [Q1]	1	1	Q02413													125898		256881	39781.7							133722	73885.6
High	[R].QEPSDSPMFIINR.[N]		1	1	Q02413										49573			245207		515241			52468.2					263507
High	[R].QENGASVILR.[D]	2xDeamidated [Q1; N3]	1	1	P29692
High	[R].QENGASVILR.[D]	1xDeamidated [N3]	1	1	P29692	17742.9		34985.9		1.12199e+06		356013	29155.9	860415	822869	471553	463134					1.45057e+06	1.06323e+06	442776	754217	100523	159587
High	[R].QEMQEVQSSR.[S]	1xDeamidated [Q4]; 1xOxidation [M3]	1	1	P22626
High	[R].QEMQEVQSSR.[S]	1xOxidation [M3]	1	1	P22626							14514.7	60616.6	21073.2	16570.2	27260.3	16269.5	4242.85	4094.61	5131.74	9958.37	73938.3	23702.7	18043.8	39505.7	37863.5	5807.59	17658.8	2976.27
High	[R].QEMQEVQSSR.[S]		1	1	P22626				3005.34					176228	60990.8	108237	37161.7	274749	86995.1	60061				236460	211895	182639	67109.3	140322	241633
High	[K].QELSEAEQATR.[T]		1	1	P01024									697456					438423	559593	3696249			240646		893027	238156	1795750	997094
High	[K].QELQQLR.[D]	2xDeamidated [Q1; Q4]	0	1
High	[K].QELLEALTK.[H]		1	1	P12956
High	[K].QEILAALEK.[G]		1	1	P07602
High	[K].QELDDILK.[F]		1	3	Q14839		24027.3													59569.3			331360
High	[K].QEIAEINR.[M]		2	3	P04259; P02538	1.60146e+06		802423			233103							2.86676e+06	516992
High	[K].QEKPAEKPAETPVATSPTATDSTSGDSSR.[S]		1	1	P54727					93542.9
High	[K].QEGLESVLK.[I]		1	1	P14923	126873		83219.9		32649.3	410815	681001	1.64185e+06	94696.8	303315		2.09007e+06		247772	22914.8	325013	1.38918e+06	450795		46027.8	934037	58232.4	502153	772437
High	[R].QEEAFALK.[S]		1	1	Q6P158
High	[R].QEDKDDLDVTELTNEDLLDQLVK.[Y]	2xDeamidated [Q1; N14]	2	2	P42167; P42166
High	[R].QEDKDDLDVTELTNEDLLDQLVK.[Y]		2	2	P42167; P42166									60304	10606.3	39826.7	131920					377809	390423	235859	203010
High	[R].QAGEVTYADAHK.[EG]		1	2	Q13247			102316						1.19292e+06	24447.3		40434.8				100948	65537.6	29411.7	250847	109438	194571	470598	172000
High	[R].QAGAEALSQAVAR.[Y]	2xDeamidated [Q1; Q9]	1	1	Q92616
High	[R].QAFAPFGPIK.[S]	1xDeamidated [Q1]	1	1	Q9UHX1
High	[R].QAFAPFGPIK.[S]		1	1	Q9UHX1														99080.5	16120.6		56163.2						246753	21820.2
High	[K].NVTLPAVFK.[A]		1	1	P36578
High	[R].NVSTGDVNVEMNAAPGVDLTQLLNNMR.[S]	2xOxidation [M11; M26]	1	1	P13645	892860	2.17205e+06	1.77283e+06		525624	2.28917e+06	3.00819e+06	3.55315e+06	1.87108e+06	1.14158e+06	1.89435e+06	2.68746e+06				410015	2.70714e+06	2.27055e+06	2.23192e+06	1.5227e+06		1.53554e+06	199184
High	[R].NVSTGDVNVEMNAAPGVDLTQLLNNMR.[S]	1xDeamidated [N/Q]; 1xOxidation [M]	1	1	P13645	733005	1.76572e+06	1.27586e+06			1.48993e+06	482257	1.84768e+06	457224	998517	324245	680399	1.83682e+06	571936	868539		2.54762e+06	334462	1.25617e+06	883999	818880	352184	2.23892e+06	945279
High	[R].NVSTGDVNVEMNAAPGVDLTQLLNNMR.[S]	1xOxidation [M]	1	1	P13645	1.14039e+06	1.07782e+06	2.66404e+06		70454	1.03529e+06	1.03328e+06	3.71932e+06	398211	576411	854256	2.47958e+06	1.58013e+06	747714	4.04224e+06	3.23517e+06	2.99124e+06	1.67898e+06	938545	704890	1.05673e+06	1.21076e+06	2.0742e+06	2.48258e+06
High	[R].NVSTGDVNVEMNAAPGVDLTQLLNNMR.[S]	2xDeamidated [N12; N]	1	1	P13645						491137						188249	465855		906638			144322
High	[R].NVSTGDVNVEMNAAPGVDLTQLLNNMR.[S]	1xDeamidated [N/Q]	1	1	P13645		447908	393990			222091	242113	1.40862e+06	122344	117058	288468	845472	847471	340733	664698	936268	823215	764815	468609	267376	335967	192301	1675570	811344
High	[R].NVSTGDVNVEMNAAPGVDLTQLLNNMR.[S]		1	1	P13645		456886						1.47439e+06	418769		363722	1.2892e+06			6124823	3.39868e+06	3.83341e+06	885908		756051		232649	467736
High	[R].NVSSFPDDATSPLQENR.[N]	1xDeamidated [N1]	1	1	P52292									60687.1		42850.2							56096.8	51230	74594.2
High	[R].NVSSFPDDATSPLQENR.[N]		1	1	P52292	56305.6	125290			350065	56070.8	278740	79536.7	70727.2	155824	37351.6						438055	79118.2	92620	165472	31450	70431.6
High	[K].NVSQESLETKEEKPEETPK.[M]		1	1	Q5UIP0					194462												458368
High	[K].NVSEELDRTPPEVSK.[K]		1	1	Q15393																	363304
High	[K].NVQLQENEIR.[G]		1	1	P36873					48417	209445	226802		798590	969900	830127	522285		82952	105526	135090	1.34002e+06	913205	1.08021e+06	1.01696e+06	57010.4		27990	107274
High	[R].NVQILNMVTR.[Q]		1	2	Q5SRD1					9018.54				71162.5		97231.1							183664
High	[K].NVQDAIADAEQRGEHALK.[D]		1	1	P35908						353771	134076
High	[K].NVQDAIADAEQR.[G]	1xDeamidated [N/Q]	1	1	P35908
High	[K].NVQDAIADAEQR.[G]		1	1	P35908	4.35543e+06	8.33178e+06	1.40739e+07	145604	1.04947e+07	6.79334e+06	1.17051e+07	2.65563e+07	2.80368e+06	1.08222e+07	3.51193e+06	2.10142e+07	3.30477e+06	2.06445e+06	6.45328e+06	6.75161e+06	2.59592e+07	8.62422e+06	3.6515e+06	1.44659e+06	2.84182e+06	2.89232e+06	5.62989e+06	2.87216e+06
High	[R].NVQALEIELQSQLALK.[Q]	1xDeamidated [Q10]	1	1	P13645
High	[R].NVQALEIELQSQLALK.[Q]		1	1	P13645	1.563e+06	3.12818e+06	2.98012e+06	245317	99405.5	3.1589e+06	2.39238e+06	8.85599e+06	1.19358e+06	1.28535e+06	2.12855e+06	6.33285e+06	4940627	2.68512e+06	6102234	14136836	1.02127e+07	4.24427e+06	1.38117e+06	2.13121e+06	2.51084e+06	1.96736e+06	4.86639e+06	2959057
High	[R].NVPVITGSK.[D]		1	1	P35232		62255.1	44836.7		108357	397885	14448	333082	1.00162e+06	938915	853020	638062	9035.17			31758		1.72692e+06	1.71372e+06	2387813	52932.5
High	[R].NVTSEEILK.[M]		1	1	Q9GZS1										183522							558898
High	[R].QTVAVGVIK.[NA]		2	3	Q05639; P68104	1.36191e+06	1.06053e+06	1.56087e+06		8907788	3.02878e+06	3.86331e+06	3137116	8.32021e+06	1.75539e+07	1.37676e+07	8.08963e+06				1.03474e+06	4.18117e+07	1.42418e+07	2.75649e+07	1.8246e+07	745840	3.01712e+06	967592
High	[K].NVVVFDK.[S]		1	1	Q9UMS4					92463.9	446037		366261	429134	419748	467147	337534				39059.9	126198	171483	92338.6		50603.1	5865.17
High	[K].NYEDEDSLK.[T]		1	1	P11388									1.49018e+06		962457		114357	174704	221718	211070			1.55126e+06	1.67267e+06	159063	175517	102283	143341
High	[R].QAEQLSAAGEGGDAGR.[M]		1	1	Q9NRX1						303683	338656			196924	124835				90699.2	87475.7		364680	407234	460192		88334.5	80619.6
High	[R].QAEEQIEHLQR.[K]		1	1	O75150					109799					129790							281425
High	[K].QAASGLVGQENAR.[E]		1	1	Q9Y265									363860		187809					17187.1			363074	312812	18878.2	23676.5	18226.1
High	[K].QAAEEVWAR.[V]		1	1	Q96SK2							175102		91918.6			209714					369670	112510	183768
High	[K].QAAAAAAAAAATAAWTGTTFTK.[K]		1	1	Q96KR1
High	[R].NYYEQWGK.[L]	1xDeamidated [N1]	1	1	P22626					302866	164223	169192		435489	350043	350224	201295					842994	541492	479276	275788		78796.9
High	[R].NYYEQWGK.[L]		1	1	P22626	741112	412038	245344		7.34889e+06	1.95693e+06	2.86169e+06	1.85353e+06	4.49766e+06	3.87267e+06	3.07157e+06	2.0671e+06	598110	759548	814722	400308	1.61821e+07	3.39681e+06	5.43388e+06	4.19174e+06	744961	594724	661123	469039
High	[R].NYVTPVNR.[N]		1	1	P62993			83241.1			72021.7			944593	337799		285195	161065		245650			300494	606306	625514	121001		108002	124563
High	[K].NYSPYYNTIDDLKDQIVDLTVGNNK.[T]	2xDeamidated [N7; N]	1	1	P35527
High	[K].NYSPYYNTIDDLKDQIVDLTVGNNK.[T]	1xDeamidated [Q/N]	1	1	P35527	45144.3	154891	302977	17451.3	10671	905082	335148	1.88048e+06		39837.6	31830.2	1.31931e+06	634088	178480					80594.7	182591	66698.4		94651.3
High	[K].NYSPYYNTIDDLKDQIVDLTVGNNK.[T]		1	1	P35527	64935.7	43145.4	125814			1.092e+06	310024	1.80082e+06	310219			812457	109687		297081	524713	753393	353367			409880
High	[K].NYSPYYNTIDDLK.[D]	1xDeamidated [N]	1	1	P35527		215260	879277			243734	102143	140499		965315		2.7415e+06		874943	833606		258245	482927		1.12857e+06	1.28809e+06	879232	4096141	866913
High	[K].NYSPYYNTIDDLK.[D]		1	1	P35527	49058.8	159455	148148		25862.1		48836.2	202232	688683	340673		85449.6	617905	554983	374985	85582.9		209714	147728		189530	438690		248338
High	[R].NYQQNYQNSESGEKNEGSESAPEGQAQQR.[R]	2xDeamidated [N8; N]	1	1	P67809					35278.9						120530
High	[R].NYQQNYQNSESGEKNEGSESAPEGQAQQR.[R]		1	1	P67809					158826	64790				485169	166939						1.45228e+06	1.48778e+06	278412	111949
High	[R].NYQQNYQNSESGEK.[N]		1	1	P67809									41736.3										57151.8
High	[K].NYILMR.[M]		1	1	P43243
High	[R].NYILDQTNVYGSAQR.[R]		1	1	Q9BUJ2
High	[R].NYGILADATEQVGQHK.[D]		1	1	Q9BZZ5									5807.82									62289.5	14000.6
High	[K].NVVVFDK.[S]	1xDeamidated [N1]	1	1	Q9UMS4
High	[R].QTVEADVNGLR.[R]		1	1	P08779	327051	451218	882152		1.28685e+06	1.09415e+06		507937	1.51304e+06	87574.6	1.4283e+06	95906.2	2.24974e+06	1.72135e+06	1.90933e+06	1.38228e+06	30904.8	1.50408e+06	1.23953e+06	228849	1.50956e+06	158521	1.53847e+06	1.4168e+06
High	[R].QTVEADVNGLR.[R]	2xDeamidated [Q1; N8]	1	1	P08779	86107.8				4.78408e+06	3503212	1.22696e+07	60068.5	754785	452035	118394		11353258	11028264	20144136	8639525	103559	2.15822e+06	9434177	162612	16796382	7341814	8.07671e+06
High	[R].QTVEADVNGLRR.[V]	1xDeamidated [N8]	1	1	P08779	102532	568732	585859	3860.57	282710	3.24118e+06	4.10354e+06	2.06604e+06	368325	2.15745e+06	946465	2.9775e+06	128796	438371		58142.2	2.93636e+06	1.16822e+06	365368	265406	57471.3	20348.5	391222
High	[K].SLAVSGLGVIGR.[D]		1	1	Q02880											143530	50391.7							166586	107184
High	[R].SLATMDSPPHQK.[Q]		1	1	Q14676				1127.91														263831
High	[K].SLAPAPLSTK.[S]		1	1	P78337						29703.8	63073.4				59097.4						129768			66787.8
High	[K].SLAGSSGPGASSGTSGDHGELVVR.[I]		1	1	P29692											312045		2.98783e+06	345284	3.29676e+06	166394	88463.6			76494.2	707744		1.08949e+06	1.33364e+06
High	[K].SIAFPSIGSGR.[N]		1	1	O75367			57225.7		232898	88334.7	32134.1			533019			116572		206246		686847
High	[K].SIAEGIGPEER.[R]		1	1	P57678		63361.9			91488.7	119657		577871	117507	162137		83083.3			43938		539271	294019	343227	366767
High	[R].SIADSEESEAYK.[S]		1	1	Q9BY42					86736.1				291386	172806		150514						578431	407107	459406
High	[R].SLAAAGELSAR.[L]		1	1	P52952				5092.01	123107	108703	159231		143976	125818	243440	89708	107536	102864	80564.2		264760	26366.7	330009		191130	268415	101468
High	[R].SIDGSIVLPLAR.[G]		1	1	Q9HD20								31966.2									205875
High	[K].SKVPVLDEGLTSVETYTPAIR.[A]		1	1	Q8WYP5																		64793.1
High	[K].SKPGAAMVEMADGYAVDR.[A]	1xOxidation [M10]	1	1	P14866
High	[K].SKPGAAMVEMADGYAVDR.[A]		1	1	P14866						265656	24853.9	15375.5	68886.8							110539	315887	83927.3
High	[R].SKGQESFK.[K]		1	1	P06748													16442018	5.85494e+06	1.65936e+07	33067.6					6.54604e+06	929716	6.12384e+06	6.65117e+06
High	[K].SKGPSAAGEQEPDKESGASVDEVAR.[Q]		1	1	P50579					426164													114464		64607.1
High	[K].SKGEPVISVK.[T]		1	1	Q14151						43542	30131.4		180424		37690							113892	83746.2		51971.6	51355.4
High	[K].SKFEDMAK.[S]		1	1	P26583	19905.3				10171.4			23747.9	89231.7				82769.3		162382			107861	108396			92059.8	59605.1
High	[K].SKFDEMAK.[A]		1	1	O15347											206658
High	[R].SKEQAELEAAR.[Q]		1	1	Q15149						20900.3
High	[K].SKPGAAMVEMADGYAVDR.[A]	2xOxidation [M7; M10]	1	1	P14866					300028
High	[K].SIDGTADDEDEGVPTDQAIR.[A]		1	1	Q9NTI5							85956.3										285231
High	[R].SLDLDSIIAEVK.[A]		1	1	P04264	3.12086e+07	3.40841e+07	4.61578e+07	56436	8.28312e+06	7.03589e+07	6.22873e+07	1.44078e+08	3.4827e+07	3.27814e+07	4.51711e+07	1.02086e+08	1.02282e+08	6.50648e+07	129742767	1.17445e+08	1.24186e+08	5.52019e+07	3.64922e+07	6.17051e+07	1.02079e+08	4.5029e+07	1.20747e+08	7.30712e+07
High	[K].SLDNNYSTPNER.[G]		1	1	O60716									129524	113150		104633	176092	164519	174783				153325		221499	169593	153731	185892
High	[K].SLGSTAGTDITVNSVILLPK.[N]	1xDeamidated [N13]	1	1	Q2TAY7
High	[K].SLGSTAGTDITVNSVILLPK.[N]		1	1	Q2TAY7
High	[R].SLGPSLATDKS.[-]		1	1	Q9H3N1					69904.9		70946.5			136604	40226.7	74093.3	62802.4			123603	223760		66084.5	53609.5	124320	103292		66201.5
High	[R].SLGPPQGEEDSVPR.[D]		1	1	P78527	236842	64473	260149	1898.03	831104	499259	560000	738329	1.04386e+06	1.13638e+06	768235	861743					2.957e+06	1.42694e+06	1521309	1.01308e+06		224641		34125.6
High	[R].SIGEYDVLR.[G]		1	1	P78527					310720	55623.8	234863		136486		178111		143207	134587	44261.1	57970.6	1.18624e+06	253708	259972	341504	310237	89259.6	34066.3	35065.1
High	[R].SLFVVVGDR.[G]		1	1	Q9H0A0	36641.1	82087.5	80591.9	4504.45	183146	191877	480448		134036	411091	181450	412330		163359			129769			165647	158036
High	[R].SLFSSIGEVESAK.[L]		1	1	Q15717																	953675
High	[R].SLFEQYGK.[V]		1	2	Q9BWF3					270295	71351.5	90409.3		151958	767948	332801	217517					1.68866e+06	141828	206475
High	[R].SIFASPESVTGK.[V]		1	1	O75940									147127		168011				12663.8			70464.5	122371	231795
High	[K].SLETSAFVK.[S]		1	1	Q9HB40					557172		161041		614577	528818	627676		837904	603780	739291			927052	991405	497281	855248	463462
High	[R].SLETENAGLR.[L]		1	1	P02545
High	[K].SLESTTLTEK.[E]		1	1	Q16527
High	[K].SLESFVELMK.[T]		1	1	Q6KB66															73081.6	9487.84
High	[K].SIELFYK.[F]		1	1	P78527																	86961
High	[K].SIEEIVR.[R]		1	1	P39748
High	[R].SLEEAEAYSR.[S]		1	1	Q6KB66	288179	195182	345937	2580.1	574294	783273	492907	1.52589e+06	360932	579820	304866	922053	57828.5	52310.6	143073	323079	869525	594880	488296	456869	244155	221322	207896	193770
High	[K].SLEDVVR.[A]		1	1	Q14152			65759.1	1704.41					23642.9	118661	227052	88899.8					245992	177703		168252	61650.9		13915.8
High	[K].SLEDTKNR.[Y]		1	1	P35527													1.14034e+06	374051	926009						51448.6		243287
High	[K].SLDQAINDK.[K]		1	1	Q9UQE7	26899.3	81649.5	15877.7			220375			462087		418080								578731	515430		174180
High	[K].SKELTTEIDNNIEQISSYK.[S]	2xDeamidated [N11; N/Q]	1	1	P13645			82654.5	66307.4						667329	697778	1.5813e+06	1.89678e+06	1.28393e+06	2.18224e+06	1.60022e+06	172342	970142	336948	307772	2.39794e+06	368132	3151684	1.94468e+06
High	[R].SLGTADVHFER.[K]		1	1	Q86V81	8694.13								185233	327332		17808.5						528013	118736	122542
High	[K].SKELTTEIDNNIEQISSYK.[S]	1xDeamidated [N/Q]	1	1	P13645	58733.9	179027	209158	279593	1.11411e+06	590571	818884	1.38437e+06	288570	614864		345000	310473	113250	582788	1.18185e+06	561915	178649			374982		570832	671658
High	[R].SKEEAEALYHSK.[Y]		1	1	P35908	2.11338e+06	4.45832e+06	1.99702e+06		220007	7.14784e+06	1.84357e+06	726566	1.36689e+06	113464	665359	547517	2.8522e+06	2.35192e+06	1.94942e+06	1.09398e+06	21740.6	6.78377e+06	2.75675e+06	852945	6.51863e+06	5.59877e+06	2.58682e+06	2.94389e+06
High	[R].SGQSSYGQHSSGSSQSSGYGQHGSR.[Q]	2xDeamidated [Q8; Q15]	1	1	Q5D862
High	[R].SGQSSYGQHSSGSSQSSGYGQHGSR.[Q]		1	1	Q5D862					16452.6	71458.8	431693			1.24824e+06		1.04709e+06		9446.48		1709.17	2.50233e+06		60022.5	31257.9		2352.46		307567
High	[K].SGPPAPEEEEEEERQSGNTEQK.[S]		1	1	Q9NTI5							193048	62714.4	196488	284080	137571	191349						275640	193802	192174		53250.4
High	[K].SGPPAPEEEEEEER.[Q]		1	1	Q9NTI5					54604.9	34585.8	56879		132055	108898	70910.5	84125.3			27570.2		117355	88784.9	101369	79728.6	32769.9	33073.1	20975.7	16232.2
High	[R].SGNYPSSLSNETDR.[L]		1	1	Q9NS86
High	[K].SGNPLQPVSIENR.[N]		1	1	Q5VWN6
High	[R].SGLNQIPNR.[R]		1	1	Q6P2Q9				1042.06	255250	193746			2421849	2695934	2737090	3.04702e+06				2.13952e+06		3.12229e+06		2.51376e+06	589784	912179
High	[R].SGKAPILIATDVASR.[G]		1	1	Q92841									11008.9			57648.8	5831.04			32393.4	44034.1	147338	71702.8	71778.9
High	[RG].SGSGWSSSR.[G]		1	1	Q86YZ3				3704.37									118233	43735
High	[R].SGGNSYGSGGASYNPGSHGGYGGGSGGGSSYQGK.[Q]		1	1	Q12906					139597															36167.4
High	[R].SGGGGGGGLGSGGSIR.[S]		1	1	P35527	2.42198e+07	4.85141e+06	2.86925e+07	107730	233010	702375	1.90223e+06	3.83077e+06	4.98456e+07	7.28383e+06	2.30662e+07	5.16593e+06	5.52979e+07	3.69659e+07	4.23094e+07	1.97881e+07	1.59731e+06	2.66622e+06	1.52715e+07	3.6928e+07	5.00834e+07	2.27327e+07	2.84346e+07	3.23283e+07
High	[R].SGGGGGGGFGR.[V]		1	1	P13647	173508	178351	124017	31048				165613					873436	100743	1.30502e+06
High	[R].SGGGFSSGSAGIINYQR.[R]	1xDeamidated [N14]	1	1	P04264		62928.8				46890.9	32180.3	67145.9		85064							43591.4
High	[R].SGGGFSSGSAGIINYQR.[R]		1	1	P04264	3.67094e+06	3.76524e+06	3.88726e+06	19264.8	2.00715e+06	2.38504e+06	4.67265e+06	8.52834e+06	1.06454e+06	1.90138e+06	1.01338e+06	2.13617e+06	5.27329e+06	1.6908e+06	2.59561e+06	2.30317e+06	3.4343e+06	2.09113e+06	1.09333e+06	1.57418e+06	2.72005e+06	894851	2.42679e+06	2.00452e+06
High	[K].SGGGFGPDPGSGTTVPAR.[R]		1	1	Q9H4L4																	299323	125572		67238.9
High	[R].SGFSSVSVSR.[S]		1	1	P02538	833659	1.58739e+06	948213	94480.6	827549	2.64038e+06	1.58572e+06	2.39171e+06	1.35272e+06	1.56328e+06	2.03477e+06	3.41466e+06	8.46789e+06	1.34463e+06	371565	368127	1.98839e+06	1.46203e+06	976108	1.64304e+06	1.30904e+06	872120	1.0038e+06	689436
High	[R].SGFSSISVSR.[S]		1	2	P04259	269404	1.29138e+06	452602	6145.72	850912	912745	1554301	1.06388e+06	912620	1.0031e+06	1.74047e+06	2.06117e+06	4.61222e+06	842594	153985	116120	1.45832e+06	1.21605e+06	219245	617104	231200	139830	247573	320548
High	[R].SGEIVQEYDR.[H]		1	1	O60508					97790.9	84517			143468	113893	77390.9	95822.3		127250	331686	247527	311438	352968	417613	650104	236191	174634	247887	154284
High	[K].SGGIPALVR.[M]		1	1	P14923	71920.1	185384	129409		574151	175354	205282	1.04947e+06		329694	148737		577825		542230		763824		139582					826318
High	[R].SGSMDPSGAHPSVR.[Q]		1	1	Q07666	126510	43854.6	140428			1.47089e+06	90570.5		100704	4.1413e+06	1.42514e+06	33780.2		13336.8	72202	36653.1		177082	1.30582e+06	1.18824e+06	8868.53	341697	52569.8	58828.5
High	[R].SGSMDPSGAHPSVR.[Q]	1xOxidation [M4]	1	1	Q07666		244409	137812			54063.5	20256.7	336908	1088419	2.9794e+06	853300	1692535						2623133	1.6134e+06	787468
High	[K].SGSPAVLAFAK.[E]		1	1	Q8TEM1	87414.9	59070.2	84010.3	1505.91				92308.6									128707
High	[R].SKDEAEALYQTK.[Y]		1	1	Q7Z794	312512	328931				125100	87460.1	519299		342911		319443						342910
High	[K].SKAEAESLYQSK.[Y]	1xDeamidated [Q10]	1	1	P04264						219038	122932		56819.6			100078			177072					60569		48567.7
High	[K].SKAEAESLYQSK.[Y]		1	1	P04264	7.80174e+07	9.77338e+07	1.0336e+08	857355	1.47663e+06	2.23214e+08	4.33407e+07	3.6443e+07	8.83611e+07	6.74681e+07	6.30152e+07	5.50308e+07	1.08041e+08	6.54339e+07	8.99753e+07	5.99388e+07	1.08991e+07	8.5108e+07	3.08225e+07	6.51665e+07	4.90844e+07	6.14882e+07	9.21307e+07	8.24142e+07
High	[KR].SKAEAEALYQTK.[IFLV]		4	5	Q86Y46; P12035; Q3SY84; P19013		22781.3	16884					1.84835e+06		285997		2.90075e+06										58221.9
High	[R].SHISDQSPLSSK.[R]		1	1	P42166			41276.5			106393	155966	55938.8	95646.4	177214	301251	680106	242226		233427	165545	167839	1.01193e+06	358417	856898		132661	185100
High	[R].SHEGETSYIR.[V]		1	1	Q13242
High	[R].SHEGETAYIR.[V]		1	1	Q07955						148161					245243					113004	214619		188978	302021	113194	18381.3		154459
High	[R].SGYGFNEPEQSR.[F]	1xDeamidated [N6]	1	1	Q5BKZ1
High	[R].SGYGFNEPEQSR.[F]		1	1	Q5BKZ1					410265	174546	203152	235407	561796	603608	420306	318224			18481.9		1.43948e+06	742382	907040	649520
High	[R].SGYFDER.[Y]		1	1	P12532			23571.7		56638.7				254732		167500					9057.05			624695	963487	16330.7
High	[R].SGVSLAALKK.[A]		1	3	P16402					193876	84049.7			195437	436501		149022	42972.5	16953.9	77684.2	240989		225897	18844.6	48485.8	34053.6	85596.2	11475.8
High	[R].SGVSLAALK.[K]		1	3	P16402	883411	598744	627963	8947.85	917161	487265	376654	685544	3.49019e+06	6.94898e+06	2.58537e+06	2.02404e+06	173546	162164	63314.6	133912	2.70503e+06	1.28106e+06	2.34815e+06	1.22694e+06	106345	235480	102401	107056
High	[R].SGVNSELVK.[R]		1	1	P35659											1.37899e+06								1.00352e+06	482816
High	[K].SGVISGGASDLK.[A]		1	1	Q14683		30201.4	23131.5		518609		164708	286009	20853.7	703295	1.18917e+06	290257				26047.8	1.49739e+06	878317	1.15884e+06	1.2077e+06		95877.9
High	[K].SGVGNVFIK.[N]		1	2	Q13310
High	[R].SGTTPKPVINSTPGR.[T]	1xDeamidated [N10]	1	1	Q99459					150649	54522.9	165680	30345.5
High	[R].SGTTPKPVINSTPGR.[T]		1	1	Q99459			24483.5		598640	261002	503652	9225.08		262119	184925	183260				16974.1	1.09007e+06	339959	153326	191059
High	[R].SGSSQELDVKPSASPQER.[S]		1	1	Q9UQ35					927096	214779	722828	426287	202617	343867	135025	258064					1.57088e+06	770936	159837	162880
High	[K].SGSPVATFK.[Q]		1	1	Q9BQ67		45123.1			13163		126021	246741	52402.5		150562	101287	22502.1			85911.6	210804	72900.4	652431	916582	98867.9	105748	78324.9
High	[K].SKELTTEIDNNIEQISSYK.[S]		1	1	P13645	3.55949e+06		1.1057e+07	653082	634632	3.41728e+06	7.31762e+06	2.35279e+07	1.81437e+06	1.52002e+06	140641	4.65383e+06	2.02271e+07	5.37195e+06	5.30444e+06	2.34099e+07	8.48236e+06	1.32267e+07	5.37563e+06	819376	1.13256e+07	128237	1.52753e+07	9.27998e+06
High	[K].SIGTANRPMGAGEALR.[R]		1	1	Q12906												15339.4						43971.6					28231.8
High	[K].SIGTANRPMGAGEALR.[R]	1xDeamidated [N6]	1	1	Q12906	5798.6	20744.2						2518.16	76846.4	343795		114504		399321				406329
High	[K].SILDWTSFNQER.[I]		1	1	P06280					3184.92				47933.4			68369.6			114231		184688	52598.6	54856.3	57818.3
High	[K].SMVPVQVQLDVPVVK.[V]	1xDeamidated [Q6]	1	1	P18754
High	[K].SMVPVQVQLDVPVVK.[V]		1	1	P18754						132288				74913.2	202725	190171		150400	65941.6		546978	580470	729347		263564	105041	136195	252272
High	[R].SMQVVPLDK.[Q]		1	1	Q9BVP2					84316.2	43861.4	103183		93286.1	53898.6	89649.6			44300.8		58331.2	489281		145973	72443.4	76144.1		76150.2
High	[R].SMQQLDPSPAR.[K]		1	1	Q9H410
High	[R].SMQDVVEDYK.[S]	1xOxidation [M2]	1	1	Q7Z794		70280			151315	109854				160734	111000	75099.5				278444		69726.9	114060	124482	180350		44368.1
High	[K].SMMNLQTK.[I]	1xOxidation [M2]	1	1	P11387	7237.31					14213			178045	1.11969e+06	507031	748592						576772	212214	235580
High	[K].SMMNLQTK.[I]	1xDeamidated [N4]	1	1	P11387
High	[K].SMMNLQTK.[I]		1	1	P11387						366848				627742		396208						538040
High	[K].SNESVDIQDQEEK.[V]		1	1	Q5UIP0	10508.9					136752	106546	58390.5	202189	190872	194807	159666		14771.9	15849.6		1.06069e+06	519907	579313	577557		57244.7		15275.4
High	[R].SMEVSTQLAR.[A]	1xOxidation [M2]	1	1	Q9UQE7
High	[K].SIYYITGESK.[E]		1	2	P08238	35183.7						41602.7	40778				104232					79641.9	115281				94752.5
High	[K].SLYTDESSKPGK.[N]		1	1	Q9BXS6				904.233							209466			10449.6	12347.8	9695.38			82136.4	21903.8	15298.1		9705.64	9910.09
High	[R].SLYNLGGSKR.[I]		1	1	P13647													288293		23836.6							125306	167540	119239
High	[R].SLYNLGGSK.[R]		1	1	P13647	69474.5	3.01118e+06	2.27121e+06		1.70794e+06	2.41035e+06	1.44858e+06	1.46074e+06	2.84049e+06	1.96097e+06	2.51801e+06	149623	74161.5	468527	323329	1.16452e+06	3.73478e+06	1.82341e+06	1.14403e+06	2.29358e+06	1.04726e+06	1.19931e+06	697349	909714
High	[R].SLYGLGGSKR.[I]		2	3	P04259; P02538														890952	292305
High	[R].SLYGLGGSK.[R]		2	3	P04259; P02538	1.07183e+06	1.75722e+06	691589	928.503	324855	1.14958e+06	746124	779315	1.46906e+06	888271	1.47961e+06	1.48034e+06	6.12623e+06	628223	315070	36422.1	1.81653e+06	313206	22278.6	385552		367205	264858	55387.8
High	[R].SIYFSSPK.[G]		1	1	P29372																				217807
High	[R].SLYASSPGGVYATR.[S]		1	1	P08670	121707	47067.1	37864.5	4055.31	929672	213031	363756	128138	19643.3	264899	58993.9	192369					1.21361e+06	435811	105221	200503		42301.4
High	[R].SMESIEIDQK.[L]		1	1	O14733																		553045	806146	536882
High	[K].SNFSNSADDIK.[S]		1	1	P45973									1.0677e+06		1.0879e+06	687138	505968					1.30426e+06	767659	1.26418e+06		1.44439e+06		1.38097e+06
High	[K].SNGELSLSR.[E]	1xDeamidated [N2]	1	1	Q9BXF3
High	[R].SNKPIILR.[A]		1	1	P15924				104983
High	[K].SPAGLQVLNDYLADK.[S]	1xDeamidated [Q6]	1	1	P24534
High	[K].SPAGLQVLNDYLADK.[S]		1	1	P24534																	668877
High	[R].SNVSSPATPTASSSSSTTPTR.[K]		1	1	Q12888						12365											128284	70633.5	65372	36899.4
High	[K].SNVSDAVAQSTR.[I]		1	1	P60174	128220	114855	116363	2882.69	737161	370145		665410	280596	482074	23355.6	501372	264248	208531	469216	357701	311044	316043	299500	397243	211086	93609.5	506776	289527
High	[K].SNTSLPPLPFK.[R]		1	1	P46013									46337.3	63995.3	52552.9								112464	59079.5
High	[K].SNSLISIK.[R]	1xDeamidated [N2]	1	1	O75643						80639.6	83038		107714	170006			60830.2	62193.3	82300.7	59190.6	232670	168072	67691		39989.7	61677.8	65385.1	83665.8
High	[K].SNSLISIK.[R]		1	1	O75643
High	[K].SNQNGKDSKPSSTPR.[S]	2xDeamidated [N4; Q/N]	1	1	P06748													426233	540738	1.01288e+06						178264	215650	169237	188584
High	[K].SNQNGKDSKPSSTPR.[S]	1xDeamidated [Q/N]	1	1	P06748										110810		154087	4.36156e+06	3159809	3.03544e+06	1.3303e+06		80726.2			1.78215e+06	349434	1.02676e+06	1.93881e+06
High	[K].SNPSAVAGNETPGASTK.[G]		1	1	Q9UDY2					43099.4	31711.9
High	[K].SNNVEMDWVLK.[H]	1xOxidation [M6]	1	1	P31943																	1.0236e+06
High	[K].SNNVEMDWVLK.[H]	1xDeamidated [N]	1	1	P31943				2437.62	76607.9	358963			109346	318020	304693				26193.7		381023		293492	147343
High	[K].SNNVEMDWVLK.[H]		1	1	P31943					135891	959781	718007	531891	1.61942e+06	1.38235e+06	1.25002e+06	494270	1.38688e+06	794986	1.19033e+06	416413	3371199	4.95188e+06	2.76588e+06	3.06333e+06	1.29704e+06	510058	908146	1.21272e+06
High	[K].SNNIINETTTR.[N]		1	1	Q9NTJ3	82720.6	69965.6	69911.3		819592	487720	1060942			16158169	16554.6						19661090
High	[K].SNLNSLDEQEGVK.[S]		1	1	O75223	74567.5	57209.5	401011			272994	227667	302721	35174.2		182921			42673.3		35750.1	677262	51563.4	130144	172450			88625.4
High	[R].SNLGSVVLQLK.[K]	1xDeamidated [N2]	1	1	O43143
High	[R].SNLGSVVLQLK.[K]		1	1	O43143					18216.9				97020.7	43408.2	81570.6	74917.9					256345	302482	190881	247401	95295.4	81341.3		65549
High	[K].SNIDALLSR.[L]	1xDeamidated [N2]	1	1	Q9UKM9			52185											31167.6		313069					172953			260696
High	[K].SNIDALLSR.[L]		1	1	Q9UKM9	142036	531393			150579			17035.3									1.61425e+06	91694.4	104822
High	[R].SLVQEMVGSFGK.[R]		1	1	O75643						82334	13931.1		164471		211419	177263				161883		361579	283116	213386	56494.1	87134.1
High	[R].SLVNLGGSK.[S]	1xDeamidated [N4]	1	1	P04264	7080.38	51052.6	2.71863e+06	38981.5	2.34395e+06	550923	743130	9.82996e+06	5.67311e+06	1.02716e+06	4.02829e+06	2.92835e+06	1.24745e+06	1.15875e+06	1.25835e+06	1.95725e+06	3.64739e+06	3.33333e+06	3.78996e+06	3.00756e+06	2.29551e+06	2.30233e+06	2.00338e+06	2.14399e+06
High	[R].SLVNLGGSK.[S]		1	1	P04264	5.83298e+07	6.71333e+07	5.21701e+07	1.00401e+06	3.14174e+07	1.72251e+08	6.38106e+07	1.85635e+08	6.51205e+07	1.27874e+08	6.46659e+07	1.67957e+08	4.72964e+07	3.08474e+07	7.18168e+07	3.97911e+07	6.01152e+07	6.44855e+07	6.49198e+07	5.14822e+07	6.70988e+07	3.00935e+07	6.21356e+07	4.32661e+07
High	[R].SLVLSQSK.[K]		1	1	Q9C0C4
High	[R].SIPLDEGEDEAQR.[R]		1	1	Q14204			26609.5						87417.2		66717							75927.8	99300.2	99358.8		31384.8
High	[R].SLPEEVVR.[E]		1	1	O75150			21080.5		176109	113424	75647.8		65249.7	192475	181903						419813	174182	335917	310387				9742
High	[K].SINQQSGAHVELQR.[N]	1xDeamidated [Q5]	1	1	Q96I24
High	[K].SINQQSGAHVELQR.[N]		1	1	Q96I24					765234	75770	386184	138223									2.09382e+06
High	[K].SLNNQFASFIDK.[V]	2xDeamidated [N4; N/Q]	1	1	P04264	213399	350499	76567.2	2550.21	44871.5	72523	3.59344e+06	45205	1.09275e+06	1.29078e+06	697031	1.36669e+06	192499	1.24458e+06	1.22483e+06		326717	784393	1.15996e+06	1.05794e+06	207256	873054	1.47791e+06	200056
High	[K].SLNNQFASFIDK.[V]	1xDeamidated [N/Q]	1	1	P04264	5.15567e+06	4.80158e+06	7.53819e+06	84324.4	1.13804e+06	1.52918e+07	1.52472e+07	1.6871e+07	5.02593e+06	4.69398e+06	8.40338e+06	1.79083e+07	1.9637e+07	7.37728e+06	1.16007e+07	8.10092e+06	9.10623e+06	9.69566e+06	9.16436e+06	4.59268e+06	1.50396e+07	5.34771e+06	9.46268e+06	1.34336e+07
High	[K].SLNNQFASFIDK.[V]		1	1	P04264	2.75048e+07	2.78434e+07	2.98542e+07	151083	9.34265e+06	4.6655e+07	4.66197e+07	1.10467e+08	18467351	3.08689e+07	17844958	4.93159e+07	1.00161e+08	5.93161e+07	5.06541e+07	35414840	7.24292e+07	22788960	37528904	26431344	8.0938e+07	2.15166e+07	1.14058e+08	63556452
High	[K].SINGILFPGGSVDLR.[R]	1xDeamidated [N3]	1	1	Q92820									168960		109945	111361		100782			595678	524420	380076	407518
High	[K].SINEENGEVSEDQSQNK.[H]	2xDeamidated [N3; N6]	1	1	Q13523
High	[K].SINEENGEVSEDQSQNK.[H]	1xDeamidated [Q/N]	1	1	Q13523	20372.1	25172.2	17689.9		90000.6	22899	42612.5	40167	72661.4	95833	108178	37306.5	141796	86242.3	28723.4	72817.7	94597.3	76470	33202.3	17308.5	180160	33653.5	100699	51693.2
High	[K].SINEENGEVSEDQSQNK.[H]		1	1	Q13523					26975.6				34569.7	48476.5	47023.6		52199.7	32406.6	20286.9	22780.8			20789.8	31903.2	78605.1		40213.1	17087.7
High	[R].SLMSADNVR.[Q]	1xOxidation [M3]	1	1	O43143	26209.8	20160.3	28241.3		10596.6		71553.1	35365.2	48679.1		81109.5			4072.92	3843.86	5686.46	1.01128e+06		130598	87729.1		59466.5		6751.52
High	[R].SLMGMDWK.[G]		1	1	Q9H3G5									265773			192504						580385	350567	316750
High	[K].SILVSPTGPSR.[V]		1	1	Q14684	18869.6		36721.5		487171	220184	204870	216250	619926	778274	674205	461635					4.35333e+06	971581	1.11478e+06	133522
High	[K].SLLSAEEAAK.[Q]		1	1	Q7KZF4					108808	215535	1.09831e+06	405742	219228	884989		428735					1118333	365091
High	[R].SILPTAPR.[A]		1	1	P23588					133750	39172.2	72414.3		232388	377236	160867	24192.2		12678.4			845349	385124	324266
High	[R].SLLESTYQR.[K]		1	1	Q96ST3					221682	172815				620614							619198		225935
High	[R].SLLEGQDAK.[M]		2	2	P19012; P13646					131944	112684			102981	267339						923441			1.82383e+06	948521	68228.5	1.32938e+06		57201
High	[R].SLLEGEGSSGGGGR.[G]		1	1	P13645	2.90811e+07	4.18001e+07	5.05491e+07	476474	818527	4.74154e+07	1.39112e+06	1.4979e+07	2.23361e+07	6.47281e+07	3.42982e+07	1.4545e+08	1.65698e+07	8.82823e+06	3.15707e+07	3.69932e+07	3.26834e+06	7.58251e+07	1.59382e+07	2.43361e+07	2.89267e+07	2.55295e+07	4.05502e+07	2.04765e+07
High	[K].SLPSDVESR.[D]		1	1	Q9GZS1						504383			281200	160574	348917	184652						331680	421168	482215
High	[R].SGELAQEYDKR.[K]		1	1	Q14683
High	[K].SIPTLISR.[L]		1	1	P18754		53164.7	41997.1			142489	214426					148474					1.49387e+06
High	[R].SIPYDQSPGPK.[H]		1	1	Q9H3K2
High	[R].SLVGLGGTK.[S]		1	1	P35908	2.40276e+07	3.28922e+07	2.95053e+07	1.62043e+06	6.2462e+06	3.95657e+07	9.11658e+06	9.5748e+07	1.86065e+07	691476	430992	4.31728e+06	403500	385629	3.04645e+06	2.7911e+07	6.01325e+06	1.77518e+06	1.47244e+06	8.89303e+06	4.497e+06	1.30853e+07	155402	579557
High	[K].SIVAVEPR.[S]		1	1	Q5VZL5	57947.8		76020.7		34618.1	108786			83392.2	96068.5			26036.6				238232	366448
High	[K].SLTANPELIDR.[L]		1	1	Q9Y2L1											88786.6	96990.1					624092		137590
High	[K].SISMSVAGSR.[Q]	1xOxidation [M4]	1	1	P19013	49057.4	42954.4			4493.43			72008.1		137172	105850	445700	62251.8		20949.3	48676.9		206104	116181	61292.6	18477.9	343909		42569.4
High	[R].SISLYYTGEK.[G]		1	1	P19338	91770.9	132186	149773		380474	338035	214015	46268.4	922344	745696	1.66328e+06	694974	1.72704e+06	1.21516e+06	1.55608e+06	375137	3.67464e+06	1.77234e+06	1.52809e+06	1.27297e+06	883073	144640	1.19483e+06	1.07295e+06
High	[K].SISISVAR.[G]		1	1	P04264	5.2818e+07	7.57566e+07	9.13217e+07	1.46154e+06	1.22263e+08	8.19088e+07	9.06159e+07	1.2837e+08	3.77799e+07	5.17593e+07	4.07972e+07	7.87024e+07	4.35272e+07	3.12928e+07	2.75742e+07	3.78182e+07	1.39904e+08	2.96115e+07	3.40494e+07	3.39733e+07	2.38435e+07	3.19475e+07	1.86331e+07	4.65038e+07
High	[K].SISISVAGGGGGFGAAGGFGGR.[G]		1	1	P35908	765638	1.06105e+06	1.42746e+06	44301.8	120931	1.51673e+06	489433	1.78681e+06	1.3202e+06	140564	468784	519503	2.16188e+06	1.41765e+06	3.38137e+06	2.44024e+06	287647	996100	908588	1.16588e+06	1.4902e+06	893740	1.2822e+06	2.22556e+06
High	[K].SLSLLASR.[Y]		1	1	Q8IV33	52033.3	52700.1	225624		1.26163e+06	768158	821404			686504		892784					1.73144e+06
High	[R].SISGSIPAGR.[T]		1	1	Q68D10
High	[R].SLSEAMSVEK.[I]		1	1	Q6P1J9			16815.7																341345		26955.7	34393.7		51540.7
High	[R].SIRPDNMSEYSK.[Q]		1	2	Q92769		8096.04						84731.5	283577	85504.7	338836	28887.8				349053	1.48158e+06	516516	283176	598293				590487
High	[R].SLQYEYK.[A]		1	1	O75643						166390			530721	96942.1	385820					33342.2		256683	562967	610687	35616	84584.3	38378.6
High	[R].SLQSVAEER.[A]		1	1	P61313									660141		552679					257688		639100	639970	955728	195645	242065	172497	135569
High	[R].SLQQLAEER.[S]		1	1	Q13813					123245	153039	222661									114131			258770		150912	111926	89162.3	27774.6
High	[R].SLQPLYR.[S]		1	1	O00115					9114.03	92343.1	136291	322506											206478
High	[R].SIQPEQVQR.[L]		1	1	Q6PML9					28290.1		69858.1		75265.6			53529.4		6269.22		25138.5		8514.35	138525	169104			11502.5
High	[K].SLQATALR.[I]		1	1	Q9NXF1			137438						84751.1		431081								608887	509259
High	[R].SLQAQLQR.[L]		1	1	Q9NTJ5
High	[R].SIQADGLVWGSSK.[L]		1	1	P24534					271506	624210			198670	167771	235019	672263	454655	612078	482121	196636	418238	332844	242586	183042	141087	257676	586595	952680
High	[R].SLPVEEQPK.[Q]		1	1	Q6P2Q9		35761.2	28329			564181		221201	2.07049e+06	1.68998e+06	1.20186e+06	1.18618e+06	3166.61		2599.13	497881		1.57991e+06	2.22278e+06	1.24924e+06	982387	495124	685571	555388
High	[R].NNRFSTPEQAAK.[N]	1xDeamidated [N]	1	1	P14866	10466.8	19873.1							23058.8			77946.4						122187	60266	143274
High	[R].SGDSEVYQLGDVSQK.[T]		1	1	Q04837							98308.1										216402	166292	40392					20244.6
High	[R].SGDETPGSEVPGDK.[A]		1	1	Q1KMD3	14409.8		12689.7						628049	274698	363047	135450	34128.8	43560.8	91178.3	72589.2		340435	471443	508168	96450.2			50239.9
High	[R].RVEGIQYEDISK.[L]		1	1	O60870																	182615
High	[R].RVEEDIQQQK.[A]		1	1	P15924	60685.6		360301		192177				375478							77362.4			68149.3	27069.5
High	[R].RVDTVDPPYPR.[S]		1	1	P04004
High	[R].RTEQEEDEELLTESSK.[A]		1	1	O60264																	336570
High	[R].RTEEGPTLSYGR.[D]		1	1	P43243					476397	88942.1	637384			545043		423153					1.67331e+06	488243
High	[R].RTAQEVETYR.[R]		1	1	P17844						102866
High	[R].RSPSVSSPEPAEK.[S]		1	1	Q9UQ35						54982.6
High	[R].RSEPIYNSR.[C]		1	1	Q5T749	218973	281263	87480.5					218912				460266	394049	374675	642515			83009			274276		611517	305965
High	[R].RVLDELTLTK.[A]		1	1	P13645		4425.26			34740	304130	139787	128267	357807	373445	565481	506101	394859	290180	490781	1.5128e+06	424075	244620	482325	445751	618780	633883	813389	628747
High	[R].RQQQLR.[R]	2xDeamidated [Q3; Q4]	0	2
High	[R].RQLDSIVGER.[G]		2	3	P02538; P13647					326148												149564
High	[RK].RQEELR.[R]		3	4	Q8WXF1; P23246; Q15233
High	[R].RQDSLESMK.[F]		1	1	P15924													318629	83269.7	470474						87256.8		169801	356469
High	[R].RPGEEGTVMSLAGK.[Y]		1	1	O96008									1352.78									30813.3		2748.95
High	[R].RPEGPGAQAPSSPR.[V]		1	1	P40222						157926				343276		129812						185117
High	[R].RPDQQLQGEGK.[I]		1	1	Q8NC51																						135737
High	[K].RPAEDMEEEQAFKR.[S]	1xOxidation [M6]	1	1	P61978																	417933	222371			8227.18
High	[R].RMEELHNQEVQK.[R]	1xOxidation [M2]	1	1	Q15233								13162.2	36105.2	313783		107167					547411	153702
High	[R].RQQELR.[Y]	1xDeamidated [Q3]	1	1	Q15424
High	[K].RVTIMPK.[D]	1xOxidation [M5]	1	5	P68431		176023								2.4682e+06		3186770						603433		118455	2.3249e+06		18681.4
High	[K].RYEEIVK.[E]		1	2	P68104			38679.8		29358.3				68583.2				35124.9	20010.7		22940.1	83567		447303
High	[R].SAAEPVASTPASR.[I]		1	1	P49674		11811.2			4001.48	53898.6			295640	2546.29	286136	2782.76	89126.8	70826.7	92537	121434			793017	847685	118665	118903	116186	84595.6
High	[K].SAIYQLEEEYENLLK.[A]		1	1	P15924								206236					118336		183057	118515					108621
High	[R].SAITPGGLR.[L]		1	1	P34897	237419									916075		539078
High	[R].SAINEVVTR.[E]		1	1	P62899									298682		265914						198060			588336
High	[K].SALIVQGPR.[E]		1	1	Q9H813									1.13431e+06	1.82262e+06	1.20908e+06	864999					624848	216960	515134	957252
High	[R].SALEDKERDEDDEDGDGDGDGATGK.[K]		1	1	P50579					180730	105767	123881		1498.59	225084		159320							304958
High	[R].SALDQYR.[A]	1xDeamidated [Q5]	1	1	Q15149
High	[K].SALDEYR.[K]		0	1
High	[R].SALAPNLLTSGK.[K]		1	1	O15446			58352.1					54473.7				42471.7					432875
High	[K].SALAAAQTQVAEYK.[Q]	1xDeamidated [Q9]	1	1	O00461
High	[K].SALAAAQTQVAEYK.[Q]		1	1	O00461											38505.5		43021.1	32667.8		29245	382340	121876	107249	114437	29352.9
High	[R].SAGEEEDGPVLTDEQK.[S]		1	1	Q66PJ3
High	[R].SAEYGSSLQSSR.[S]		1	1	Q6KB66					103796				434707	515432	321527	380085	354206	363978	669875	716313		384399	426497	460742	737744	373755	812779	528466
High	[K].SAELNKEVSTNTAMIQTSK.[T]	2xDeamidated [N5; N11]	1	1	P13646
High	[K].SAELNKEVSTNTAMIQTSK.[T]		1	1	P13646					282190		48078.2					141136							42971
High	[R].SAEELKEMQDK.[V]		1	1	O95347						42867.6
High	[R].SADEANVLR.[E]		1	1	Q5C9Z4
High	[R].SAAPSTLDSSSTAPAQLGK.[K]		1	1	Q9Y5M8					83674.7	103956			175057	256231	32337.3						342594		34613.3		35570.9		19166.1	11616.9
High	[K].SAAMTLNER.[F]	1xOxidation [M4]	1	1	Q9NYF8
High	[K].SAAMTLNER.[F]		1	1	Q9NYF8	15909.7				247688	188499	62218.8	958995	979517	387714	562003	209670				45714.7	620597	56455.6	1.16996e+06	1.10239e+06
High	[R].RISAVSVAQR.[V]	1xDeamidated [Q9]	1	1	Q7L2E3
High	[R].SANPAMQLDR.[F]		1	1	Q9UBV8					615463	689570	166068					103113						30451.8	47996.6	71728.8			46224.4
High	[R].RISAVSVAER.[V]		1	1	Q08211
High	[K].RIQDPTEDAEAEDTPR.[K]		1	1	O96028					146957	36351.3				168011							142598
High	[R].QVQSQAHGLQMR.[L]		1	1	Q14683										281490									47049.5
High	[R].QVQQLLGK.[V]		1	1	Q9Y3T9
High	[R].QVQNLVNK.[S]		1	1	P15924	1.42995e+06		1.57706e+06						2.94077e+06							5031360			1.51366e+06		4.07674e+06	2.42456e+06	4.92007e+06
High	[R].QVNITVQK.[K]		1	1	Q9P035		19423.9							790902		942520					114438		105618	950353	1.06771e+06		215513
High	[K].QVISLQTK.[N]		1	1	P52701						275950				478418		256003	14366.1	32908.2	17367			594972			30733.5
High	[K].QVLSGSGESVTK.[L]		1	1	Q9UNY4									184078		77299.7			120633	124055	85440		112320	92454.8			75712.9	55062.4	117465
High	[K].QVIEYAR.[Q]	1xDeamidated [Q1]	0	1
High	[K].QVLEPSFR.[Q]		1	1	P26641	3.16955e+06	4.83351e+06	6.04895e+06	74062.5	6.04433e+06	4.56935e+06	7.23805e+06		5.17962e+06	6865609	956432	5.60571e+06	6.09406e+06	4.46477e+06	4278959	4.13905e+06	588857	2.64318e+06	6.4893e+06	4.40205e+06	4.22284e+06	2.78573e+06	4.08606e+06	5.04144e+06
High	[R].QVSDDLTER.[A]		1	1	P35232				1364.18					684397		550928					198010		99910	1.62162e+06	2073011		214592	304549	259899
High	[R].QVLDNLTMEK.[S]	1xDeamidated [N5]; 1xOxidation [M8]	1	1	P35527			317689
High	[R].QVLDNLTMEK.[S]	1xDeamidated [Q/N]	1	1	P35527
High	[R].QVLDNLTMEK.[S]		1	1	P35527	1.25476e+07	9.95151e+06	1.67781e+07		2.58041e+07	2.58057e+07	2.47497e+07	46628945	1.32185e+07	1.4387e+07	1.04771e+07	9.51809e+06	18599974	12498233	13751410	8.63574e+06	5.77041e+07	8.88335e+06	6.19405e+06	1.18391e+07	1.09829e+07	5.39166e+06	1.68917e+07	15970030
High	[K].QVHPDTGISSK.[A]	1xDeamidated [Q1]	2	15	O60814; P06899
High	[K].QVHPDTGISSK.[A]		2	15	O60814; P06899	726993	185286	480201	2148.06	18587.8	99063.6		44954.1	1.77946e+06		296133	116991	1.02199e+06	1.15652e+06	943930	857038	46702.9		1.266e+06	360270	197529	602633	352439	62956.7
High	[K].QVGSGVTTDQVQAEAK.[E]		1	2	P0DOX6	31959.1										125172												49270.1
High	[R].QVFGEATK.[Q]		1	1	P07339	222286	27631.3	39351.9		36425.7	126790		16923.9	977832	634583		441715				169586		176879	20985.3		141064	85242.5
High	[K].QVALLTNER.[Y]		1	1	Q9UBD5
High	[R].QTVEADVNGLRR.[V]	2xDeamidated [Q1; N8]	1	1	P08779
High	[R].QVLDNLTMEK.[S]	1xOxidation [M8]	1	1	P35527	16804246	54444036	1.33734e+07	568579	2.19159e+07	59023672			25063411	107020224	1.99752e+07	41077960	9.79799e+06	9.09772e+06	9.42283e+06	8.62151e+06	73295096		1.02521e+07	1.33887e+07	1.96885e+07	9.51617e+06	1.17836e+07	1.19756e+07
High	[K].QVSDLISVLR.[E]		1	1	P17844				30265.3	2871.23	281326	295717		273019	123335		302182					1.49381e+06	625466	528879	417027		290890
High	[R].QVTGQPQNASFVK.[R]	1xDeamidated [Q]	1	1	Q5JTV8					288593	482367	541060		418386			382129	195809				293534	490564	572148	486339	331399
High	[K].QVTNAVLK.[L]		1	1	Q13616	79674.9								225185		231237					57786.8	273184	517171		410758	134526		60567.3
High	[K].RLMMVLTGR.[G]	2xOxidation [M3; M4]	1	1	Q9NPF2					250767	155903			201115				231866						251086				154947	240187
High	[K].RLMMVLTGR.[G]	1xOxidation [M4]	1	1	Q9NPF2
High	[K].RILELDQFK.[G]		1	1	P12956					298249				152366	136359	308811	306864	392941	246462	242749	229180		415600	184208	163122	178934	144461	632400	294281
High	[K].RIEPAEELNSNDMK.[T]	1xOxidation [M13]	1	1	P46013																	266397
High	[K].RIEPAEELNSNDMK.[T]		1	1	P46013
High	[K].RKGDEVDGVDEVAK.[K]		1	1	P09874	25477.8	64316.7		22209.7	63921.9	15027.7	180474	63577.5		1.52855e+06	67926	64114.7	17660.4	5527.26	8397.79		1.74463e+06	14089.4	230292	345355	10629.7	26578.2
High	[K].RHEVEQQNIR.[E]		1	1	Q9H2K8
High	[R].RGSLPDTQPSQGPSTPK.[G]		1	1	Q86Y91					69464.9												214211
High	[R].RGFSANSAR.[L]	1xDeamidated [N6]	2	3	P04259; P02538
High	[R].RGFSANSAR.[L]		2	3	P04259; P02538													901564
High	[K].RDPALNSGVSQKPDPAK.[T]		1	1	P11388						9040.39		46922.9		394787							292749
High	[R].RDDDEPGPWTK.[E]		1	1	Q96T88		36201.5						36133.8	540379	1.58934e+06	670673	623270	12287.3					248334	147167	303882
High	[R].RAYDIAGSTK.[D]		1	1	P11388			85736.1	3667.61	36944.9				299960				23323.2	67114	64430.4		38601.6					49385
High	[R].RAPDQAAEIGSR.[G]		1	1	Q3ZCQ8	33604.5	31565.2				14507.6		24301.9
High	[R].QYTDSTFR.[V]		1	1	P00450	270893	280054	307692						57681.5		55129.7						91483			28397.4			111728
High	[K].QYQIVER.[VI]		1	2	O14646
High	[K].QYIDKLNALR.[R]	2xDeamidated [Q1; N7]	1	1	Q9P219
High	[K].QYIDKLNALR.[R]	1xDeamidated [Q1]	1	1	Q9P219								35691.1	48113.7		20520.6	17168.8	84751.7		106589		19240.6				98642.2	20990.7		17610
High	[R].QVTQEEGQQLAR.[Q]		1	1	P62070
High	[R].RLQGQLEQGDDTAAER.[L]		1	1	Q8NE71					157990
High	[R].SANPAMQLDR.[F]	1xDeamidated [N3]	1	1	Q9UBV8
High	[R].SANPAMQLDR.[F]	1xOxidation [M6]	1	1	Q9UBV8					41312.9	160561	122223	131988									550388
High	[R].SAPLPNDSQAR.[S]		1	1	P48426									60641.3										46791	70467.1
High	[K].SENVDVGKPALGK.[S]		1	1	Q8WYP5					134342	107262	60537.3	39221.7		199827		87994.3					326153	185182
High	[K].SENGLEFTSSGSANTETTK.[V]	1xDeamidated [N3]	1	1	P21796																		61775.8	81942.4	99683.8
High	[K].SENGLEFTSSGSANTETTK.[V]		1	1	P21796
High	[K].SEMTPEELQK.[R]	1xOxidation [M3]	1	1	P62316		6529.18			13461.5				218248	235075						220322	1.24074e+06				314920
High	[K].SEMTPEELQK.[R]		1	1	P62316	13657.3	107572	29922.3		701448	977468	928963		909592	1.10543e+06	732547	2.67218e+06				486661	1714924	2844844	1.25956e+06	1.19338e+06	650660	487406	501256	374176
High	[K].SEMEVQDAELK.[A]		1	1	Q9UQ80							164006		301627	392694	224561	228120					625642	471160	406153	450767
High	[K].SELVANNVTLPAGEQR.[K]	1xDeamidated [N6]	2	2	P42167; P42166
High	[K].SELVANNVTLPAGEQR.[K]		2	2	P42167; P42166			70762.5		25448.8		136353	48661.5		121037				39247.9	34849.5	46463.5	746659			89393.6	47312.5	88926.2	49152.6	44282.9
High	[K].SEPKPGLPEDLQK.[L]		1	1	Q9BQ75										59251.9					7327.47		333629
High	[K].SEITELRR.[N]		1	1	P13645	5.47374e+06	7.28172e+06	1.23918e+07	2646.69	112157	4.31644e+06	4.00345e+06	2.59345e+06	264751	1.04936e+07	2.44179e+06	8.29526e+06	7.47045e+06	4.48525e+06	6.49425e+06	8.87063e+06	6.29828e+06	7.59699e+06	2.23856e+06	1.02671e+06	5.70656e+06	1.33319e+06	2.22852e+07	9.21092e+06
High	[R].SELSQDAEPAGSQETK.[D]		1	1	Q9BVJ6										67899.9	60801.6						192420	162519	126990	124573
High	[K].SELSLDR.[L]		1	1	O95602
High	[K].SEISELRR.[T]		2	2	P02533; Q04695		89679.4			5146.54	730560	804776	253605	30325.6	1.49567e+06	91158.8	516322	4.0852e+06	1.30934e+06	521178	62515.3	665600	308056	99617.7	71371.9	668175		2.53045e+06	973679
High	[K].SEISELR.[R]		2	2	P02533; Q04695	1.11454e+06	703711							2.66882e+06
High	[K].SELLVEQGR.[L]		1	1	Q92878			37696.2			57788.8		52595.1	148299	120724		93866.7	29226.4		62359.7		266319		34632.6		27413.1	38102.5
High	[R].SEIDNVKK.[Q]		1	1	P04264						13907.7			435324				3.09304e+06	1.66476e+06	2.07938e+06	522843			335194		844035	585552	1.60057e+06	887933
High	[R].SEIDNVK.[K]		1	1	P04264													309096	161726							27248.7		22795	125673
High	[R].SEIDLVQIK.[Q]		1	1	P20073
High	[K].SEITELR.[R]		1	1	P13645	1.62409e+07	20774799	1.88211e+07	211140	1.19451e+06	1.17124e+07	810680	3.65901e+06	2.40862e+07	1.37867e+07	2.05807e+07	3.11976e+07	3.84059e+06	5.51926e+06	7.40211e+06	2.29071e+07	1.03032e+06	2.49585e+07	1.50355e+07	1.1682e+07	1.16785e+07	1.4784e+07	1.79219e+07	1.33182e+07
High	[R].SEQHGSSSGSSSSYGQHGSGSR.[Q]		1	1	Q86YZ3	299025				3242.42		125734					452230
High	[R].SEQHGSSSGSSSSYGQHGSGSR.[Q]	1xDeamidated [Q3]	1	1	Q86YZ3
High	[K].SESPKEPEQLR.[K]		1	1	P09651	555881	440946	818430	13985.3	13428.1	6.32756e+06		91696.5	5.49881e+06	809116	6.85201e+06	576365	950905	21976.6	1.34453e+06	482204	289991	2.0391e+06	9.30707e+06	9.50951e+06	1.34638e+06	2.61268e+06	351539	141695
High	[K].SGASVVAIR.[K]		1	1	Q5SSJ5	57373.1	60661.4							160466	520732		226987						445768
High	[R].SGASEANLIVAK.[S]		1	1	P46013	109716	135316	359777	6947.12	14564.1			205788	440687	272736	325617	283442					1.20331e+06	579297
High	[R].SGAPPPSGSAVSTAPQPKPADK.[M]		1	1	Q96SB4					83565.5	47626.1	103884	30473.4									706612
High	[R].SFSTASAITPSVSR.[T]		1	1	P13647	706005	1.21379e+06	1.09293e+06		2.3227e+06	1.63286e+06	2046376	2.48724e+06	934321	1.24905e+06	662619	2.11483e+06	3.34986e+06	1.08811e+06	1.06075e+06	516892	4.63934e+06	1.67209e+06	725700	849628	911848	509185	923011	1.0069e+06
High	[K].SFSEFGK.[L]		1	1	O43390	135987		100896		26282.6	49108.8			1.57574e+06		2.14328e+06	21134.1		22418.1					1.69479e+06	2.1916e+06		20030.9
High	[K].SFQQSSLSR.[D]		1	1	P43243			37618.9			345406			4.78923e+06		2.16874e+06	49286.2	21809.4		68787.8			58609.5	4.69698e+06	3.32193e+06	343421	39928.5		20459.4
High	[R].SFQDYTGQK.[I]		1	1	Q9NP64	110218	70843.1						89973.2	69317.9									28603.4		66020.2	96286.6		54334.2	12595.8
High	[R].SFLPGEGPGR.[A]		1	1	A1X283	27795.5				24115.6			21847.9			104922				27183	19211.6	203566	51903.3	223345	143051			23190.6	28346.7
High	[K].SFGLPSIGR.[L]		1	1	P05165					311461	135181									185223	107342			176446	181154	201293		147453	140551
High	[R].SFDDEEIQK.[H]		1	1	O43823					104748	78570.8			329213	257417		229038				53734.2	559159	460461	52668.2	44365.6	34367.9	14009.9	44258.5	34465.2
High	[K].SEYPSIK.[L]		1	1	P61916									1.13706e+06		1.48493e+06								705163	701410
High	[R].SEWETLSR.[G]		1	1	Q8IX12		49566.4	93961.6	1308.15	286006	153936	117447	31471.5		89147		24777.7	344042	156839	110702		370209	130455	94102.1	81094.7	40523
High	[R].SEVTELR.[R]		1	1	P08779
High	[K].SEVFPVSK.[T]		1	1	Q5UIP0						35853.5	26134.9		256143		335053						128954	393236	366565	436518			22887.1	19797.9
High	[R].SEVDMLK.[I]	1xOxidation [M5]	1	2	P07355			6544.62							260931	6071.79	488759						298633	18208.3	30057.6				6102.01
High	[R].SEVDMLK.[I]		1	2	P07355	82914.2	71799.8		996.039		271419		225722	450318	441422	423332	414301					24735.5	612880	24004	717608			8765.49
High	[R].SEVAAGGGSWDDR.[L]		1	1	Q66K74	120683	199722							43023.6									117276		26615
High	[K].SESSTSAFSTPTR.[S]		1	1	Q8WWQ0					384529	129718	187355	250180	212752	328855		186042					1.14094e+06	414261
High	[K].SESPKEPEQLRK.[L]		1	1	P09651					5494.69	274113	272363	12885.6	148738	1.6966e+06	320990	398932					827298		622949			373304
High	[R].SEIDLLNIR.[R]		1	1	P08133							60467.4										133964
High	[K].SEIAELNR.[M]		1	1	P19013					24841	271510		802912			23456.2						65698.7	37273.9	1.67663e+06	1.07816e+06		373122
High	[R].SEIADLNVR.[I]		1	1	Q6KB66
High	[K].SEKEMDPEYEEK.[M]		1	1	P28370						51751.3
High	[R].SDLTVDAVK.[L]		1	1	Q5JTH9				9413.04	516534	354612			1.63596e+06	1.33189e+06	1.45931e+06	1.27695e+06	365148	325134	300605	499494	2.41008e+06	1.89531e+06	2.7097e+06	2.43719e+06	245592	123364
High	[R].SDLIEVATR.[L]		1	1	Q9UIG0					417219	233313	304088	271150	412188	679513	313156	384477					1.02484e+06	541533	757703	264205		81469
High	[K].SDLEMQYETLQEELMALKK.[N]	2xOxidation [M5; M15]	1	1	P35527							467332
High	[K].SDLEMQYETLQEELMALKK.[N]	1xOxidation [M15]	1	1	P35527							475171	428441		190421
High	[K].SDLEMQYETLQEELMALK.[K]	2xOxidation [M5; M15]	1	1	P35527												208741		64623.9		41129.1	132564			157751	72878.4
High	[K].SDLEMQYETLQEELMALK.[K]	1xOxidation [M]	1	1	P35527		152988				622851	170071	222039	1.81108e+06	4.2645e+06	2.56316e+06	2.4826e+06	3.46902e+06	474607	90233.9	206408	272686	5078102	2698002	1678248	316323	1.15069e+06		285205
High	[K].SDLEMQYETLQEELMALK.[K]		1	1	P35527	577679	69041.9	1.2183e+06	12172.2	21761.9	3.93126e+06		1.25687e+06	47811	1.79657e+06	5.86693e+06	2.75582e+06	2.78717e+06		4.28569e+06	5.88838e+06	1.14264e+06	9.71081e+06	2.91351e+06	2.13359e+06	2.92511e+06	3.55465e+06	2.70782e+06	2104728
High	[K].SDKTEEIAEEEETVFPK.[A]		1	1	Q9NR30	15567.7	47340.9	21593.2		2095.44	723444	13591.9	17883.5		1.47236e+06	261714	1.80008e+06	116287		1.34302e+06	768945	1.04238e+06	2.34727e+06	2.21629e+06			1.40156e+06		174953
High	[R].SDCTYIVLNGR.[L]	1xDeamidated [N9]	1	1	Q8IY17																				380797	1.95936e+06
High	[R].SDALNSAIDK.[M]		1	1	P35221
High	[R].SDAGLESDTAMK.[K]	1xOxidation [M11]	1	1	Q9NR30	32388	148036	28938.9			26562.5	29272.3	75706.7	302539	738307						22036.6	986883				32754.2
High	[R].SDAGLESDTAMK.[K]		1	1	Q9NR30	24085.9	23515.6			175709	193849		166369	1.22091e+06	1.16045e+06	872684	628012					380525	1.49179e+06	1.4563e+06	1.09794e+06
High	[K].SAYVSYDVQK.[R]		1	1	Q9NUM4									332755	482127	352869	158631	47478.4		39160.9		1.32469e+06	688850	719916	632676			11851.3
High	[R].SAYNVYVAER.[F]		1	1	Q00059	222681	86106.8	61588.9		708510	187116	235101	72487.9	355545		277588		91426.7	161571	99153.5	114594	1.41376e+06	624606	537283	724749	254031	132320		70275.7
High	[R].SAVEQVVK.[E]		1	1	Q5VTR2
High	[K].SATNLPQLK.[E]		1	1	P49916									159664	119503	180660						470474	173633	161352	226097
High	[R].SASSGAEGDVSSEREP.[-]		1	1	Q8TEA8					66109.3	60298.6	73261.9	37497.9	191778	193135	221783	119373	106042	97429.7	181337	185381	263568	172676	245640	254869	153882	169015	115214	137594
High	[R].SAQVAQSLLK.[E]		1	1	Q9NU22						49959.2			108816	166422	71767.8						271160	120460	293597	87888.4
High	[K].SAQQEASADVATPK.[M]		1	1	Q8WYP5	19590.1		13372		81148.4	121958	73306.7	103352	180498	244804	130781	141169	27909.4	42821.8	38705.2	48263.9	197331	356319	406075	388093	39278.6	75088.8	59805.3	47000.4
High	[R].SDPGLLTNTMDVFVK.[E]		1	1	P78527					36423.1					1.38668e+06	621461	514812					380994	1.76648e+06		416645		1.16723e+06
High	[R].SGDETPGSEVPGDKAAEEQGDDQDSEK.[S]		1	1	Q1KMD3						63389.1	87010.8	27318.3									553233	364993
High	[K].SDPVVSYR.[E]		1	1	P13639						996053			4954664	1.14422e+06	3.78025e+06	1.09552e+06						2969002	5.28491e+06	5407556
High	[K].SDQSRLDSELK.[N]		1	1	P04264	462534	990304	943087		3.00672e+06	365217	301457	3.25757e+06	289042	2.50016e+06	570209	2.38257e+06	1.34203e+06	1077406	1.96166e+06	75137.8	28135.1	932811	350217	485625	100952	283340	836934
High	[K].SEHPGLSIGDTAK.[K]		1	1	P26583									251796			113889	444080	261156	828191			389085	788357	1.17054e+06	715737	207948	241037	687289
High	[R].SEGFSMDR.[K]		1	1	Q7Z4V5									149171		102951								157240	138380
High	[R].SEGFDTYR.[C]		1	1	P12004						73825.6			1363907	1.42508e+06	1.29888e+06	678943						797799	521001	497077
High	[R].SEEKISDSEGFK.[A]		1	1	P23246									505826	943050	425663	368807						1146877	463730			143394
High	[K].SEDQDLQGLK.[D]		1	1	P51608			173219								208853
High	[R].SEDPPTTPIR.[G]		1	1	Q12888		160996	39261.8	1075.58	69578.4				101057						82462.8		559820					107109
High	[K].SEDGTPAEDGTPAATGGSQPPSMGR.[K]		1	1	Q9BQG0									47927.9	104272	82622.7						198304	177038	135432	101534
High	[R].SEDGEIVSTPR.[L]		1	1	Q12769	1.18585e+06	965174	429001	9286.02		142163	98593	745450			73517.2		132184	83374	121514	107289	883653	95643.9		82194.9	102198	187247	87488	102573
High	[K].SEAPETPMEEEAELVLTEK.[S]		1	1	Q5JTH9	30067.2				4926.59				104085	67600.5							347553	406678	124963	417987
High	[R].SEADSDKNATILELR.[S]	1xDeamidated [N8]	1	1	P15924
High	[R].SEADSDKNATILELR.[S]		1	1	P15924					18403.4			85955.2				222675			62556.9		59490.2	152514	71252.9					90130.1
High	[R].SDYDGIGSR.[G]		1	1	O00571				1159.69	63609.1	26046.7			224807	259940	24941.2			54616.8	30336.6	252706	420029		74175.3		242357	280493	83743	122035
High	[K].SDVETIFSK.[Y]		1	1	Q9UKM9						21421.5											369463		19886
High	[K].SDVEAIFSK.[Y]		1	4	P07910			22743.5		1.0321e+06	341810	313138			1.40251e+06			16123.6				6.35934e+06			25717.7
High	[R].SDTYYQSPTGDR.[I]		1	1	Q9UIS9																	470434
High	[K].SDSGKPYYYNSQTK.[E]	1xDeamidated [Q/N]	1	1	O75400						64108.4
High	[K].SDSGKPYYYNSQTK.[E]		1	1	O75400						98918.3
High	[R].SDSFENPVLQQHFR.[N]		1	1	P12956		130819		11950.9	247828	638807	168441	263929	79694.4			63385.9	85705.2		52006	97381.2	315848	224298	96565.6	80031.7	180971	64428.6	196803	71467.1
High	[K].SDSEVAGYIR.[Q]		1	1	Q9H3G5	76245.9		44701.7		1148872	324436	390892	111800	4879049	4.99347e+06	6.20693e+06	3.18468e+06	261017	272869	147777	123711	10330722	6.04129e+06	5.4756e+06	4570192	154996			134186
High	[K].SDQDYILK.[E]		1	1	Q9UQ80	16096.7		22280.1		1.34845e+06	905653	392222	28286.7	142173	402434	290148	469712	682604	596133	1.4043e+06	1.60429e+06	788222		186255		1.4906e+06	834397	1.11501e+06	1.09835e+06
High	[R].NNQGTVNWSVDDIVK.[G]	1xDeamidated [N]	1	1	P52292
High	[R].NNLEPLFEAYLGSMRSTLDRLQSER.[G]	2xDeamidated [N2; Q22]	1	1	Q5XKE5		222536						292396
High	[R].NNKNFSTVDIQK.[N]		1	1	P43246					63635.4		42469.2
High	[R].LVEVGGDVQLDSVR.[I]		1	1	P47929													278751
High	[K].LVEQYTK.[I]		1	1	Q15459		14921.2	9943.43					30261.2	140251							43867.7			94034.3	19835.9	83674.6	108985		76330.6
High	[K].LVEQLKEER.[E]		1	1	O95232	239676		223110		154684		620479		287988	928568					121376			340604	281162		250280		221524	258515
High	[R].IVEQDTMPPK.[G]	1xOxidation [M7]	1	2	O00571		108439				9705.11	131263	161154	385473	286854	327251	537965		34555.8	33859.6	48405.7	956945	390550	588932	578675	65089.7	103629	71105.8	69419.4
High	[R].IVEQDTMPPK.[G]	1xDeamidated [Q4]	1	2	O00571								48043.7		6789.2						5130.97
High	[R].IVEQDTMPPK.[G]		1	2	O00571					246871	77593.1	118103		170888	454556	136096	477999					706902	239387	187596	231867		16434.1
High	[K].LVEQAFR.[K]		1	1	P85037						21032.5			46484.3	151248	206367	85358.4					256487	204247	352076	70469.1
High	[K].LVEALAAATEK.[Q]		1	1	Q9BRJ7	28548.9				65407.3								76240	72195.7	50615.3	74926.8	564578				34377	31619		22815.1
High	[R].IVEVLLIK.[D]		1	1	Q96E39
High	[K].LVDQSGPPHEPK.[F]		1	1	P55265	31585.4				271847	449285		190773	211839	1.91664e+06	492542	1.34671e+06	6717.16	14516.9		8429.51		1.54322e+06	568242	492528
High	[R].IVDPEIALK.[I]		1	1	P33240					53243	14407.1	32418.1										369273
High	[R].LVDMMER.[G]	1xOxidation [M5]	1	2	O00571		15405.7			21436.7				41865.8	193302	283847	192713			9906.03			19055.1	265728	467996				27280.8
High	[R].LVDMMER.[G]		1	2	O00571	13215.1				430298	379795	277419		654750	781477	592602	383589		7989.78			1.61148e+06	692669	1.05802e+06	954807	9785.46	27260
High	[K].LVDEEPQLTK.[R]		1	1	Q9UG63		79397.1	94439.5			90832.6	120696	65495.7	236647	292342	329691	217238			20590.8	10986.2	471914	438857	368636	341265	44731.6	102510	35001.9	11428.1
High	[K].LVCYFTNWAQYRQGEAR.[F]	1xDeamidated [Q10]	1	1	Q13231											83241.5							169507
High	[R].LVAQFPSSGR.[F]		1	1	Q12996		27041.1			117235	100342			144052		122051						357845		172367	182301
High	[R].IVALSSSLSNAK.[D]		1	1	O75643	56650.8		68253.4		586784	148522	350611	36045.6	195937	728696	131509	602266					1.19476e+06	354624	194012		66474.4		54987.5
High	[R].LVAGEMGQNEPDQGGQR.[G]		1	1	Q99714									109395		218144							178804	379867	363331
High	[R].LVDQNLNK.[I]		1	1	O60264
High	[R].IVEVLLMK.[D]		1	2	P38159						416932			454371	445210	680786						585019	1255019	969923	906997
High	[R].IVEVLLMK.[D]	1xOxidation [M7]	1	2	P38159																	174661
High	[K].LVFDGLR.[K]		1	1	P15924				4303.48	68113.1	39768.8	2568.23	312938	13663.6			10685.8	360893	73785.2	240595		18373.3		11338.6	12202.7	17034.3		52926.9
High	[K].LVLVGDGGTGK.[T]		1	1	P62826	101584	292555	24099.9	7481.53	2.40919e+06	1.03157e+06	1.30172e+06	1.28543e+06	76248.3	2330875		974716	82766.5	44393.8	156237	62288.2	4.08014e+06	134470	87041.2		73822.8	91103.5	52488.3	130412
High	[R].IVLQIDNAR.[L]	1xDeamidated [Q4]	0	2
High	[R].IVLPTEK.[T]		1	1	Q5QJE6						54777.6			140002	82392.6	111291						262120	145947
High	[R].LVLPSQAQAR.[L]		1	1	Q96L91			14859.7				45032			82377.8	42231.8						108696	55321.3	81599.3	118944
High	[K].LVLPAPQISDAELQEVVK.[V]	1xDeamidated [Q7]	1	1	Q99459
High	[K].LVLPAPQISDAELQEVVK.[V]		1	1	Q99459													61817.7	58963.9			123784	150361					68373.2
High	[K].LVINGNPITIFQERDPSK.[I]	1xDeamidated [Q/N]	1	1	P04406	12115.5					146389			95040.7		24573.8	242710			63294	105215	1.55067e+06	776010	234726	198106	19684
High	[K].LVINGNPITIFQER.[D]	2xDeamidated [N4; N6]	1	1	P04406
High	[K].LVINGNPITIFQER.[D]	1xDeamidated [N4]	1	1	P04406									256424	298898							2.6818e+06	1.29234e+06	1.07526e+06	763869
High	[K].LVINGNPITIFQER.[D]		1	1	P04406
High	[R].IVILEYQPSK.[N]		1	1	Q15393					187881												165225
High	[R].IVLLDSSLEYK.[K]		1	1	P49368			15680.6		24074.2				127057		119627	152987			243659	157513		332099	126901	356229		91979.1
High	[K].LVIEEAER.[S]		1	1	P50991									331619	400267	262965	273852			142425			439718	477300	1.32545e+06
High	[K].LVIDVIR.[Y]		1	1	Q14683	8734.27	13169.7		20683.9	9742.57	143465		9151.69		54526.6							8439.82
High	[K].LVGYLDR.[N]		1	1	P07602						80524.6	40957			129070	44899.1	61047.6	53745.9				7.20769e+06	156168	39548	2.26422e+06	42027.2	30433.9	58484.4
High	[K].LVGSVNLFSDENVPR.[L]		1	1	Q9BQG0									176220		294266	75684.1					245019	371273	466493	532636
High	[K].IVGLQYK.[K]		2	2	P11388; Q02880					833026	221876	281388	237736	622684	885416	260239					7708.66	2200535	316105	728324	733810		7346.37	5473.03
High	[R].LVGIISSR.[D]		1	1	P12268					199776												371279
High	[K].LVGDFTHDQSISQK.[L]		1	1	Q92621														160338
High	[R].IVAEAIAR.[A]		1	1	Q9HCK8											293034
High	[K].LVLVSPTSEQYDSLLR.[Q]		1	1	O00178
High	[R].LTYEIEDEKR.[R]		1	1	P15924		121827	84021.6		874586	142107	161114	685395				406317	231747		257419	237102	446091	303045	9603.99		258767			202016
High	[K].ITVVPSAK.[D]		1	1	Q9BZE4											82281.3					91165.8		102502	107356		120881	96007.6
High	[K].LTQEETNFK.[S]		1	1	Q9NTJ3		56080.5			20856.9						625807								664585	1.00802e+06
High	[K].LTQDQDVDVK.[Y]		1	1	P30153	128013	88904	209982	3575.48	803008	48568.2	485831	219012	454917	77763.8	306028		130788	103936	147086	127003			309182	358133	110370	92456.4	70545.1	67664.7
High	[K].ITQDLMAK.[V]	1xOxidation [M6]	1	1	Q12872
High	[R].LTPYEVDELRR.[K]		1	1	Q92841	56812.3	228188	14740.3	16145.1	9806.99	145735	124711	223474			27123.5	17754.4					1.07276e+06
High	[R].LTPYEVDELR.[R]		1	1	Q92841				4250.96	20349.4			145368		115824							382635	56180.2	33238.5	47081.9		201072
High	[R].LTPVSPESSSTEEK.[S]		1	1	Q13501																		195923		268675
High	[K].LTPSGYEWGR.[Q]		1	1	Q6P2Q9										470828							828821
High	[R].ITPPAAKPGSPQAK.[S]		1	1	P35658						41948.2		31405.6
High	[K].LTQTSGETTHTDKEPVGEGK.[G]		1	1	P46013						404576		114932		1.55743e+06		986604						2.15484e+06	1.11451e+06	651381
High	[K].LTPLLSVR.[E]		1	1	Q9BXP5	13574.5	11550	9427.29		167133			51163.2	294195			127453					167946	104191	103878	379815
High	[K].ITPENLPQILLQLK.[R]		1	1	P43243						353565	236183	163148		224911							765357	451404
High	[R].LTPEELER.[MA]		1	2	P11021					201644	225319	92768.4		239603	252593	213778	198629	88326.8		61277		520253	369836		341996
High	[K].LTPEEEEILNK.[K]		1	1	P62241		68565.3	30457.4	2651.32	282828	302901	262759		616819	1.50653e+06	667411	967945	521392	425432	568456	213603	1.57276e+06	778188	416816	100209	343254	479722	172539	298008
High	[K].ITPAHDQNDYEVGQR.[H]		1	1	P26640					134406	50170.6	133235		7800.26	338544		236157					327055	199341
High	[R].LTNVAVVR.[M]		1	1	Q9Y3A5	141731	201710	159754		234508	201730	66627.3	347477	1.2208e+06	1.69265e+06	952943	1.11797e+06	11031.5			189482	61392.6	1.37581e+06	1.01194e+06	931238	90161.1	467844	81741.2	54673.8
High	[K].LTNQELLR.[K]		1	1	Q6NUQ4	16367.2					111169		54615.6			205880						323062			282679
High	[K].ITNLTQQLEQASIVK.[K]		1	1	P15924	49590.9		118568			150357		589865				154641	309171		183355	123070	120719	146110			188389		264876	129513
High	[K].LTNAEGVEFK.[L]		1	1	O76094
High	[K].ITPENLPQILLQLK.[R]	1xDeamidated [N5]	1	1	P43243
High	[K].LTQTSGETTHTDKVPGGEDK.[S]		1	1	P46013									279800		215252							1.17253e+06		656889
High	[K].LTQTSGETTHTHTEPTGDGK.[S]	1xDeamidated [Q3]	1	1	P46013
High	[K].ITSEIPQTER.[M]		1	1	P82979	47139.5	31056.1	114214		657318	455253	179112	508013	2.25787e+06	2.38847e+06	1532470	1.39467e+06				7339.44	3.79747e+06	3.15328e+06	2753255	2.78784e+06	8528.4
High	[K].LTVSNVLK.[E]		1	1	P02786										232394							174504				15699.7	11151.2
High	[K].LTVLSEER.[A]		1	1	Q13813
High	[R].ITVLEALR.[H]		1	3	Q5T9A4	6780.58					33228.8	6207.36		44058.4	169901	283500			61724.7	64264.7		6937.96	325298	307556	394877			136468
High	[K].LTVEDLEK.[E]		1	1	Q15691			41066.2		78349.1	33074.2					167001						421025	19348.4	59217.6	387224
High	[K].LTVEDFNR.[A]		1	1	Q9Y6J9
High	[K].LTVDSAIAR.[D]		1	1	P15924		1.33298e+06	814138	228976	408177	308466	693641	2.05377e+06		321555		644847	290337	56253	24553.3		772584	19492.5	91403.2	98768
High	[K].LTTYPQTTIR.[K]		1	1	Q8WVV4	233370	157257	116232		239968	184763	276964	1.28303e+06		498947		349117					387477		137935			132616
High	[K].LTTTGQVTSPVK.[G]		1	1	P49916	99010.1		209473	3749.85	95568.4	107997			358027	269594	327633	301146	92587.6	72641.4	80259.8	71609.6	183416	229208	275340	285238	59884.6	66632.4	75760.1	73283.1
High	[R].ITTPYMTK.[Y]		1	1	P61218				8531.83		62049.3			123396	128076	151988		17331.6				405538	230382	269604	323380		19551.6
High	[K].LTTEEVIK.[E]		1	1	O15355																			393488	164860	39012.1		64229.8
High	[R].LTTDFNVIVEALSK.[S]		1	1	P05455																	171006	53800.9	73642	56372.1		131562
High	[K].LTSSRPDAAFAEIQR.[T]		1	18	A6NCW0
High	[K].ITSPNIR.[R]		1	1	Q9UGU0									23137.2							79329.2			63899.6	45948.7	26393.2		47108.5
High	[K].LTSLNEEYTK.[N]		1	1	P43246	704918	643070	760856	18429.8	598717	376005	376706		384139		392315	522942					1.08698e+06
High	[K].ITSEMGSASQANIR.[L]	1xDeamidated [Q10]	1	1	Q9H583
High	[K].ITSEMGSASQANIR.[L]		1	1	Q9H583		42608.5		1663.05	181134			72506.6			7148.57	106763		8345.23
High	[K].ITSELVSK.[I]		1	1	Q14008								9013790			397561	109119				99883.6		119902	427504	502695	67869.4	18903.5	50933	81523.4
High	[K].ITSELSEANALELLSK.[L]	1xDeamidated [N9]	1	1	Q5UIP0
High	[K].ITSELSEANALELLSK.[L]		1	1	Q5UIP0										373642	101323	97796.9				39093.9	251789	202659		267614
High	[R].LTYEIEDEK.[R]		1	1	P15924	567960	392013	1.31702e+06	5145.37	614973	759435	540454	1.68907e+06	567638	851436	530833	1.42141e+06	138037		83949.1	350070	1.35298e+06	465957	447140	22712	299701	328322	241501	121668
High	[K].LVMAGETTNSR.[G]		1	1	P26358					25946.7	203318						42803.1	8502.27		5587.55	6563.61			699089	934156	48270.3		24144.2	23224.3
High	[K].LVMAGETTNSR.[G]	1xDeamidated [N9]	1	1	P26358			72726.8						102890			99928.4						242040	461340	296941				113571
High	[R].LVNELTEK.[T]		1	1	Q86UP2
High	[K].LYPAIPAAR.[R]		1	1	Q9UBC3					75894.2												441794
High	[R].IYNDDKNTYIR.[Y]	1xDeamidated [N3]	1	1	O75533																		198342		77730.4
High	[R].IYNDDKNTYIR.[Y]		1	1	O75533	87494.1	29849.4	47909.2	967.921	91515.5	140133	171720	144305	226349	314805	5579.85	186721	5767.98	5201.73			837557	75834.5	14117.2	25212.2	143137	169686
High	[K].LYIGNLNESVTPADLEK.[V]	1xDeamidated [N]	1	1	Q9NZI8						48845.8			170007	245648	184680	82027.4						283030	121432	92597.4		89682.9
High	[K].LYIGNLNESVTPADLEK.[V]		1	1	Q9NZI8									159012	99065.8	119029							153076	170891	134471
High	[K].IYIDSNNNPER.[F]		1	1	Q00610
High	[K].LYLADPMK.[A]	1xOxidation [M7]	1	1	P49458						75514	74931.1			138225					60039.3		501986				91042.9
High	[K].LYLADPMK.[A]		1	1	P49458					138247	21271.9	62340.3		67655.9				34394.6				53100.2	93462.8	223865	35183.6
High	[R].LYPGSVYGR.[L]		1	1	Q14683	10181.4			1003.17				183215	9115.72				49132.8	55392.8		22697.2			18313.1
High	[R].IYGESADAVKK.[A]		1	1	P51114	44962.7	38962.7				14057.3	30564.7	52059.5
High	[R].LYEKFGESALR.[S]		1	1	Q9UPZ3
High	[R].LYEEEIR.[VI]		1	4	O43790
High	[R].LYEALTPVH.[-]		1	1	Q9UKF6	33444.2							11158							273213	10718.4		61882.7	16669.8	12034.1				11407.4
High	[R].LYDVPANSMR.[L]	1xDeamidated [N7]	1	1	O43684			40878.4	296452					40029							96393.9			58349	24041.6		39995	3.67029e+06	1.53867e+06
High	[R].LYDVPANSMR.[L]		1	1	O43684					165818			137475									1.02797e+06
High	[K].LYDIDVAK.[V]		1	1	P62750										219353							145556
High	[R].LYDAYELK.[H]		1	1	P08758																	190401					12280.3
High	[R].LWQTVVGK.[T]		1	1	Q9Y3F4																	169136
High	[K].LYEQLSGK.[-]		1	1	P30086			16481.1		15014.7							39815.4	47259.3		46836.8	90728					41555.9	32708.6	180006	65589.9
High	[R].LYPVLQQSLVR.[A]		1	1	Q5RKV6		15249.7			217700				121102		51203.6	57745.8	166662	48999.2	451063	198381	174437	56283.7		166965	19378.1	178698	56409.8	105951
High	[R].LYPVLQQSLVR.[A]	1xDeamidated [Q6]	1	1	Q5RKV6
High	[K].IYQDAYR.[A]		1	1	Q00059									734952							59262.8		8661.8	878791	401818	113083	115179	29106.3
High	[R].MADSEIPR.[R]	1xOxidation [M1]	1	1	Q92797	66340.1	53553.2	100515		26225.3			227074	55959.8	89499.1		109486				53408.4			73214.4	64602.9	60606.5	257974	17364.9
High	[K].MADPESNQEAVNSSAAR.[T]	1xOxidation [M1]	1	1	Q14669					39747.4
High	[K].MADPESNQEAVNSSAAR.[T]		1	1	Q14669						103264	84163.7	60018.8	90657.4	95392.1	76498.2						208367	201884	167261	132717		5470.97
High	[K].MADIEYR.[L]		1	1	P40937
High	[K].MADEAILQER.[E]		1	1	Q9HCD5					111721	51476.6	833767										374657			27148.8
High	[R].MADALDNYVIR.[G]		1	1	P05165
High	[K].MAAGIGLELYK.[A]		1	1	Q9HB40																	121888
High	[K].MAAADSVQQR.[R]		1	1	Q8IYB3	414705	68136.9							9695.68	10573.9		10623.2				40146.4				23760	52762.7
High	[R].IYVGNLPTDVR.[E]	1xDeamidated [N5]	1	1	Q13242
High	[R].IYVGNLPTDVR.[E]		1	1	Q13242					930147	41646.4	357689	61353	599695	535014	540864	170150	347627	199328	417032	334097	1.78807e+06	832794	854505	869006	346736	211775	140500	457860
High	[R].IYVGNLPPDIR.[T]		1	1	Q07955						42606.7			194756	166913	200022		417463		392629	273615	198624	431420	74654.2	101224			78937.3	379186
High	[R].IYVASVHQDLSDDDIK.[S]		1	1	Q9UHX1						298804				136592
High	[K].LYTSAPNTSQGK.[D]		1	1	Q5QJE6						29231.9			82011.2		92316.6			12527.1		7347.67		54112	154827	193429
High	[K].IYSINPK.[K]		1	1	Q8WWQ0						28017.3				258014								305294
High	[K].LYSILQGDSPTK.[W]		1	1	O15042					125878
High	[K].LYSESLAR.[Y]		1	2	P50395	25723.7		111855		203633		1.19069e+06	448781			258056				254643				377557	415652	228511
High	[K].LYRETNEPVK.[T]		1	1	P12956						118243
High	[R].LYQQHGAGLFDVTR.[G]	1xDeamidated [Q]	1	1	O14773
High	[R].LYQQHGAGLFDVTR.[G]		1	1	O14773								57327.7										473219	349315	164066
High	[R].LWQEEQER.[K]		1	1	Q53GS7									75895		22789.1								192624	162862
High	[R].IWQDVQLK.[V]	1xDeamidated [Q6]	1	1	Q96JG6				81982.3
High	[K].LWNVGKPYCLR.[S]	1xDeamidated [N3]	1	1	Q8NHY2						9247.39			1.07025e+06			2.57678e+06	5597791	3912074	1.4206e+06	4.36763e+06		5052373	4.14832e+06	1.97775e+06	7912377	5.46536e+06	5266878	4.14431e+06
High	[R].LWNLDSK.[T]		0	1
High	[R].LVSDGNINSDR.[I]	1xDeamidated [N6]	1	1	Q01082
High	[R].LVSDGNINSDR.[I]		1	1	Q01082			29819.4	2843.43	561888	490041	61211.3	190347	519137	173493		48778		115825		206958		464389	87381.5		266377	73652.1	82052.9	160323
High	[K].LVQTPLTDR.[C]		1	1	Q14204
High	[K].IVQMTEAEVR.[G]	1xOxidation [M4]	1	1	P62140									214012	168741	146366	198343						103656	36447.2	146534
High	[K].IVQMTEAEVR.[G]		1	1	P62140						119954		73041.5		564405		483925					933421
High	[R].LVQLLVK.[A]		1	1	P14923	59352.6	136428	267187		340261	59149	277964	696996	30865.3	148277		365202	964645	327716	1.22532e+06	820105	1.18984e+06	239200	187043		1.42779e+06	62222.7	1.08349e+06	544218
High	[R].LVQAFQFTDK.[H]	1xDeamidated [Q3]	1	1	Q06830
High	[R].LVQAFQFTDK.[H]		1	1	Q06830		47161.5	254868		42402.3	416139	1.03175e+06	85400.2	263078		159796	202690	480544	235257	676108		1.12324e+06	263629	254846	216698	573278	232904	383825	13871.9
High	[K].IVQAEGEAEAAK.[M]		1	1	Q99623					87885.1	30272.9	63109.9	136778	1.63608e+06		1.09463e+06	172879	62209.1	95843.3	87526.6			459975	2.09376e+06	4.27886e+06	38583.7	189308
High	[K].LVPVGYGIR.[K]		1	1	P29692					1.12639e+07				4.41878e+06	4.74772e+06	7.00397e+06	4.86121e+06	8.72884e+06	4900523	8.4293e+06	5.02852e+06		1936824	3.30318e+06	4.18947e+06	2.29696e+06	7.52877e+06	7.3621e+06	7.33184e+06
High	[K].LVPVGYGIK.[K]		1	1	P24534		677461	646342	13936.8	2.78796e+06	1.58351e+06			2.52706e+06	2.06143e+06	2.11987e+06	1.7487e+06	2.50006e+06	2.79924e+06	2.68271e+06	2.24665e+06	81197.5	1.92906e+06	2.69732e+06	2.54211e+06	2.05237e+06	2.14447e+06	2.63754e+06	2.07845e+06
High	[K].IVPNVLLEQGK.[A]		1	1	O75390					136944	37310.6									163707
High	[K].LVPLNQESVEER.[V]	1xDeamidated [N5]	1	1	Q8N1F7
High	[K].LVPLNQESVEER.[V]		1	1	Q8N1F7		63197.9	10442.5		231786	221716	268773	68424.8		303582	68437.7	148173	26390.7	31303.5		21257.5	563453	209569	189595	65455.7		36034.3	19232.9
High	[R].IVPGQFLAVDPK.[G]		1	1	Q15393							56979		123991			101067					141022	223050	223327	204328
High	[K].LVPEEVTSTVTK.[S]		1	1	Q03188																	267353	42346.7				24697.2		23606.3
High	[K].IVNSAQTGSFK.[Q]		1	1	O75964
High	[K].IVNLGSSK.[T]		1	1	Q7RTV0					126290	149599	173592		138899	115713	107606	179664	209698	134874	201709	129577	170670	119918	82612.3	141395	116835	222502	119500	129396
High	[K].LVNEVTEFAK.[T]		1	1	P02768					188298			413024				94783.5						121497				33904.5		29607
High	[R].LVSDIIDPVALEIPLSK.[N]		1	1	Q5UIP0																	425642
High	[R].LTMQVSSLQR.[E]	1xOxidation [M3]	1	1	P35659						73660.7	192995		973526	828743	655513	369242	58915.7	76152.7	83015.1	8893.86	1.02684e+06	314146	90179.8	692819	53703.7	151711		41189.4
High	[K].LVSDSLSEHEK.[N]		1	1	Q96KR1					21423.8					1.41641e+06	711313	863551	56707.9	58103.2		44201.9		1.9328e+06	825180	749627	34776.1	28631.2	33590.2
High	[K].LVSPETEASEESLQFNLEKPATGER.[K]		1	1	Q12888
High	[K].LWNEVLASLK.[D]		1	1	Q96T88									94957.7		27911	91941.9	27623.5				384522	163569	140201	133300
High	[R].LWDVQSK.[Q]		1	1	Q9BV38	58442.2	66129.3		1119.02			137319	170855	138687	135589	14487.1		36727.4	34135.8			201399	222097	172482	164839		38303.2	31861.9	24869.5
High	[R].LWDLTTGTTTR.[R]		1	1	P63244				9416.63	140488	143705	132395										204282
High	[K].IWATDDGR.[L]		1	2	Q8WWQ0					34149.2	91955.2			59451.7		183228			61571.3	59222.2			62328.3			91585.3	48137.2	72710.1	74835.9
High	[R].IWASEDGR.[C]		0	1
High	[K].IVYVEEK.[A]		1	1	P22735	242579	121189	351572	2832.56	11000	84226.9			459639		566992		102654	118703	219572	641070	85811.6		368573	453597	335685	334122	490818	437132
High	[K].LVVVGAGGVGK.[S]		1	3	P01111								86465.3									274267
High	[K].IVVNLTGR.[L]		1	1	P62244										269820		161737	34140.2	25424.4			66824
High	[R].IVVMPGGGITDR.[N]	1xOxidation [M4]	1	1	Q9NTM9	27652.9				416762	160009	153712											31916.1
High	[R].IVVMPGGGITDR.[N]		1	1	Q9NTM9					1.11025e+06		371927
High	[K].LVVLGSGGVGK.[S]		1	2	P61224
High	[K].IVVEAPAK.[E]		1	1	Q9Y5N6	202296	134811	24093					100604	288086	32378.1	239250	93231.2				109979		232312		451575	97711.3	48297.2	57581.6
High	[K].LVVDSHVQYR.[L]		1	1	Q6P2Q9					437696
High	[R].LVTVVEEK.[E]		1	1	Q6ZRS2	580271	1.11723e+06	925569				146630	1.22797e+06	408112	214013	292742	418781						561675	985192	693948
High	[K].IVTTDFR.[K]		1	1	P42785	157468	196761	161556		58891.9	229797		115891		1.02393e+06	1.11423e+06	433371		46785.5		40731.1	1.48775e+06	1.28071e+06	71279.2	201356	64536.6	34404.6	979839
High	[K].LVTLPVSFAQLK.[N]		1	1	Q96AG4							639146	155056									57343.6
High	[R].LVTEFSK.[K]		1	1	Q9ULX3					55275.3						62356.5							113784		225468
High	[R].LVTANTIDQK.[I]		1	1	Q9NRZ9	24476.9					272713	151210	417218									601325
High	[R].LVSQDNFGFDLPAVEAATK.[K]		1	1	Q01082								290559
High	[K].IVSITER.[A]		1	1	Q96KR1
High	[R].MAIMVQSPMFDGK.[V]		1	1	P09874						152673			417970	193192	227698	119612			221150	135095		239712		302279		308058
High	[R].LTMQVSSLQR.[E]	1xDeamidated [Q4]	1	1	P35659	57709.1		56684	6548.68				82695.2	690828	442784	879929	513715					53683.4	792033	697560	668131		117633
High	[K].LTMQNLNDR.[L]	1xOxidation [M3]	2	3	P19012; P13646	2.03776e+06	158291			13251.3												6376726
High	[R].LSDVNVER.[V]		1	1	P42694		67690.6				42452.7						19136.3						39906	134285	86947
High	[K].ISDSEGFK.[A]		1	1	P23246										43626.7	35285.8	32761.6	1.14677e+06	212238	192139	303220	195295	60782.6	99453	45825.5		266421		143656
High	[K].ISDIQSQLEK.[L]		1	1	Q9NVP1					921191	497774	374774		965896	1.00742e+06	1.02064e+06	895221	23145.6	20577.5	22411.2	55090.7	1.97506e+06	1.05773e+06	788519	1.15718e+06	474002			30580.2
High	[K].LSDGVAVLK.[V]		1	1	P10809			10908.8								241474		184787	173962	178552		66564.7	348132	374912	434035	249019	124234
High	[K].LSDGIGVMLPQVLK.[G]		1	1	P52701					9281.55				124888							141276	306667	159296	137064	162522
High	[K].LSDFNDITNMLLLK.[M]		1	1	P78527																	287221
High	[K].LSDDNTIGKEEIQQR.[L]		1	1	Q13813					662266	179813	115898			222006		115802						190703
High	[K].LSDDFDSPVK.[G]		1	1	Q96T23	21215.1						51333			71675.2					48445.4		247154
High	[R].LSEAQLR.[Q]		1	1	Q9NXE4									225586		6242.87	6103.41	97432.9			157102			552619	207600	418608	518482	193617	281531
High	[K].LSDADLAGPLQK.[E]		1	1	Q15021
High	[R].ISAVSVAQR.[V]		1	1	Q7L2E3									136188	78890.5								51643.2
High	[R].ISAVSVAER.[V]		1	1	Q08211
High	[R].ISAISVAER.[V]		2	2	Q6P158; Q9H2U1	1.14501e+06				184947	83204.4											666090
High	[K].LSALAEAK.[K]		1	1	Q7L590		30013.7							65397.9							10978.2			38209.9
High	[R].LRSEIDNVKK.[Q]		1	1	P04264	7.35703e+06	19671.5	172586	17520.5	90576.2	5.76141e+06	6.16155e+06	8.47075e+06	1.08946e+06	6770613		2.60645e+06	3.04361e+06	2.38285e+06	3.14171e+06	98289.6	2.76653e+07		36308.7	19430.1	212902	1.04119e+06	1.82676e+06	2.80312e+06
High	[R].LRSEIDNVK.[K]		1	1	P04264	5.1293e+06	6.63055e+06	3.12757e+06	70989.7	338310	3.08062e+06	4.11342e+06	2.10738e+06	1.62549e+06	7.60283e+06	2.27261e+06	5.16131e+06	2.67462e+06	1.7429e+06	2.41956e+06	4.3911e+06		3.92131e+06	977559	641483	1.90727e+06	485556	3.81006e+06	2.82688e+06
High	[K].IRLENEIQTYR.[S]	1xDeamidated [Q/N]	1	1	P13645	77866.4										23359.2	30980.3			113132		80247.8	439159				16224.4	198767
High	[K].IRLENEIQTYR.[S]		1	1	P13645	1.49344e+06		18739.4	565693	1.10695e+06	6.08894e+06	4.32834e+06	7.80262e+06	352111	48058.4		1.6837e+06	530445	437783	569523	7.38651e+06	2.57369e+06	2.37282e+06	837650	260964	4.16857e+06		1.50171e+06	823126
High	[R].ISAVSVAQR.[V]	1xDeamidated [Q8]	1	1	Q7L2E3
High	[R].ISEDKNPDYR.[K]		1	1	P14923	675440		2.69166e+06					46017.1	1.29915e+06				828273	99570.3	676470	1.4986e+06	22952	48730.4			1.11087e+06	1.92834e+06	1.99556e+06
High	[R].LSEDYGVLK.[T]		1	1	P32119	407168	36379.6	376715	6928.68	95463.5	159099	118874	295361	679582	232850	497499	406033	253518	288397	261250	305777	112729	593901	722179	268426	208639	519595	355354	253286
High	[RK].LSEELSGGR.[IL]		1	2	P61158						23696.7		17148.2	139481			53194.9	112370	114272	177689	318779		219554	162936	283355	410085	359374	156136	284121
High	[R].ISISTSGGSFR.[N]		1	1	P13647	3.19658e+06	3.18056e+06	6.32219e+06	92800.3	7.57536e+06	4.90441e+06	8.25489e+06	1.48111e+07	2.74627e+06	3.9641e+06	3.40251e+06	6.67548e+06	7.76317e+06	2.28806e+06	3.95006e+06	4.14154e+06	1.33106e+07	4.95671e+06	1.70089e+06	2.37437e+06	3.82684e+06	2.31323e+06	2.68067e+06	4.07143e+06
High	[K].LSLQESESK.[R]		1	1	Q9NRL2																			844292
High	[R].ISLPLPNFSSLNLR.[E]		1	1	P08670							170248			97689							260146	363572		241701
High	[K].LSLMYAR.[K]	1xOxidation [M4]	1	1	P78527	87341.1	65630.3	54700.6	1249.46	110297			102832	75166.5	91223.2		18580.9					226013						11343.4	20169.3
High	[K].ISLAPTDVK.[E]		1	1	Q8WWM7	18047196	1.23351e+07	21437114	7205.53	214710	155634	112814	1.74064e+07		173699	439565		51146.7	93324	84235.9	123106	648226		64976.7	556982	39854.1	35337.2	35258.2	85512.9
High	[K].ISHQNYIAYQK.[Q]		1	1	Q86UV5
High	[R].LSGYEEALK.[I]		1	1	Q14008					207923	233732	169716		456702		314839			186255	287927	426812		611024	227893	337620	373303	297306	261046	345229
High	[R].ISGVGIDQPPYGIFVINQK.[T]		1	1	Q02413								301726
High	[R].ISGSLVDTSYK.[T]		1	1	Q9BTX1	200124	74945.8	262904	2422.64	307251	275068	269749	166179	560948	490068	479595		122116			334594	901192	562689	551583	414878	94917	87308
High	[R].ISGLIYEETR.[G]		1	1	P62805	157824	284057	294474	42900	7.87293e+06	1.4374e+06	2.34562e+06	1.90048e+06	2.78038e+06	1.62803e+06	2.54856e+06	3.52319e+06	1.38031e+06	3.01709e+06	1.56528e+06	1.05841e+06	9.75625e+06	4.95748e+06	3253425	4.17964e+06	1.16476e+06	1.57758e+06	2.3527e+06	123309
High	[R].ISGLGLTPEQK.[Q]		1	1	O95831		110916	191406			201384		230739									795124
High	[R].LSESQLSFR.[R]		1	1	Q96PK6	63786.8	80879		1499.03	434720	238053	422429		302129		269588						952128	175164	58570.6	76124.1
High	[K].LSEQELQFR.[R]		1	1	Q16891																	335978
High	[R].LSENVIDR.[M]		1	1	Q9NX63											248128					301404			964234			164422
High	[K].LSELLPEEVEAEVK.[A]		1	1	Q9Y2X3									157065	73461	213575	75638.6						717463	487736	493748
High	[K].ISEGTGFR.[I]		1	1	Q9Y2R4		21082.9							52226.7		153486					105667			545368	274489		58311.6		22426
High	[K].LSEGSQPAEEEEDQETPSR.[N]	1xDeamidated [Q6]	1	1	Q9UKV3
High	[K].LSEGSQPAEEEEDQETPSR.[N]		1	1	Q9UKV3						82188.7	84670.9	44677.5	36135.9	78735.9	136501	77263.4						178006	129388	183617
High	[K].ISEGLPTPTK.[M]		1	1	P06400
High	[R].LREDENAEPVGTTYQK.[T]		1	1	Q16643
High	[K].LSITGTYDLK.[S]		1	1	P01009																							106390
High	[R].LRAEIDNVK.[K]		1	1	P13647	279595	17162.8			40027			887091	31570.3	118884	52891.9	824358	11359	10026.5					10996.4	40153.7	11925.4
High	[K].IQVLTDK.[I]		1	1	O95232		14760.4			43275.7			29449.3	27126.3	136356	79981	103618	7064.75				52076.8	91185.5	105746	47548.3
High	[K].LQQLPADFGR.[L]		1	1	Q96AG4									110353		93190.7									301011
High	[K].IQQLLEPQQYMAFLPHHIMVK.[I]	2xOxidation [M11; M19]	1	1	Q9NWN3											25109.3
High	[R].IQQIIEGK.[L]		1	1	O60313
High	[R].LQQLALGR.[L]		1	1	Q96T37					340014	164506	209608	74086.3	167607	703258	291309	114583					493898	275406	237459	401429		19931.6
High	[K].IQQGALELLR.[S]	2xDeamidated [Q2; Q3]	1	1	Q92621					303449								359498	289598	329325				188044		327319		206556	270011
High	[RK].LQQENSILR.[DN]	1xDeamidated [Q2]	1	2	Q9P2E9						263569	193839						265534		250751					264350	308011			233221
High	[K].LQQAQEMLK.[E]		1	1	P40222					63282.7	52578.2					314328				63829.9	62036.2	202670	36254.8	644741	637609				93274.9
High	[R].LQQALAEQQQQNNTSGK.[-]		1	1	Q9Y3C7
High	[K].LQQLPADFGR.[L]	1xDeamidated [Q3]	1	1	Q96AG4									156304									141679	187464
High	[R].LQPQEAPETETR.[L]		1	1	Q96HA7					150371	38205.6	79919.8	50322.9	145543			8492.12	13265.8				356861				53277.7		38594.5
High	[K].IQNGAQGIR.[F]	2xDeamidated [Q2; N3]	1	1	P31943
High	[K].IQNGAQGIR.[F]	1xDeamidated [N3]	1	1	P31943				21257	1.02013e+06	31130.6	69951.5	50944.4	162305				674926	453342	331284	990046	174969	52901.3		62721.2	344605	1.34163e+06	102572	433514
High	[K].LQNEILK.[D]	2xDeamidated [Q2; N3]	1	1	Q07065
High	[K].LQNEILK.[D]		1	1	Q07065											179631			6482		10405.4			463266	426709
High	[R].LQNELDMVK.[I]		1	1	P49916	51285.3		71443.5	1338.06		77490	115558				169236			68901.1			331276	26509.1	43666.7			44020.5
High	[K].LQNEDKIISNVPADSLIR.[T]		1	1	Q9UIG0									87678.1			88712.4			16206.9			99556.6		126896
High	[R].LQNALNEQR.[V]		1	1	Q14980	14520.8							13826.2	264974
High	[K].LQMEQQQQLQQR.[Q]		1	1	Q9NS69		601235	673938		272017	168611		560966	2.452e+06	560271	2.19486e+06	2.2081e+06	73847.7	113502	116737		490560	1.21251e+06	872897	1.10115e+06	367134	495267	26221.8
High	[R].LQPDQLR.[A]		1	1	Q9BZE1																			46201.8	70171.1
High	[K].LQQNQSWTVK.[Q]		1	1	Q6ZVX7	136017	383423	701960		343749	399835	257691	411779	418607	483056	342504	585601	133387	64673.7		99434.8	112826	29231.2	316566	377364	27166.2	25436.6	122685	144091
High	[K].IQQNTFTR.[W]		2	3	P21333; O75369	50788.7			965.121			50190.2	31786.8	380646	58830		56069.8				149003			396336	82033.4	121715	184519	147140	190071
High	[K].IQQQFSDLKR.[K]		1	1	O94906										253729							401554
High	[R].IQVDTFK.[Q]		1	1	Q9NZI7	503812		247403		758615	679812	820346	502305	402157	2.74612e+06	594466	466760		39894.5	77929.4		1.07408e+06	110297	112710	162105		13308.7	35390.2
High	[R].LQTQVFK.[L]		1	1	P46781	14061.3					110270			85771.3	1.08879e+06	612314	694672						436011	600583	409935		15564.3
High	[R].IQTQPGYANTLR.[D]	1xDeamidated [N9]	1	1	Q00325									47125.3								93557.3		587041			337327
High	[R].IQTQPGYANTLR.[D]		1	1	Q00325					1.06752e+06	438103	474363	172826	2.33498e+06	3.34818e+06	2.22663e+06						7.86393e+06		3.10845e+06	3.63905e+06	71795.1
High	[K].LQTPNTFPK.[R]		1	1	Q14978	64523.3		691397		204632			38720.9	169890	128518	570517				168611		254847		116171	155601	229643	254398	67630.1	79437.1
High	[R].LQTGGPVPR.[D]		1	1	Q9NS73
High	[R].LQSQTENLKK.[Q]		1	1	Q8N1N4
High	[K].IQSQFTDAQK.[H]		1	1	P15924	361308		732942			2.032e+06		526446	16716.1	102662	2320.92	245456				120293				2448.43		16843.9	211206	16825.9
High	[R].LQSLTENLTK.[E]		1	1	P15924	638647	686346	1.45969e+06		1.08023e+06	1.13262e+06	1.69097e+06	5545525	157488	1.23812e+06	78638.9	2.32945e+06		288178		126496	1.97778e+06	101773		604349	222519	161656	479434	209443
High	[R].IQSLPDLSR.[L]		1	1	Q96P16			113610				41559.7		60548.5	137068	16922.5	130487				30711	312563	198741	207047	584840	119752
High	[R].LQSIGTENTEENRR.[F]	1xDeamidated [Q/N]	1	1	P04075
High	[R].LQSIGTENTEENRR.[F]		1	1	P04075		113105	65276.6		33957.9	463901	34660.7	907754	738075	3.25208e+06	969892	1.60888e+06	984752	446593	699920	244997		1.64874e+06	789222	572022	389913	534944	874192	746719
High	[R].LQSIGTENTEENR.[R]		1	1	P04075									111358	144910	137796	20479.5				118753			109734	56151.7	97193.4	49141	202420	71247.9
High	[R].LQSEVAELK.[I]		1	1	P53990									93559.8	144161								98429.7		222142
High	[K].LQSEDSAKTEEVDEEKK.[M]		1	1	Q9UIG0						68655.4
High	[K].LQQYFPK.[A]		1	1	Q86UV5						94986.6					113489		249024	124838	140223	122669		109603	65235.1	279456	99609.2	39381	123376	106620
High	[K].LQQTTQLIK.[E]		1	1	Q9NUQ3					114361	169509				294996	251121	152594					855868	465644	957972	969870
High	[R].LQQSHPLSATQIQVK.[R]		1	1	Q13813					270456
High	[R].LQQQLTQAQETLK.[S]		1	1	Q9Y4P3						74366.3										37940.1	211432	39882.7			63287		72092.4
High	[K].LQVSQTEPAK.[S]		1	1	Q96T58		65255	23829.7						207089					10633.6	12051.3				300595	325090	43488		32885.8	24287.5
High	[R].LSMSQLNEK.[E]		1	1	Q08211	20966.9	19611.4			570879	280767	232175		146588	771086	166432	469695					1.03921e+06		88081.5	182744
High	[K].ISNDNPEEHVLK.[V]		1	1	Q9H2P0					154759	17878.6	153688
High	[R].LSNLVETPK.[I]		1	1	Q9UPP1						96514.2	87673.5		181011	178941	154352	135165					401478	173095		258706
High	[R].LTEQKGEQQIQK.[A]		1	1	Q9Y5B9											292812								735096	228946
High	[R].LTENVYK.[T]		1	1	Q9UQB8		46293.8	33004.2					140307	124201		14275.3	25390.3	16471.6	3959.46		80908.1		10713.5	144350	140530	46993.8	7230.77	60924.3	53407.2
High	[K].LTELQLR.[A]	1xDeamidated [Q5]	0	1
High	[K].ITELQLK.[L]		1	1	P12270					654392	471179	89921.8										304188
High	[K].LTELLVK.[A]		1	1	O95470					9026.79												170001
High	[K].ITEIELR.[K]		1	1	Q9P2I0
High	[R].LTEELKEQMK.[A]	1xOxidation [M9]	1	1	Q14683					6760.65							5158.39	4987.59				271791	5746.67	5485.01				3644.85	4521.06
High	[R].LTEELKEQMK.[A]		1	1	Q14683						29676.5				115059							654567
High	[K].LTEQLAGPLR.[Q]		1	1	P42285					927631	1.17995e+06	1.68271e+06		1.7216e+06	1.92644e+06	1.62652e+06	508766	1.66528e+06	428424	442633	1.24678e+06	993013	269061	285163	522926	666368	391670	419078	375075
High	[K].LTDTLVSK.[Q]		1	1	Q86UP2					123094				190988		105448		89620.3	92347.9	214599			338817	186480	250226
High	[K].ITDFGLSK.[EIMV]		1	11	O15021					10230.8				82020.4					33243.9				114202	111580	134488		33226.1	8495.02	11110.9
High	[K].LTDAQILTR.[L]		1	1	P35250					306779	102280	89926.6			260008		189442					1.10207e+06
High	[K].LTAQFVAR.[N]		1	1	Q15459					702824	248011	319144		255276	249895	148791		18405.8	14306		32949.3	937702	171108	425437	225807				27886.8
High	[R].LTAPEDVFSK.[L]		1	1	Q92621					380070	166661	254622				24867.7					25592.5	442275	144490	110260					37515.6
High	[K].ITAEEMYDIFGK.[Y]		1	1	Q9Y3B4
High	[R].LTAEEMDER.[R]		1	1	P46940							308756		408985		578680	327023		425237				594361	744719	715110		577217	542099
High	[R].LTADPGGSSETSSQVLENHTKPK.[T]		1	1	Q01831					190362
High	[R].ITAAQHSVTGSAVSK.[T]		1	1	Q13492
High	[K].ITDSAGHILYSK.[E]		1	1	P49755																	404877
High	[R].ITESEEVVSR.[E]		1	1	P02545	39246.9				86550.5			71662.6			25721.1								951269		260260	280004	280464	48809.8
High	[K].ITESSSTKEDLLR.[L]		1	1	Q8N3U4						24500.7		95709.2		301945		103768
High	[K].LTEVPVEPVLTVHPESK.[S]		1	1	Q9H307						72226.5											595554	295756	221515	168594
High	[K].LTMQNLNDR.[L]	1xDeamidated [N7]	2	3	P19012; P13646	182329	294539			270250	137145	70747.9	243445		354541		551020			9972.69		1.4492e+06		406925	287175	50715.6	116050	72344.4
High	[K].ITMQNLNDR.[L]		2	3	P19012; P13646		728454			407556		42414.1		652768			1.67989e+06	21103.9	116580			1.72084e+07		1.48218e+06	1.5633e+06
High	[R].ITMEYSSSGK.[A]	1xOxidation [M3]	1	1	Q12849	19297.6		17426.2						9547.03	29127.4
High	[K].ITISSLQDLTLYNPER.[T]		1	1	Q9NZI8
High	[R].LTLSQFQK.[Q]		1	1	Q8N1F7					296074	121575	243081	148339	78857.9		36714.2						368629		111828	78551.4	16003.9	16489.6
High	[K].LTLSALVDGK.[S]		1	1	P45880	299906	239835	274758		1599.83	467624	420228	920369	1.62909e+06	913755	2.42785e+06	1.94956e+06	514051	195512	177793	296588	5.34761e+06	5.63303e+06	4.07384e+06	6.67749e+06	185817	72957.7
High	[K].LTLSALIDGK.[N]		2	2	P21796; Q9Y277						209477	29789.5	110416	469636		567894	582746			112664	172866	2.54731e+06	5.05486e+06	3.02744e+06	2.62043e+06	94105.4	64029.9
High	[R].LTLLQLK.[G]		1	1	Q8NHP8																		323668	294499	201198
High	[R].LTIGSNLSIR.[I]		1	1	P13010					85521.9		170148		106953	86787.2	138481	118658	99161.7	121405	110518	66620.2		149715	102238	118288	54089.5	99208.8	92631	82510.4
High	[K].LTLDTIFVPNTGK.[K]		1	1	Q9Y277			130387														1.21017e+06	602086
High	[R].LTIAEER.[D]		1	2	P62701									1.32475e+06	224245	1.24338e+06							238085	2.43175e+06	2.97201e+06		120744		112608
High	[K].LTGMAFR.[V]	1xOxidation [M4]	1	2	P04406	179696	101790	186151	2776.66	36751	100389	54797.2		1.19632e+06	23938.6	343717	211073	94055.4	75710.1			95058	309151	1.7315e+06	174993	209436		34617	187338
High	[K].ITGEAFVQFASQELAEK.[A]	1xDeamidated [Q8]	1	1	P52597
High	[K].ITGEAFVQFASQELAEK.[A]		1	1	P52597				34112.9			520247		139905	79536.8		841180	546328				1.35278e+06	509454	212241	593143	533871
High	[K].LTFDTTFSPNTGKK.[S]		1	1	P45880						174095	25183.4	256341	469519	276591	376585	483191			44172.5	120457	1.65762e+06	2.94568e+06	1.5485e+06	1.62339e+06			7698.41
High	[K].LTFDTTFSPNTGK.[K]	1xDeamidated [N10]	1	1	P45880												70099.4					177172
High	[K].LTFDTTFSPNTGK.[K]		1	1	P45880					194193			44090.5	372248	166829	272353	120580	317671	43989.3	168637	176594	1.11491e+06	1.3587e+06	783247	534804	310206		129051
High	[K].LTFDSSFSPNTGKK.[N]		1	1	P21796					72806.6	409040		20184.9	103843	751025	287356	520767		290481			363256	3.15457e+06	1.88268e+06	2.31742e+06	74553.6	239190
High	[K].LTFDSSFSPNTGK.[K]		1	1	P21796					121712				169086		211634						1.11116e+06	1.50866e+06	1.01086e+06	985534			23457.8
High	[K].ISYQSSSTEER.[HR]		1	2	Q02383	16447.7		83050.6					539275			10188.2			41551.5	22038.2	39065		11092.4	9474.05	15383.1		17198	199117	22209.1
High	[K].LSYEGEVTK.[S]		1	1	P36955	36303.8								294872	419665		272439		30000.8
High	[K].ISYAQYEK.[Y]		1	1	Q08188	323364	365594	575846	6171.84		77774.3	163822	649671	738985	199046	189909	50326		210982		196611	267244	212337	272236	446600	124836	200698
High	[R].ISWVGEAVK.[T]		1	1	P26358					253370	16148.9			51485.4		47762.2		57869.3		71771.1	58157.9		49557.7	91014.8	41559.1			40985.9
High	[R].LSSEMNTSTVNSAR.[E]		1	1	P20700													4217.03		3261.8		395312				4788.89
High	[K].ISRPGDSDDSR.[S]		1	1	P14866									313501	48314.3	164015	48444.2				22685.4		133702	333519	266695		99836.1
High	[R].LSQYQEPLHLPGVR.[V]		1	1	P05165				116894				51167.6
High	[R].LSQVSDSVSGQTVVDPK.[G]		1	1	O94906		19754.1	74342.3		70175	74038.3	141551		85645.8	231426	93676.6	166548					599568	201130	86444.1
High	[K].LSQNNFALGYK.[A]	2xDeamidated [Q3; N5]	1	1	Q9Y277									58902.6		47697						855526		22240.2		74192.7	19742.1
High	[K].LSQNNFALGYK.[A]	1xDeamidated [N/Q]	1	1	Q9Y277					1.03571e+06	1.16639e+06			615206	589286	306779	480547	606564	833798	726495	639106	282640	627899	384732	524133	128344		658431	805346
High	[K].LSQNNFALGYK.[A]		1	1	Q9Y277	233181	277301	277709		99263.4		45252.8	223597	128952		86568.5	99657.2	17261.3				1.82872e+06	883060	898730	599948
High	[R].LSQEDPDYGIR.[D]	1xDeamidated [Q3]	1	1	P04040
High	[R].ISQATAQIK.[N]		1	1	Q86Y82		62346.2	31673.5				65179.1		50008		75621.3	95434.1	21111.8		21947.5	121674			56119.5	69772.4	196884	99448.5	164806	51563.9
High	[R].LSPVPVPR.[A]		1	1	Q9UKM9			29911.7		221432	100695	71954		331953	412146	217483	250963					1557689	679894	467800	286160		115725
High	[K].LSPTDNLPR.[G]		1	1	P09543							166874			260259	496320					155361	301254	207089	305551	719776	91460.4
High	[R].ISPPIKEEETKGDSVEK.[N]		1	1	Q6PJT7					138915
High	[K].LSPLGEEMRDR.[A]	1xOxidation [M8]	1	1	P02647																							292444
High	[K].LSPELLNTGR.[F]		1	1	P52789				7152.97	165267	150650	272316		290207	294048	91386	335292	524191	461183	470471	425127	42273.6	238517	72870.9	369546			108442	425766
High	[K].LSPEDYTLK.[V]		1	1	P07339	96166.5	184464	194118		807154	609128	504849	110363	3.63305e+06	3.87005e+06	2.66035e+06	2.14591e+06		293217		206975	498254	4.54933e+06	3.52571e+06	149962	417730	513477	49129.8	286000
High	[K].ISPDLNIK.[C]		1	1	Q69YH5
High	[K].LSNVNLQEK.[A]	1xDeamidated [N/Q]	1	1	Q9Y3T9	209477		349217						19448152	49978976	35779548	51212532						31762170	28513058	23047576	16495608		12102549
High	[K].LSNVNLQEK.[A]		1	1	Q9Y3T9
High	[R].LSNPSLVK.[K]		1	1	Q9NRL2		16668.7				225149		222083	862104	963960	715860	570503		8220.76	16820.8	119704		1.54204e+06	1.51964e+06	1.26571e+06	171541	210231	164026
High	[R].LSSEVEALR.[R]		1	1	P15924	25044.9	415974	202754		203172	170787	293367	708334	218503	190316		428348					393769				31675.8
High	[R].LTMQVSSLQR.[E]		1	1	P35659					414354		199702		501297	761039	715623		145242	246186	252258	90839.7	1.95535e+06	478734	322411	457239	86407.5	221050
High	[K].ISSLLEEQFQQGK.[L]		1	1	P62241									108054				198727		202972					58053.1
High	[R].ISSIYAR.[E]		1	1	Q14683									1.21549e+06		243630				18435.8	14590.2			751034	630371	15689.9
High	[R].ISVYYNEATGGK.[Y]		1	1	P07437	190082	182531		1963.79	531069	261140	611238	204379	152499	271065		279534	22390.2		24653.7		2.63102e+06	723392	14328.3	37829.1	92052.5	41606.5		18883.4
High	[K].ISVVSATK.[G]		1	1	Q9UKV3
High	[K].LSVTVDPK.[Y]		1	1	Q00341	19345.6		31181.1			83626.9	46360.8		242530	144846	98846	174370						218277		88496.4	24977.5
High	[K].LSVQSNPSPQLR.[S]		1	1	O75152	132200		84395.8			157181			418683	356758		197293	53022.1	75702.2	73690.2	86231.4	1.14738e+06	505135	6.50379e+06	482513	99773.8	86686.7	77342.2	81431.9
High	[R].ISVNNVLPVFDNLMQQK.[L]	1xOxidation [M14]	1	1	P07339
High	[R].ISVNNVLPVFDNLMQQK.[L]		1	1	P07339																	260443
High	[R].LSVASTPISQR.[R]		1	1	Q9BXS6
High	[K].LSVADSQAEAK.[L]		1	1	Q92616			12929.7			54815			189933		157837		159980	89510.7	77919.4	108008	7491.9		400151	366328		90209.5		35171.6
High	[K].ISTVVSSK.[E]		1	1	P37108													81581.2			216013					33909.2
High	[R].LSTQSNSNNIEPAR.[T]	1xDeamidated [N]	1	1	Q14669		8142.1			75295.4	28410.9	43565.2	25870.6	19123.9								290800
High	[R].LSTQSNSNNIEPAR.[T]		1	1	Q14669					182077	70557.5	102007	43387.8
High	[K].ISTQLDFASK.[R]		1	1	P12270						445127	837127			1.03597e+06		663442				98672.3	1.29927e+06		498247	435925	123751
High	[R].ISTNDKYGISSGDAGSTFMER.[G]		1	1	Q7Z3Z4
High	[R].ISTITALGHEGK.[Q]		1	1	Q96T23					382370
High	[K].LSTEADTDTPK.[K]		1	1	Q9BYW2		16456.9						16519.1	31050										31603.6	34926.4
High	[R].LSTASVIQAR.[Y]		1	1	Q96JB3			22249.1			94185.8			70490.5	185434	81376.2	86241.3					532272	235197	209106	271323	15382.8
High	[R].LSSQEAASSFGDDR.[L]		1	1	P05165	585615	529834	649843	2918.49	2.02856e+06	1.04928e+06	1.08914e+06	1.03651e+06	787827	1.34505e+06	1.34034e+06	1.95726e+06	14416.4	16676.4			1.02107e+06	653154	771956	1.05051e+06	18518.3	96393.7	23029.7	16281.8
High	[K].LSSNAVSQITR.[M]		1	1	Q9BQ39					27043.2		70775.4			77193.9							59821.1		290419	235464		63326	61593.1	68994
High	[K].LSSMDPAMLER.[L]		1	1	Q14807																	243964
High	[K].ISSLLEEQFQQGK.[L]	1xDeamidated [Q]	1	1	P62241																107296					320522
High	[R].SPAGPAATPAQAQAASTPR.[K]		1	1	Q13428											203618								56826.6	86419.5
High	[K].MAMQNLNDR.[L]		1	1	P35900									119977		137083				246503					130255
High	[R].MAPTPIPTR.[S]		1	1	Q16643	83089.8	82802.3	80835.6			60272.9		23433.4	32381	48208.8			60551.6	62797.4	67884.9	53407.6	333395	340361	74655.1	316487			63734.2
High	[R].NGTGVLILSPTR.[E]	1xDeamidated [N1]	1	1	Q9NVP1																	341003
High	[K].NGQDLGVAFK.[I]	2xDeamidated [N1; Q3]	1	1	Q00839
High	[K].NGQDLGVAFK.[I]	1xDeamidated [Q/N]	1	1	Q00839	756291	464869	287105	3373.31	4.32505e+06	3.7226e+06	2.53216e+06	1.60247e+06	1.89449e+07	1.63389e+07	1.53121e+07	8.17602e+06	474169	315339	737272	953487	2.21086e+07	1.58353e+07	2.0906e+07	1.65298e+07	1.27266e+06	1.53178e+06	653710	958723
High	[K].NGQDLGVAFK.[I]		1	1	Q00839	73068.1	162026	235297		807683	325767	558370	275282	2.37735e+06	2.10311e+06	847490	878986	171098	64364.5	310543	81327.1	4.3344e+06	2.20909e+06	3.12616e+06	4.18339e+06	210202	92293.3	153361	160810
High	[K].NGPLEVAGAAVSAGHGLPAK.[F]	1xDeamidated [N1]	1	1	O75367						108577			124949	87373.5			71717.8	92721.5	87105.7		228237	209914	120010		67450.1		72658.4	96620.5
High	[K].NGPLEVAGAAVSAGHGLPAK.[F]		1	1	O75367							3868.1	99745.3	46472.7			22838		274664		184038	444975	323731	222823	23975.8	169341
High	[R].NGIDILVGTPGR.[I]	1xDeamidated [N1]	2	2	Q9NR30; Q9BQ39									190380	320402	320605	57557.6					528858	317316	373457	292138
High	[R].NGIDILVGTPGR.[I]		2	2	Q9NR30; Q9BQ39						95664.5			64519.8		40515.6								36526.4	94159.5
High	[R].NGVIFQEGGEK.[H]	1xDeamidated [N1]	1	1	Q8NI27												520225						434732		398507
High	[K].NGALSVLQK.[S]	1xDeamidated [N1]	1	1	Q10570										52896.8								60611.5	64874.5	62525.2
High	[K].NFYQEHPDLAR.[R]		1	1	P17844				79229.7	603033	245953				297266	9335.56	297656	45430.1	34803.8			849249	9773.95	182494	89411.7			26126.2	6562.23
High	[K].NFVDPVTK.[K]		1	1	P15924
High	[R].NFSDEIR.[H]		1	1	Q8N1F7	64424	184907	123561			199440		538338	202703	193181	134314	754013	10707.9					201635
High	[K].NFPSPVDAAFR.[Q]	1xDeamidated [N1]	1	1	P02790													25151398	23989542							13657827		49453392	24311428
High	[K].NFPNEFAK.[L]		1	1	O43583	18407.1		237857		80075.9	117395	118479		372759	363432	319237	211414	157785		200705		745805	345232	372552	508185		143528
High	[K].NFPFER.[L]		1	1	O75643					148382	21028.1	33305.2										151844
High	[R].NFILDQTNVSAAAQR.[R]	2xDeamidated [Q6; N8]	1	1	Q00839						89657.2	48974.5			287460	51969.6	16727.4							63803.2	71364.8		29562.3
High	[R].NFILDQTNVSAAAQR.[R]	1xDeamidated [N/Q]	1	1	Q00839					124874	101979	144817	81838.2	1.84784e+07	2.46485e+07	561385	3.65609e+07					314449	2.48513e+07	18663490	809601		113329
High	[K].NFYVEHPEVAR.[L]		1	1	Q92841		3830.12				182880	29400.2	4275.91	858215	171282	149249	161856		57270.2	35484.4		778636	518835	254822	420280	49845.6	46021.4
High	[K].NGVQAMVEFDSVQSAQR.[A]		1	1	P14866																		38123.4	37252.8
High	[K].NGVQAMVEFDSVQSAQR.[A]	1xDeamidated [N/Q]	1	1	P14866									302812		82553.1	45741.2					649314	472432	415239	326868
High	[K].NGVQAMVEFDSVQSAQR.[A]	2xDeamidated [N1; Q4]	1	1	P14866
High	[K].NKLNDLEDALQQAK.[E]	2xDeamidated [N4; Q/N]	1	1	P04264			24047.8			187567		515713				134578	179534	42215.1	42827	83995.1	627855	83594.6			425803			35200.1
High	[K].NKLNDLEDALQQAK.[E]	1xDeamidated [N/Q]	1	1	P04264	2.05709e+06	2.11292e+06	1.80435e+06	12962.9	208192	4.29148e+06	2.91744e+06	3.92773e+06	980501	1.99636e+06	1.64894e+06	6.57917e+06	4.79913e+06	2.41602e+06	2.3652e+06	2.50531e+06	2.82213e+06	1.8345e+06	728665	516229	6.63309e+06	1.34512e+06	3.18313e+06	2.34442e+06
High	[K].NKLNDLEDALQQAK.[E]		1	1	P04264		5.97156e+06	3.45326e+06	15049.6	1.16397e+06	1.67381e+07	1.13001e+07	1.81727e+06			3.85791e+06	1.85149e+06	1.10017e+06	153583		1.1102e+06	10424.1				982490			1.93171e+06
High	[K].NKLEGLEDALQK.[A]	1xDeamidated [N1]	2	3	P04259; P02538								38190.3					395306	457096	57582.3		43452.7						1.37181e+06
High	[K].NKLEGLEDALQK.[A]		2	3	P04259; P02538	59866.1	196836	444889	25290.4	8111.31	265571	23713.8	179140				95838.5	48158	2.56564e+06	129094		178398				11024.9	135095	14066.5	104028
High	[K].NKEINSDQATQGNISSDR.[G]	1xDeamidated [N5]	1	1	Q29RF7
High	[K].NKEINSDQATQGNISSDR.[G]		1	1	Q29RF7					52446
High	[R].NHYNEEMSNLR.[N]	1xOxidation [M7]	1	1	P15924						50107.4
High	[K].NHKEEMSQLTGQNSGDVNVEINVAPGK.[D]	1xOxidation [M6]	1	1	P35527		89595.8				401288								89327.9	141487								142906	213853
High	[K].NHEEEMNALR.[G]	1xOxidation [M6]	2	2	P02533; Q04695	988656	6983.57			7678.43			20470.1	38883.1	228414	5689.77	1.63125e+06	1.26731e+06	165800	446347	32504.9					55553.9	10521	248435	360284
High	[K].NHEEEMNALR.[G]	1xDeamidated [N1]	2	2	P02533; Q04695
High	[K].NHEEEMNALR.[G]		2	2	P02533; Q04695	465051	195183		1535.01	43823.4	563931	51160.4	1.45979e+06	222240	1.39306e+06	55544.4	4.7476e+06	525131	262015	352216	286904	495209	133613	109586	456359	690417	244613	581732	1.66464e+06
High	[K].NHEEEMLALR.[G]	1xOxidation [M6]	1	1	P08779	2547.75	1.88309e+06	137378			109476	78545.7	44584.9		69490.8			3.14663e+06	227891	90766.6	15138.1	8508.21	52913.4	73558.7	104412	141979	69829.7	424992
High	[K].NHEEEMLALR.[G]		1	1	P08779						173330						116375						133704
High	[K].NHEEEMKDLR.[N]	1xDeamidated [N1]; 1xOxidation [M6]	1	1	P13645
High	[K].NHEEEMKDLR.[N]	1xOxidation [M6]	1	1	P13645	1.56809e+07	6.35688e+06	8.3228e+06	6994.1	109441	519471	4.71161e+06	6.89748e+06	1.76459e+06	6.855e+06	581121	3.80338e+06	3.04775e+06	2.19201e+06	3.32902e+06	1.4034e+06	2.22932e+07	1.04182e+07	2.39062e+06	866880	2.1619e+06	9.24459e+06	3.54592e+06	726211
High	[K].NHEEEMKDLR.[N]	1xDeamidated [N1]	1	1	P13645						287885
High	[K].NHEEEMKDLR.[N]		1	1	P13645	966897	488259	33583.6	15155.5	308335	3.08191e+06	2.7014e+06	6.64221e+06	126107	1.75966e+06	200084	125857	56336.8	153627	38906.3	134505	5.33395e+06	206595	270608	26902.1	125000	89710.3	133866	158374
High	[R].NGYGFINR.[N]	1xDeamidated [N1]	2	3	P16989; P67809						271144	204810		1.04652e+06	270764	1.03336e+06			39553.9	35438.7		2.3841e+06	2180035	2.31127e+06	1.90546e+06
High	[R].NFILDQTNVSAAAQR.[R]		1	1	Q00839	266608		87610.2	21771.8	1.18567e+06	1.29038e+06	1.29246e+06	1.25764e+06	4.5757e+06	3.40972e+06	5.39072e+06	2.37108e+06	365273	338019	373588	185604	5.32293e+06	7.20275e+06	5.39924e+06	5.65181e+06	208639	1.00772e+06	307649	434385
High	[R].NKLNDLEEALQQAK.[E]		1	1	P35908		336063	410047		75295.6	2.42604e+06	1.47753e+06	202366	194139		373293	161754	34634.7		338186	198246		76945.1	109534		61990.9	155508
High	[K].NFGDQPDIR.[C]		1	1	Q15393					495894	237347	258916	296000	513796	497221	424595	329999			12456.1	10266.5	891554	451399	720121	617039		7999.71		11914.9
High	[R].NFEALNAR.[G]		1	1	Q14839	70553.6		78997.1	3502.87	205014	702266	85922.7	490066	761589	819068	965811	499541				69429.5	623857	706227	18141.2	114064	116657	49478.3	86609.8
High	[R].NDASEVVLAGER.[L]		1	1	Q96T88	372635	298580	478237	6473.79	4.08042e+06	1.14214e+06	2.7419e+06	283913	2063033	2013665	1742671	1.30036e+06					2.67384e+06	1.7878e+06	1.67038e+06	1.33609e+06
High	[K].NASMNTQHGTATEVAVETTTPK.[Q]		1	1	Q9UIG0					236821												119944
High	[K].NAQGIINPIEAK.[Q]		1	1	Q9UBB9			24750.2	2471.66	66300.3												179559
High	[R].NAPPFLEDPSQLPPKDGTPAPGYPSYQQYH.[-]	2xDeamidated [N1; Q11]	1	1	O60830
High	[R].NAPPFLEDPSQLPPKDGTPAPGYPSYQQYH.[-]	1xDeamidated [Q/N]	1	1	O60830										303456				107629	45497.8			261121
High	[R].NAITSSYSSTR.[G]		1	2	Q96HA1	29591.8	21129.2	31990.5							240262		88844					77829.6	294529
High	[R].NALNVLQR.[F]		1	1	Q96KP1	65719.9	56685.2	78203.4	1354.89				68290.1	40294.1		40535.5		7982.32		7826	10045.3	116102		27116.3
High	[R].NALLQLTDSQIADVAR.[F]		1	1	O75643
High	[R].NDEELNKLLGK.[V]		1	7	P0C0S8					254846	177743		889230	345046	397483		411635	21342.8	92497.2	42197.8		228286	997306	724651	940847	117474		80359.8	21833.6
High	[K].NALDPMSVLLAR.[S]		1	1	P42785					4547	358632	61923.4		563306		136693	133080			1614536	1.51949e+06	685776	1.06941e+06	1.04819e+06	1.2824e+06	1.20989e+06
High	[K].NAGFTPQER.[Q]		1	1	P27695									396142					140643	277208	576745		62633.8	159128		745010	637412	184704	263570
High	[K].NAGETLLQR.[A]		1	1	Q6W2J9		22156.8								204404		124877					236930		14892.7	125475
High	[R].NAEPDEQDFEK.[S]		1	1	Q14241
High	[R].NADHSMNYQYR.[-]		1	1	Q12906						75386.3				341782		44608.1							154017
High	[R].MYSYPAR.[V]	1xOxidation [M1]	1	1	P07910	39346.7		15319.3						105091		946325								1.05746e+06	1100837	83659.2	275507	156756	336804
High	[R].MYSYPAR.[V]		1	1	P07910	4.37449e+06	301760	18442.4						3288999	1.14811e+06	2.93767e+06	598866	7332.47	5032.18		556317		3476083	84603.6	7540231	1.44008e+06	988979	965376
High	[K].MYSDAFLNDSYLK.[Y]		2	2	Q8WVM7; Q8N3U4									199357			82175.4
High	[R].MYNLVSR.[I]		1	1	Q13616
High	[R].NAGNEQDLGIQYK.[A]		1	1	P35221	22730.1		29132.9				45740.4	31972.6	91638.6		81094.4		51404.1				177054	93887			46614.7		16109.2
High	[K].NDFTEEEEAQVR.[K]		1	1	P63208									224453	184947	187212	222930					440608	327382	287052	241083
High	[K].NDLAVVDVR.[I]		1	1	P19338	235686	159377	14394.8		2.36541e+06	1.45387e+06	1847898	1.25067e+06	4688601	6.62763e+06	5.4849e+06	4.44654e+06		111689			1.31466e+07	6.18585e+06	5.52034e+06	5.56993e+06	42223	44474.5	76950.2
High	[K].NDLAVVDVR.[I]	1xDeamidated [N1]	1	1	P19338					198809	116140	226886				134101								54886.7
High	[R].NFADIDDSWK.[S]		1	1	P06280																		51901.7	61295.5
High	[K].NETYVLK.[L]		1	1	Q5UIP0	158135		40614			120420	152063		25596.4		154781						57947.7		149951	241430			28734.7
High	[K].NETYNSHPLLVK.[V]	1xDeamidated [N]	1	1	Q8NI27								33886.4									224384						16070.6
High	[R].NEQNGAAAHVIAEDVK.[L]	1xDeamidated [N4]	1	1	P24928
High	[K].NENPVDYTVQIPPSTTYAITPMK.[R]	1xDeamidated [Q10]	1	1	Q12906
High	[K].NENPVDYTVQIPPSTTYAITPMK.[R]		1	1	Q12906				1909.66					49517.6		67060.6						103000	76991.6	98658	121388
High	[R].NELPTVAFK.[A]		1	1	Q9NVN8					69917.3												215172
High	[R].NEKPTQSVSSPEATSGSTGSVEK.[K]		1	1	Q9BZ95					112128	52764.5	65133.5
High	[R].NEGTATYAAAVLFR.[I]		1	1	P14923		173531	581941	8981.04			112018	342788	91493.6		179173	336207	657466	313295	420981	602713	1.14312e+06	330240		131852	644128		612119
High	[R].NEGNIFPNPEATFVK.[E]		1	1	Q9Y5B9									114762		197969	121074					177321	174429	144455	150111
High	[K].NEEPSEEEIDAPKPK.[K]	1xDeamidated [N1]	1	1	Q9NR30
High	[K].NEEPSEEEIDAPKPK.[K]		1	1	Q9NR30	88472.3	51815.1	79919.9		838831	1.02115e+06	933073	1.0333e+06	3.18832e+06	3.58223e+06	1.45003e+06	2.61534e+06	528143	62645.8	491038	14912.6	7.84313e+06	3.7592e+06	2.44595e+06	2388712	44742.6	6473.48	18968.6	29110.7
High	[R].NEATVETLTETK.[I]		1	1	Q9GZR7							237353																296614
High	[K].NDYDQLQK.[A]		1	1	P15924	591825	103148	994021			6757.42		156200	254608				1.49554e+06	756633	780407	1674299					972074	783980	328629	551401
High	[K].NDQDTWDYTNPNLSGQGDPGSNPNKR.[Q]	2xDeamidated [N/Q]	1	1	P14866											110016							427581	321980			99714.7
High	[K].NDQDTWDYTNPNLSGQGDPGSNPNKR.[Q]	1xDeamidated [N/Q]	1	1	P14866								105432				147208					837389	118244	79314.7			71574.6
High	[K].NDQDTWDYTNPNLSGQGDPGSNPNKR.[Q]		1	1	P14866					391660			134594	479677		456733	151215	282365	198851	315102	203184	564574	821880	67519.5	528541			118131	234764
High	[K].NDIYSVSR.[Q]		1	1	Q8IYB8											34384								111385	145155
High	[K].NDLNLKK.[S]		1	1	P15924	82016.3		162676	1375.77							36094.4							11436.1				9321.52
High	[R].NFEALNAR.[G]	1xDeamidated [N6]	1	1	Q14839									17114.9									19976.2	69239.2	38829.9
High	[R].NKLNDLEEALQQAK.[E]	1xDeamidated [N/Q]	1	1	P35908	170525	460855	1.48729e+06			823632	731640	1.38208e+06		483814		246469	317510	198055	328443	815306	853688	503760	122462		333727	144398	837152	566485
High	[R].NKLNDLEEALQQAK.[E]	2xDeamidated [N1; N4]	1	1	P35908
High	[K].NKVDENMVIDETLDVK.[E]	1xOxidation [M7]	1	1	Q06481
High	[R].NIVEAAAVR.[D]		1	2	P62854	11349.5			1699.15					928010		1.12343e+06					37683.7			1.1753e+06	165186	50634		24738.4	152784
High	[K].NLVDNVAK.[D]		1	1	Q9BZE4																			218615
High	[K].NITYEELR.[N]		1	1	Q9NX40
High	[K].NLTQDEMQR.[M]		1	1	Q14152		19451.3		3558.9		26659.1			95147.2	104982						36237			172442	165934			37685
High	[K].NITLDDASAPR.[L]		1	1	O75534					125291	255652	197408		617171	579606	574419	471685			97512.8		733366	496369	540429	570739	90949.9		69129.2	70057.2
High	[K].NLSVEDAAR.[L]		1	1	P04040									580129		587738		783391					456664	428216	338291
High	[R].NLSSQLQTGR.[D]		1	1	Q9NU22		154139						215228	152926		177413								249544	176812
High	[K].NLSSNEAISLEEIR.[I]		1	1	P78527									34419.2									57508.4	57995.1	68441.4
High	[K].NIYSEELR.[E]		1	1	P02545
High	[K].NLSNPEMTSGSDK.[I]		1	1	O15226		11363.2									52621.8							172651	111285	18283.5	27845.6
High	[R].NLSEEGLLR.[L]		1	1	Q12789									227345		196831						172594	655773	331993	385877
High	[K].NLSEAQLR.[K]		1	1	Q9NZT1		135866				1.3573e+06			51788.3												78988.4
High	[R].NLSDVATKQEGLESVLK.[I]		1	1	P14923				24824.5		36692.9		183402	2989.27						9067.96	360160		61285.3					53690.5
High	[R].NLSDVATK.[Q]		1	1	P14923					228797	452533							797270		801203	768038					785074	548262
High	[K].NLQYLPR.[T]		1	2	Q6PCB5
High	[K].NLQSVVLSK.[M]	1xDeamidated [N1]	1	1	P43246						83158.1			105234		98542.1		69732.8	71969	67454.1	71271.3	78316.3			99916.5
High	[K].NLQSVVLSK.[M]		1	1	P43246		85329.5			446384	84824.3	178419	276420	201110	417887	117197	146307		68380.9	44830.6	34750.3	827061	179037	339927	183191	37354.9	10591.2	24705.8	26593.8
High	[R].NLQEIQQAGER.[L]		1	1	Q8N1F7	263272	177631	274446	5872	465164	326788	256632	216374	425171	314721	313903					23898.3	474264	497187	503396	422093	14764.3	17874.1	22819.4
High	[K].NLSESPVITK.[A]		1	1	Q12830	187398	161736	206060		160268	124190	63961.1			176145	254990						659185	335930	507292	636626
High	[K].NIYVLQELDNPGAK.[R]		1	1	P12956					85729.4	290194	1.87576e+06	403987				79615.5	81443.9		81207.4		118823	414010	297497	288421	84858.9			78635.2
High	[K].NIYVLQELDNPGAK.[R]	1xDeamidated [Q/N]	1	1	P12956						208650				68304.3		75516.5						114507
High	[K].NMDAIIVDSEK.[T]		1	1	Q14683					271651												485211
High	[R].NNFAVGYR.[T]	1xDeamidated [N]	1	1	P45880	103953	69477	100258	4564.66	533253	319194	297747	238239	1.18211e+06	1.01037e+06	1.27032e+06	691731	8147.49	40400.5	8688.19	20656.7	4.47023e+06	3.71775e+06	2.60774e+06	2.09717e+06	14386.2	22052.3	18193.4	9340.41
High	[R].NNFAVGYR.[T]		1	1	P45880			278493						1.51204e+06		2.47817e+06			19901.1	7358.85	11043.3	570041	4.75985e+06		42037		18312.8	17219.9
High	[K].NNDFYVTGESYAGK.[Y]		1	1	Q9H3G5									124856		130325		30158.7	16115.3			2.43763e+06	155306	195046					7616.47
High	[R].NMQNAEIIR.[K]	1xOxidation [M2]	1	1	Q8WVM7
High	[K].NMQDMVEDYR.[N]	2xOxidation [M2; M5]	1	1	P04264	1.01839e+07	1.47117e+07	1.72573e+07		1.16688e+07	1.10226e+07	1.26931e+07	2.75924e+07	1.80133e+07	2.49382e+07	2.2269e+07	5.12159e+07	7.7622e+06	1.45095e+07	1.5174e+07	3.49587e+07	2.21873e+07	2.13335e+07	24956400	1.93678e+07	2.87629e+07	1.2078e+07	1.89988e+07	6377198
High	[K].NMQDMVEDYR.[N]	1xDeamidated [N/Q]; 1xOxidation [M]	1	1	P04264	554529	454204	76577	8222.43	1.11619e+06	1.35308e+06	724624	1.46331e+06	365875	611369	286892	2.11924e+06	380775	153358	197823	240611	569344	576942	323998	319379	294347	28964.5	407247	170518
High	[K].NMQDMVEDYR.[N]	1xOxidation [M]	1	1	P04264	2.85782e+07	2.06083e+07	3.37315e+07	503438	4.07386e+07	4.5168e+07	5.29461e+07	9.03977e+07	2.64075e+07	3.94209e+07	2.17682e+07	6.92086e+07	2.45499e+07	1.06678e+07	1.26006e+07	1.42739e+07	6.62152e+07	2.16232e+07	1.31572e+07	2.01699e+07	2.76487e+07	1.40033e+07	1.79237e+07	1.65141e+07
High	[K].NMQDMVEDYR.[N]	2xDeamidated [N1; Q3]	1	1	P04264
High	[K].NMQDMVEDYR.[N]	1xDeamidated [N/Q]	1	1	P04264					1.36881e+06	1.67054e+06	1095234			1.03231e+06	455672						1.9154e+06			376833
High	[K].NMQDMVEDYR.[N]		1	1	P04264	2.47916e+07	1.59576e+07	2.67658e+07	185804	2.59494e+07	2.98103e+07	3.53601e+07	7.90297e+07	1.72515e+07	1.79831e+07	1.25686e+07	4.5103e+07	19768968	11821042	16161374	1.67579e+07	4.72452e+07	1.50449e+07	1.6609e+07	1.28139e+07	2.17679e+07	1.3188e+07	2.01585e+07	1.59316e+07
High	[R].NMQDLVEDLK.[N]		1	2	P04259													1.19477e+06	191707							108750
High	[R].NMQDLVEDFK.[N]	1xOxidation [M2]	1	1	P13647	211986	484297	148751			369112	746280	321579				461348				419394	936155				199058		200831	332756
High	[R].NMQDLVEDFK.[N]	1xDeamidated [N/Q]	1	1	P13647
High	[R].NMQDLVEDFK.[N]		1	1	P13647	655677	998803	787107	31956.5		637594	949983	3.26459e+06	508321	495949	648242	2.22335e+06	1.35787e+06	535554	712625	871735	694420	820778	491033	857258	574950	461257	1.07186e+06	1.42125e+06
High	[R].NMGGPYGGGNYGPGGSGGSGGYGGR.[S]	1xOxidation [M2]	1	1	P22626					199225	41638.9				120677							1.24722e+06
High	[R].NMGGPYGGGNYGPGGSGGSGGYGGR.[S]	2xDeamidated [N1; N10]	1	1	P22626											94438.2										36587.8
High	[R].NMGGPYGGGNYGPGGSGGSGGYGGR.[S]	1xDeamidated [N]	1	1	P22626						96506.1						93090.6			43923.8		66587.3		124093	29243.3				76183.3
High	[R].NMGGPYGGGNYGPGGSGGSGGYGGR.[S]		1	1	P22626					1.46084e+06	155153	553852		350537	400876	606721	583217				141834	4.72185e+06	2.20502e+06	754790	1.02961e+06	180448	418368	119991	151958
High	[K].NMEDLVEDFK.[K]		1	1	P12035
High	[K].NLQEGNEVDSQSSIR.[T]		1	1	O75152					392660	109272			292181	218382	136095	233416		32832			628638	467574	403986	433466	40878.1	16652.9	61598.1	29540.6
High	[R].NLPYVYIPSK.[T]		1	1	Q9NX24																			86594.8	119452
High	[R].NLPLPPPPPPR.[G]	1xDeamidated [N1]	1	1	P61978
High	[R].NLPLPPPPPPR.[G]		1	1	P61978	386812	193045	235401	4660.76	4.46956e+07	9.92466e+06	3.84987e+07	720142	4.67596e+07	3.78743e+07	5.6032e+07	5.55323e+07	7.17225e+07	4.69826e+07	6.7418e+07	4.66164e+07	7.67624e+07	4.82259e+07	4.29092e+07	3.66544e+07	3.12099e+07	5.01046e+07	7.96553e+07	5.61742e+07
High	[R].NIDLVAQR.[G]		1	1	P51809	66496.6								55700.2									87926.2	20527.3
High	[R].NLDITGVK.[T]		1	1	Q9NWH9
High	[R].NLDIERPTYTNLNR.[L]	1xDeamidated [N1]	1	7	P68363
High	[R].NLDIERPTYTNLNR.[L]		1	7	P68363																	135979
High	[R].NLDLDSIIAEVK.[A]	1xDeamidated [N1]	5	7	Q5XKE5; P35908; P04259; P02538; P13647		309355						837995			89144	197204						71869.7		54362		220255	391831	177360
High	[R].NLDLDSIIAEVK.[A]		5	7	Q5XKE5; P35908; P04259; P02538; P13647	1.168e+07	1.45331e+07	1.68221e+07		2206176	1.77115e+07	1.63912e+07	4.15531e+07	8.13537e+06	7.42827e+06	1.36334e+07	2.44731e+07	4.84662e+07	1.36079e+07	4.57389e+07	4.65303e+07	3.11312e+07	2.11749e+07	1.01508e+07	1.31314e+07	2.10307e+07	1.17649e+07	3.92249e+07	2.15635e+07
High	[K].NLDIDPK.[L]		1	1	Q6PKG0
High	[K].NLDGISHAPNAVK.[T]		1	1	Q92820																	1.75473e+06
High	[K].NLDDGIDDER.[L]		1	2	P11940			33243					33334.3		185033	34978.4	109600					192636	214620	96457.5			24625.6
High	[K].NIAVETDVR.[V]		1	1	Q9BVC5
High	[R].NLATTVTEEILEK.[S]		1	1	O43390										226035	3890820						7393.07
High	[R].NIAPNISR.[A]		1	1	Q9BXP5					139620	564474		547683	966194	1.19072e+06	669107	925737				155221	56591.2	1.14736e+06	1.21543e+06	1293929	146099	267950
High	[R].NLANTVTEEILEK.[A]		1	1	O60506	129876	137049		242411				840904	1.76245e+06	1.75094e+06	6.26709e+06	1.09505e+06		5.24576e+06	336770		3.04568e+06	2.7873e+06	2.25093e+06	3.1379e+06		367838	8468231	5.73891e+06
High	[K].NIANTLMAK.[A]		1	1	O94906	679241		1.11525e+06	17686.9	803690		253205	1.49153e+06	971537	513147			952344	950294	1.01197e+06	930376	965195	970709	1.25751e+06	1.1753e+06		766865	855331
High	[R].NLAMGVNLTSMSK.[I]		1	1	P12004
High	[RK].NKYEDEINKR.[T]	2xDeamidated [N1; N8]	4	6	P04264; P04259; P02538; P13647
High	[RK].NKYEDEINKR.[T]	1xDeamidated [N]	4	6	P04264; P04259; P02538; P13647	2.59202e+06	1.48363e+06	1.47215e+06	3953.2	17076	5.45523e+06		112691	549842	835251	498679	1.34541e+06	703790	65743.6	2.29595e+06	127954	2.00778e+06	347782	643753	865140	64907.5	203680	1.13149e+06	481456
High	[RK].NKYEDEINKR.[T]		4	6	P04264; P04259; P02538; P13647	1.80552e+07	4.53005e+07	2.23609e+06	4507.82	639589	1.44628e+07	3.63426e+07	2.00331e+07	1.66835e+06	2.15385e+07	1.69612e+06	1.21012e+07	4.09407e+06	2.51252e+06	7.49279e+06	1.66342e+06	6.66622e+07	2.12891e+07	3.24704e+06	2.19344e+06	8.93541e+06	9.12329e+06	1.14006e+07	3.57753e+06
High	[KR].NKYEDEINK.[HR]		5	7	Q5XKE5; P04264; P04259; P02538; P13647	845886	695667	584716	1893.28	160990	1.52607e+06	131644	309774	630001	145397	329009	244993	335534	195161	340220	233584	247850	181521	233535	518276	420095	261812	438964	296550
High	[K].NLEELEEK.[S]		1	1	Q9UN86									105531											222245
High	[R].MYIEEQDDQDGSSWK.[C]		1	1	Q96T23																	131968				53052.1
High	[R].NIEELQQQNQR.[L]		1	1	P12270						235889	184675
High	[R].NIEMTQEDVR.[L]		1	1	O75643					724601	667283	557746	375483	758378	617757	531976	386549					1.02798e+06	736907	836244	617737
High	[K].NLPLADQGSSHHITVK.[I]	1xDeamidated [N1]	1	1	P15924
High	[K].NLPLADQGSSHHITVK.[I]		1	1	P15924				5601.6		396019		153104						202096	59180.9						88172
High	[R].NIPGITLLNVSK.[L]		1	1	P36578										41441.6	88026.9	62080	84474.1						150250
High	[R].NLPFDFTWK.[M]		1	1	P52272						34668.8			75787.1		103664	83568.2	61976.9	104868		102144	319859	200868	155342	145133	70104
High	[R].NLPEEYELK.[S]		1	1	P52701					227264	189325	253513		141152	450237	173835	327742		16735.4		21898.6	719924	483753	245959	193719		34406.1
High	[K].NINTFVETPVQK.[L]		1	1	P46013		66543.3			296952	127555	153034		104726			189277		59987.2	77126.9	55583.6	1.21962e+06		279273	113309	75302.4	70883.5		60930.9
High	[R].NLMPSAGK.[A]		1	1	P46013			11531.6						200671		69536.5									292277
High	[K].NLLTVTSSDEMMK.[S]	1xDeamidated [N1]	1	1	P78527
High	[K].NLLTVTSSDEMMK.[S]		1	1	P78527									169952	63609.2	82542.2						262766	125921	307083	210331
High	[K].NIITNLSK.[C]	1xDeamidated [N5]	1	1	P11387
High	[K].NIITNLSK.[C]		1	1	P11387	89131.9			1858.43	64562.4	98054.2	254093		323167	468943		201339	59168.9	51811.2	58798.2	94133.2	749975	231635	453574	28444	44715.5	118502	49518.7	67632.2
High	[R].NLLSVAYK.[N]		4	7	P63104; Q04917; P61981; P27348	347703	311349	591865	1185.34	47294	247950	146280	418307	76172.5	344187	101462	206495	43828.8	94049.7	102694		302633	126778	146221	276804	43940	38234.4		21495
High	[R].NLLLQTR.[L]	1xDeamidated [Q5]	0	1
High	[K].NLIDAGVDALR.[V]		1	1	P12268																		128135	112160	85324.1
High	[K].NLHSEISGK.[R]		1	1	P15924	175526				32940.1			172519									161568		53232.7
High	[R].NLEQFAR.[L]		1	1	Q9GZR7	41942.8		56342.7		28810.8				300953	49357.2	471498	269768					57872.7		455963	328232		9123.07	9717.29
High	[R].NLEQENQNLR.[M]		1	1	Q8WVV4	123236	1.28438e+06	494412	2205.67	39682.7	402071		329001	557891		615756	525517		35706.9		495870		437529	263407	423503	215212		598909	13059
High	[K].NLEPALPGR.[W]		1	1	Q15014			24665.3		115324	91955.6	93434.6			214835		96052.9					552988
High	[R].NIEMTQEDVR.[L]	1xOxidation [M4]	1	1	O75643		18718.5				13246.2	19124.6	34601.4	29649								546675
High	[K].NIEIDSPYEISR.[A]		1	1	P04843
High	[K].MAMQNLNDR.[L]	1xDeamidated [N]	1	1	P35900					632269	571350	1.03553e+06						1.15492e+06	1.15126e+06	1.09349e+06			432846	953408	99480.8	588737	963483	592504	1.28122e+06
High	[R].MYAALGDPK.[A]		1	1	P78527			25020.4		634830	414906	653615	44577.1	450846	273383	235849	257468		1.00619e+06		1.09513e+06	1.26333e+06	277327	1.48777e+06	102977	1.35362e+06	955659	848593	1.04708e+06
High	[K].MWDPHNDPNAQGDAFK.[T]		1	1	P08621						420032
High	[R].MKVQDQDLPNTPHSK.[A]		1	1	Q08554					131949	93207.8			4627.91		3284.42		4674.87						4628.73
High	[R].MGYMDPR.[E]	1xOxidation [M]	1	1	P23246					150229	98587.1		162162	375307	1.76962e+06	755329	1.56066e+06					1.19348e+06	1.97626e+06	153576	125974
High	[R].MGYMDPR.[E]		1	1	P23246	40721.5	20550.1	9978.96		356787	1.00171e+06	115379	609668	1.23146e+06	749043	1.21544e+06	537438		9883.76	12446.3	249446	312914	1.35854e+06	1.16172e+06	1.63472e+06	248080	398813	169953
High	[K].MGWSGSGGLGAK.[E]		1	1	Q8IWX8
High	[K].MGQLGLGNQTDAVPSPAQIMYNGQPITK.[M]	2xDeamidated [N8; N22]	1	1	Q9P258
High	[K].MGQLGLGNQTDAVPSPAQIMYNGQPITK.[M]	1xDeamidated [N22]	1	1	Q9P258
High	[R].MGPVMDR.[M]	1xOxidation [M]	1	1	P52272									648393				8681.75			96796.4			585774	686828		186868	92939.7	8726.38
High	[R].MGPVMDR.[M]		1	1	P52272									414027		44751.5					62755			448952	301696	53203.3	74965.5	14413
High	[R].MKVQDQDLPNTPHSK.[A]	1xOxidation [M1]	1	1	Q08554	15388.3	280658		971.368		68034						383573						192293		39676.7		149165	40491.9
High	[R].MGPGIGAILER.[S]		1	1	Q9P2K5																	74635.2
High	[R].MGPAMGPALGAGIER.[M]		1	1	P52272										141918	227176	41472.6	94795.3	77373.1	342799			222281	192606	174158	124076	57940.7	105289	68740.1
High	[R].MGLVMDR.[M]	2xOxidation [M1; M5]	1	1	P52272									143775											12277.9				13017.1
High	[R].MGLVMDR.[M]		1	1	P52272		67740.9			390185	183920	104772		274419		178534						1.36033e+06	147575	419812	505562		12528.3
High	[R].MGLSMER.[M]	2xOxidation [M1; M5]	1	1	P52272		7522.19						7295.13	23537.3	67861.8	2507.01	8357.03		7211.5	4718.03	9827.98	348532	2209.96		3304.59	11689.7	2251.31	5101.99	5769.74
High	[R].MGLSMER.[M]	1xOxidation [M5]	1	1	P52272	10910.6				17101.2				77813.3	420772		263467				9565.73	957305	299009			8091.4	34114.4	11035
High	[R].MGLSMER.[M]		1	1	P52272	9804.31		11998.3			366865		134391	666815	389628	383790	243897	3982.67	4767.43	14263.2		278940	586052	14242	7502.86
High	[R].MGLAMGGGGGASFDR.[A]	1xOxidation [M]	1	1	P52272									89978.5		75874.2	105514				19739.4		256777	260425	214443		29186	30977.3	42219.7
High	[R].MGLAMGGGGGASFDR.[A]		1	1	P52272														315947	693372						315112		191612	255795
High	[R].MGPAMGPALGAGIER.[M]	1xOxidation [M5]	1	1	P52272									68352.6			50051.4						152799	86834.3	86693.7
High	[R].MIAGQVLDINLAAEPK.[V]		1	1	P07910	86188	106426				647351		483653	2.74024e+06	1.82234e+06	1.58507e+06	1.00004e+06	1.11933e+06	823031	1.49529e+06	1.10136e+06	5.62553e+06	2.54838e+06	2.72543e+06	4.75366e+06	772039	1.94529e+06	1.16091e+06	1.30931e+06
High	[R].MIAGQVLDINLAAEPK.[V]	1xDeamidated [Q/N]	1	1	P07910		92235.5				67126.8		258897									567410
High	[R].MIAGQVLDINLAAEPK.[V]	1xOxidation [M1]	1	1	P07910					51338.9	122647			458422	580337	988023	291932	79663.5			123801	450043	788907	1.72186e+06	1.28341e+06	124849	291922	205306	313493
High	[K].MILIQDGSQNTNVDKPLR.[I]		1	1	Q92945																	38002.3		60985.9
High	[K].MIGFPSSAGSVSPR.[S]	1xOxidation [M1]	1	1	P13646						39830.5		185847	50765.1									47010.9	78185.4
High	[K].MLGEALSK.[N]		1	1	Q99623				1596.98					332563		146496							215501	17127.8	26159.7
High	[K].MIFVGIK.[K]	1xOxidation [M1]	1	1	P99999	83036.2							45248.8	248554	421789	509244	562650	332813	604829	715503	271305	1.24876e+06	494478	345766	300612	1.39204e+06	785938	2.18171e+06	2.53357e+06
High	[K].MIFVGIK.[K]		1	1	P99999						10705.8			1180879	314464	2.07292e+06	2.34004e+06	1.03736e+06	1.74048e+06	923182	1.27656e+06	1.78069e+06	1.64926e+06	1.22293e+06	1.0203e+06	5.45002e+06	2.87348e+06	4.2168e+06	3646370
High	[K].MIFDVESMKK.[A]	2xOxidation [M1; M8]	1	1	P09874					162120
High	[K].MIFDVESMK.[K]		1	1	P09874				1094.56	213131		80950.1		92689.2								252173
High	[K].MIESLTK.[D]		1	1	Q9Y230	773205	581653	853694	63529.4		125749		401404	272442		49720.3	105867						54038.7	57306.8	29147.5	64020.4			26284.6
High	[K].MLEQLDMR.[R]		1	2	Q13838					253481		75816.8										703033
High	[K].MIDVAEPGQR.[K]		1	1	Q14671	20883.9		14272.6		147536	267412	71729.9		197056		405440	248630		194613	44189	308485	535612	213871	768316	747551		155370	233143
High	[K].MIDMPVER.[M]		1	1	Q15287					342474	187696	301215										423618
High	[R].MLDMGFEPQIR.[RK]	2xOxidation [M1; M4]	3	4	O00571; Q92841; P17844			87023.8		186357												62607.4		53832.6	36980.4
High	[R].MLDMGFEPQIR.[RK]	1xDeamidated [Q9]; 1xOxidation [M1]	3	4	O00571; Q92841; P17844						125142	49695.4		158881		103610									238477		101100
High	[R].MLDMGFEPQIR.[RK]	1xOxidation [M]	3	4	O00571; Q92841; P17844					72219.8	45854.2			152894	291299	221038	183131	19489.1	23375.8	30778.3		483737	419630	556525	324814			61614.3	28338.1
High	[R].MLDMGFEPQIR.[RK]		3	4	O00571; Q92841; P17844			9651.54			396518	633930	639812	579403	572423	1.29378e+06	771800					2.10689e+06	1.77329e+06	1.45206e+06	826337	155942	80706
High	[K].MLDAAVIK.[M]	1xOxidation [M1]	1	1	Q9BXP5			253652						115130		154737						344901		131301
High	[K].MLDAAVIK.[M]		1	1	Q9BXP5					38713.9	214128	216756			136476	82640.5	189713	11667.2	8706.75		35123.7	822887	407564	431851			39786.8
High	[R].MLATLEPEQR.[A]		1	1	P54886				2450																295022
High	[R].MIAGQVLDINLAAEPK.[V]	1xDeamidated [N/Q]; 1xOxidation [M1]	1	1	P07910									122068		129761	87093.8						103659			93160.3	69863.3		145845
High	[R].MGGGGAMNMGDPYGSGGQK.[F]	1xOxidation [M]	1	1	P23246					248703					118280
High	[K].MILIQDGSQNTNVDKPLR.[I]	2xDeamidated [Q5; Q9]	1	1	Q92945																			56228.2
High	[R].MGGGGAMNMGDPYGSGGQK.[F]	1xDeamidated [N8]	1	1	P23246
High	[R].MGGEEAEIR.[F]	1xOxidation [M1]	1	1	Q08211		19151.8		1169.61				84536.7	1.14216e+06		509815			42149.9	55855.2	237595			1.0733e+06	663583	296372	236359	157392	116273
High	[K].MEEESGAPGVPSGNGAPGPK.[G]	1xDeamidated [N14]	1	1	P52272						186545	68700.5		463295	543302	455548						1.52758e+06	1199169	1.05603e+06	940151
High	[K].MEADPELSK.[F]		1	1	O75643	49740.6	33141.2	43442.8	2239.8	38432.9	460219		72610.2	878031		567561	31125	278893	290744	323928				924692	1.05662e+06	105003	57631.6	216918	166390
High	[R].MDYEDDRLR.[D]	1xOxidation [M1]	1	1	P43243			16318.7		36890.1	146944	96871.3	14910.8	146669	336180		126632					741791	189002
High	[R].MDYEDDRLR.[D]		1	1	P43243					365693	115261	92742.1	170063		869967		197799					1.14295e+06	470334
High	[K].MDSTEPPYSQKR.[Y]		1	2	P68104	6425.75					127892
High	[K].MDSTEPPYSQK.[R]	1xOxidation [M1]	1	2	P68104									397505	770765	599352	1.08441e+06	194368	140024	154218	372367		2.17493e+06	1.22361e+06	2.24566e+06	276841	371129	298950	544851
High	[K].MDSTEPPYSQK.[R]		1	2	P68104	197072	241171	187632	1949.35		1.20707e+06			2.71138e+06	1.84309e+06	1.83774e+06	2146962	577294	547594	831194	1822167		4.21376e+06	5.07357e+06	7.26842e+06	735393		988825	1.13011e+06
High	[R].MDSFDEDLARPSGLLAQER.[K]	1xOxidation [M1]	1	1	Q9Y2W1									3451.26	3353.95	20325.8							21786.9
High	[K].MEEESGAPGVPSGNGAPGPK.[G]	1xDeamidated [N14]; 1xOxidation [M1]	1	1	P52272									63573.7		28328.9							111251	108940	90857.3
High	[K].MDQFGNGLEIDQAR.[L]	1xDeamidated [N6]; 1xOxidation [M1]	1	1	Q9UQ84
High	[K].MDMSLDDIIK.[L]		1	1	Q86V81									221404							200245	204981	121241		276255	87405.6		53430.3	56566.9
High	[K].MDLNSEQAEQLER.[I]		1	1	Q52LJ0																	281026
High	[K].MDETDASSAVK.[V]	1xOxidation [M1]	1	1	Q13148
High	[K].MDETDASSAVK.[V]		1	1	Q13148						9269.78		29194.1	217513		100471		53384.2	34202.9	55993.5	61671.2			288385	195046	81375.8	75327.5	27106	33605.4
High	[K].MDATANDVPSDR.[Y]	1xOxidation [M1]	1	1	P13667																		32841.5	31363.4	42464.8	195029
High	[R].MAVDDFNLK.[Y]		1	1	Q9C075								15521.2									152485	15477.8		30697.3
High	[R].MATTMIQSK.[V]		1	1	P19823									45675.1											59145.4	45176.8	34625.3	134270	47845
High	[R].MATEVAADALGEEWK.[G]		1	1	P62753
High	[K].MDQFGNGLEIDQAR.[L]	1xDeamidated [N6]	1	1	Q9UQ84					324419	27198.6		59065.9
High	[R].MEEIEGFR.[Y]		1	1	Q9NY93										133680							329038
High	[R].MEELHNQEMQK.[R]		1	1	P23246						413590			343145		301352								389885
High	[R].MEELHNQEMQK.[R]	1xOxidation [M9]	1	1	P23246										209527		101499						406328
High	[R].MGGEEAEIR.[F]		1	1	Q08211	157663	141889	177348	6959.97				371909	2991083		1.26984e+06		6834.57	120065	335981	616833			3.77074e+06	2.73742e+06	108096	195223	33644	10883.7
High	[R].MGFTEVTPVTGASLR.[R]		1	1	P55265											123935							73116.7	225614	89930.9
High	[R].MGANSLER.[M]	1xOxidation [M1]	1	1	P52272	109695	130708	130808						1.34736e+06							242454			391915	31446.9	281296	148345		82072.6
High	[R].MGANSLER.[M]	1xDeamidated [N4]	1	1	P52272									248798		102391								309784	148245
High	[R].MGANSLER.[M]		1	1	P52272				887.365					2627944							504612			1874937	633995	578100			151704
High	[R].MGAGMGFGLER.[M]	1xOxidation [M]	1	1	P52272									65353.7	55363						81737.9		149068	144968	215764			73708.1	27278
High	[R].MGAGMGFGLER.[M]		1	1	P52272								77757.5
High	[K].MFVLDEADEMLSR.[G]		1	2	P60842									93754.1
High	[K].MFVGQVPR.[T]		1	1	Q92879			14669.3					19400.2			17312.6						190802		59955.9			276683
High	[R].MFLSFPTTK.[T]	1xOxidation [M1]	1	1	P69905	31194.3	50761.6	31849.1	12981.3	10906.3	38032.2		51812	4.7558e+06	2.28586e+06	2.62266e+06	3.72455e+06	114866	152891	412729		33571.2	381760	1.09678e+06	818410	231298	152447	71104.8
High	[R].MFLSFPTTK.[T]		1	1	P69905							14265.5		565912		472745	1.53886e+06			299060	108874	17830.9			406036	190987	63433
High	[K].MFILSDGEGK.[N]		1	1	P35244
High	[K].MFLKPQD.[-]		1	1	Q99547
High	[R].MFGGPGTASRPSSSR.[S]	1xOxidation [M1]	1	1	P08670					40333.2	41693.5	126473
High	[RK].MFDVGGQR.[S]		1	6	P08754																			204254
High	[K].MEQQQLEEQK.[K]		1	1	Q9NRZ9									129364				52534.8		44341.7	38411.8			124654		51836.9	57718.3		50885.1
High	[R].MELERPGGNEITR.[G]	1xOxidation [M1]	1	1	P02671
High	[K].MEGGTENDLR.[I]	1xOxidation [M1]	1	1	Q9BXP5													101189	56638.4	53490.5
High	[R].MEELHNQEVQK.[R]		1	1	Q15233					2224.2	856770		17198.7			768775						24179	88100.6	813982	828308	42502.1	144607
High	[R].MGGGGAMNMGDPYGSGGQK.[F]		1	1	P23246											93471.5	182278	162137	68030		92913.8		203318		147659	214464	42049.5	165539	141137
High	[K].MILIQDGSQNTNVDKPLR.[I]	1xOxidation [M1]	1	1	Q92945
High	[R].MLLQSSEGR.[C]		1	1	O75643	21613.3				159513	65401.6	53822.3		436009		384228						308414		510003	392728
High	[K].MINTDLSR.[I]		1	1	P36578
High	[R].MTGFELTEGVK.[T]		1	1	Q02413													380004	374967	334010	316536					359379		390135	370104
High	[K].MTEIQTPENTPR.[L]	1xDeamidated [Q5]	1	1	Q9NTJ3						177781								73015.7	60943.8				67237.2		81618.2		81085.9	55779.5
High	[R].MTDQEAIQDLWQWR.[K]	1xDeamidated [Q8]; 1xOxidation [M1]	1	1	P06748
High	[R].MTDQEAIQDLWQWR.[K]	1xOxidation [M1]	1	1	P06748									220254	291330	446019	487609	1.92464e+06	865228	1.18072e+06	2.37464e+06	1.55843e+06	903699	531274	745121	1.13926e+06	578269	447175
High	[R].MTDQEAIQDLWQWR.[K]	1xDeamidated [Q]	1	1	P06748
High	[R].MTDQEAIQDLWQWR.[K]		1	1	P06748					10875.6		67830.1			379274		164814	1.30485e+06	552059	905543	2.39959e+06	1.74228e+06	960078	199630	215637	572146	181249		350734
High	[K].MSVQPTVSLGGFEITPPVVLR.[L]	1xDeamidated [Q4]; 1xOxidation [M1]	1	1	P06748
High	[K].MSVQPTVSLGGFEITPPVVLR.[L]	1xOxidation [M1]	1	1	P06748									325278	243416	862422		694914		1.43777e+06	1.46449e+06	1.96051e+06	1.00645e+06	274744	660254	968202	997278	362776	211255
High	[R].MTGFELTEGVK.[T]	1xOxidation [M1]	1	1	Q02413	2.22801e+06	2.96992e+06	7637640		640213		944861			16254271	26036.5		59233.1	40998.9	30345	2.69102e+06	1.53986e+06				3.70346e+06
High	[K].MSVQPTVSLGGFEITPPVVLR.[L]		1	1	P06748									1.60529e+06	1.46368e+06	2.7469e+06	2.34466e+06	4.45116e+06	2.77074e+06	5.99808e+06	6.86852e+06	1.11557e+07	5.16089e+06	2.79861e+06	4.88864e+06	2603071	2.01282e+06	2.27785e+06
High	[R].MSVEADINGLRR.[V]	1xDeamidated [N8]	1	2	P02533	6988.93	11252.8				140307					51081.2	148122	181291		179402	162122
High	[R].MSVEADINGLRR.[V]		1	2	P02533	1010.46		4830.49		72572.4		8221.74	460325	47319	40869.5	109677	123209	124365	65567.8	123482	62750.4	1050.92	49994.5	3042.05	76213	352675	59150.3	141317	4517.92
High	[R].MSVEADINGLR.[R]		1	2	P02533		145607						85615.2					3.22907e+06	677739	3.0646e+06		88598.2				33557.9		1.11125e+06	1.4195e+06
High	[R].MSTSPEAFLALR.[S]		1	1	P78527						97281.2											954105	294581
High	[R].MSQVPAPVPLMSLR.[T]	1xDeamidated [Q3]	1	1	Q9UQ35
High	[R].MSQVPAPVPLMSLR.[T]		1	1	Q9UQ35
High	[R].MSQLEVK.[E]	1xOxidation [M1]	1	1	P15924	302746		1.15367e+06					32451.7	5862.59	2342.65	2923.76		5958.2	3444.18	2223.11	3558.05			3173.45	3061.6			4117.21
High	[R].MSQLEVK.[E]		1	1	P15924			438975	944.761									494608	295349	819625	113553				42915.6			29618.9	126539
High	[R].MSVEADINGLRR.[V]	1xDeamidated [N8]; 1xOxidation [M1]	1	2	P02533	48401.9		279965	2247.84	1.70718e+06				211677		303304	77276.6	1.1006e+06	471123	523469	540332		139005	110085	92991.9	1.14169e+06	141154	560164	822714
High	[R].MTLDDFR.[I]		1	1	P35527	3.59187e+07	2.80133e+07	2.60306e+07	650517	3.61532e+07	5.23218e+07	4.99663e+07	9.81742e+07	3.07909e+07	4.37417e+07	1.94894e+07	7.20195e+07	1.82309e+07	2.08173e+07	2.5685e+07	2.06854e+07	8.78987e+07	2.32981e+07	1.81648e+07	2.42192e+07	2.031e+07	1.66786e+07	2.17179e+07	1.64652e+07
High	[R].MTLDDFR.[I]	1xOxidation [M1]	1	1	P35527	5.42584e+07	2.77408e+07	4.53461e+07	544207	6.93431e+07	7.53069e+07	7.49092e+07	9.18981e+07	5.46332e+07	4.75034e+07	2.54606e+07	7.86501e+07	1.31383e+07	1.65975e+07	7.42035e+06	3.06755e+07	7.28404e+07	3.08349e+07	2.10325e+07	4.22192e+07	4.35982e+07	3.22225e+07	2.59241e+07	2.34178e+07
High	[K].MTPSYEIR.[A]		1	1	Q08211	53420.1				1.07245e+06	605936	470070		994419	1.32376e+06	988293	718244	21703.5				2.09265e+06	999843	1.19709e+06	1.29754e+06
High	[K].MVSAVLNGMLDQSFR.[E]	2xDeamidated [N7; Q12]	1	1	P78527
High	[K].MVSAVLNGMLDQSFR.[E]	1xDeamidated [N7]	1	1	P78527
High	[K].MVSAEISENR.[K]	1xOxidation [M1]	1	1	Q6IQ49										232687	189271	47669.6	16971.9	153971	95907.3	163778		342976	160972	208123		192524		108068
High	[K].MVSAEISENR.[K]		1	1	Q6IQ49
High	[K].MVPLLNK.[N]	1xOxidation [M1]	1	1	P14923			662734						483079		605051				32085.6	45704.5			258570	233228
High	[K].MVPLLNK.[N]		1	1	P14923	499363	483723	117608		32830.2	449731	435469	1.56058e+06	111688		99548.9	456908	317844	4526.86	406309	8822.47	1136663	277809	187281	40413.5	9067.84		20469.5
High	[R].MVPAGMGAGLER.[M]		1	1	P52272			130999			106526	340964	330797	617870	105272	299988						1.25229e+06	705214	617725	334199		705037
High	[K].MVMIQDGPQNTGADKPLR.[I]	1xDeamidated [N/Q]	1	1	Q96AE4						94868.9
High	[K].MVMIQDGPQNTGADKPLR.[I]		1	1	Q96AE4																	110453
High	[K].MVMIQDGPLPTGADKPLR.[I]		1	1	Q96I24																	292213
High	[K].MVMETIEK.[I]		1	1	O75533							206812		524704		412304							457197	649914		78283
High	[R].MVIITGPPEAQFK.[A]	1xDeamidated [Q11]	2	3	Q9NZI8; O00425				28764.9						70030.8	150985	178776								197459
High	[R].MVIITGPPEAQFK.[A]		2	3	Q9NZI8; O00425						222886			517193	984523	686129	483702			66421.1		762123	1.08069e+06	1.10723e+06
High	[R].MVGLDIDSR.[L]		1	1	Q7L2J0					35333.4		37200.1		32158.9			35670.6	92385.6	147820	70482.6	50464.9	235963	43223
High	[K].MVDPEKPQLGMIDR.[W]	1xOxidation [M1]	1	1	P09874											32089.9
High	[K].MVDPEKPQLGMIDR.[W]		1	1	P09874	4615.99					209335	40839.8	180284	191371	20300.5	175271	449372	120499	58636.8	99595		678625	563907	194731	367347	153694	17274.5
High	[R].MVAPPAEPTR.[Q]	1xOxidation [M1]	1	2	Q86U70																	75010.5
High	[K].MTVVVLQK.[L]		1	1	Q9H582
High	[K].MTPSYEIR.[A]	1xOxidation [M1]	1	1	Q08211	17009.9					111678			484968	509740	335373	356649						586716	385593	450525
High	[R].MSGDLSSNVTVSVTSSTISSNVASK.[A]	1xDeamidated [N]; 1xOxidation [M1]	1	1	P35908	127429	59463.8	113832			132680	125935		70215	42298.8	31493.9		28499.4			425760	70734.2	159804	136344		524749	73269.3	297011	587809
High	[R].MSGDLSSNVTVSVTSSTISSNVASK.[A]	1xOxidation [M1]	1	1	P35908	589255	1.10039e+06	1.36289e+06	38301.5	1.16753e+06	1.12194e+06	456873	2.79184e+06	769202	186143	405573	842806	93053.7	586294	408528	2.80931e+06	2.00844e+06	852384	806544	684738	1.06397e+06	872814	1.08358e+06	1.06817e+06
High	[R].MSGDLSSNVTVSVTSSTISSNVASK.[A]	2xDeamidated [N8; N21]	1	1	P35908				6785.6		109435			63939.4						169718		118642	52545					90799.6	45380.4
High	[R].MSGDLSSNVTVSVTSSTISSNVASK.[A]	1xDeamidated [N]	1	1	P35908	273294	1.2282e+06	418912	78151.5	71485.4	674739	291198	3.23588e+06	492929	575411	630531	338457	128244	86845.9	318042	939349	193513	1.08386e+06	310156	742983	87184.2	472878	274507	479434
High	[K].MQAGEEVTELR.[R]		1	1	Q5T8P6
High	[R].MPTKEDEEEDEPVVIK.[A]		1	1	Q9ULW0																	404391
High	[K].MPSGEFAR.[I]		1	1	P12004						67936.9			1.16351e+06	2.01354e+06	963189	745231		27399.5				732327		461012
High	[R].MNVLADALK.[S]		1	1	P62244									85007.7	31047.7	95540.2	74126						55840.6	103904	120401
High	[-].MNTVLSR.[A]		1	1	P61009
High	[K].MNGSTLNKDESKEER.[K]	1xDeamidated [N2]	1	1	Q86UV5						61059.6
High	[K].MNALFEGR.[R]		1	1	Q9H307			63976.7														307803	29529.9
High	[K].MMVAGFK.[K]	2xOxidation [M1; M2]	1	1	Q00839	10886.5		17896	1692.31				18907.5	105189	456250	162915	259265			4825.92				119637	43222.4	46135.1	13632.1	4728.02	36727.3
High	[K].MMVAGFK.[K]	1xOxidation [M2]	1	1	Q00839									148571		370673							34677.2	259063	51439
High	[K].MMLDDIVSR.[G]	1xOxidation [M]	1	1	Q92945								32335	364680		143528					686000	501712	147128	23478.8	186296		187084	60013.4
High	[K].MMLDDIVSR.[G]		1	1	Q92945								71663.5		275348	252955	287518					624171	921049	316431	329125
High	[K].MLVLDEADEMLNK.[G]		1	1	P38919									180857	97256.2					198584	175952	874993			187008		290138
High	[R].MLVETAQER.[N]		1	2	P49768
High	[R].MLVELSK.[A]		1	1	P50991
High	[-].MLTELEK.[A]	1xOxidation [M1]	1	1	P05109	10571.7	8335.56	344799		63883	80391.5					54871		60614.8	126724	264982	359205				38396.1	530159	374946	410827	617715
High	[-].MLTELEK.[A]		1	1	P05109	15607.4	48111.6	454866			2.7993e+06					11354	401310							95858.5	400922			8009.17
High	[K].MISDAIPELK.[A]		1	1	P40926													102953	34336.1	135950
High	[K].MINTDLSR.[I]	1xOxidation [M1]	1	1	P36578	563643	797950	387779			164265	252595	519455				840297	545486	678173	446157	517149	546313	635338	899028	866018			576608	504231
High	[K].MINTDLSR.[I]	1xDeamidated [N3]	1	1	P36578
High	[R].MQAQWER.[E]		1	1	Q15424																			627720	351212
High	[K].MWDPHNDPNAQGDAFK.[T]	1xDeamidated [N6]	1	1	P08621																	95161.4
High	[K].MQASIEK.[G]		1	1	P06748		1.47796e+06		4207.86	1.2416e+06	1.75146e+06	1.07645e+06	239107	161780	4.38076e+06	153834	3.1356e+06	1.13842e+07	6.93625e+06	4.55893e+06	4.04699e+06	3.92664e+06	9.43936e+06	190861	693802	2.03635e+06	708997	756606	1.92125e+06
High	[R].MQGQEAVLAMSSR.[S]		1	1	Q15393
High	[R].MSGDLSSNVTVSVTSSTISSNVASK.[A]		1	1	P35908	114882	627625	760717	263552	249232	687597	817183	2.79905e+06	1.09536e+06	219674	910430	1.02156e+06	3.05271e+06	1.34989e+06	5.61164e+06	2.35672e+06	676933	1.01363e+06	468844	933638	1.99264e+06	899738	3.96976e+06	2.29285e+06
High	[K].MSAEDIEK.[V]	1xOxidation [M1]	1	1	Q9ULC4									36205.4							46127.9			147992	186656	98344.7	88128.3	101440	85282.1
High	[K].MSAEDIEK.[V]		1	1	Q9ULC4									286690		226977		148541	179781	188280	239990			835152	750089		325171	338005	252902
High	[R].MSAATVLSR.[E]		1	1	Q86YP4
High	[R].MREDYDSVEQDGDEPGPQR.[S]	1xDeamidated [Q10]	1	1	Q9Y5S9
High	[R].MQTYQDAESR.[Q]		1	1	Q9H857	31090.7				9839.21	32234.8	24648.7	117381	54351.8	44793.7						43437.1	279513		78331.1	65580.8	36796.5
High	[K].MQSTLISAAR.[D]		1	1	P43246					17920.6	125935	141155		224325	293250	226243				10012.5	24894.6	492342	247032	291390	204122	16197.8
High	[K].MQQNGYENPTYK.[F]	1xDeamidated [N4]; 1xOxidation [M1]	1	1	P05067									117737	299039	58326.4	158873						259716		59111
High	[K].MQQNGYENPTYK.[F]	1xDeamidated [N4]	1	1	P05067									249172	316088	141987	230592						270556	102360	281680
High	[K].MQQEVVEMR.[K]	2xOxidation [M1; M8]	1	1	Q9ULW0
High	[K].MQQEVVEMR.[K]	1xOxidation [M]	1	1	Q9ULW0	435444	166074							624244	86719.7	305034	49104.6				3482058		110986	815306	1.00217e+06	14529626	6.24033e+06	29920670	1.79657e+06
High	[K].MQQEVVEMR.[K]		1	1	Q9ULW0						108685	67810.6		218600	276199	288104	136485	13401.8	15326.4		64680.2	857330	418917		628103	30724.5	57191.3	28925.7
High	[R].MQNNEELPTYEEAK.[V]		1	1	Q4VCS5					71548.9	63135.6			59406		68812.8	62661					200730	135512	138188	103507
High	[K].MQNHGYENPTYK.[Y]		1	1	Q06481										422940		228684					30969.9
High	[R].MQLSAELQSDTEEILSK.[A]		1	1	O75643
High	[K].MQLDNPSK.[V]		1	1	Q13085	167516
High	[R].MQGSLEAHVNGFR.[F]	2xDeamidated [Q2; N10]	1	1	Q9Y5B9
High	[K].MQGQSPPAPTR.[G]	1xOxidation [M1]	1	1	Q14008
High	[K].MQGQSPPAPTR.[G]		1	1	Q14008		59421.4						140104	217501			180695	151128		123173	181847	346972		111742	110588	153221	109103	80731.4	106271
High	[K].MQASIEK.[G]	1xOxidation [M1]	1	1	P06748	6401.8			7049.81					145502	64598.7	188533	231115	5.23427e+06	2.45589e+06	458789	2.0087e+06	12569.8	106712	198481	282858	2.00534e+06	366631	4.37411e+06	1.26537e+06
High	[K].LQMEAPHIIVGTPGR.[V]		1	1	P60842		12020.7									24479.9						254750		6016.55	4091.65		2046.16
High	[K].SPDSDVAATLKK.[Q]		1	1	O60841		24628.9			220211		251820	57249									60836.2
High	[R].SPEVLLGSAR.[Y]		1	1	P06493					625160	76907.1	140573		625213	359588	237085						562438	310557	191604	198607		47257.5
High	[K].VMPNAIVQSVGVSSGK.[L]	1xDeamidated [N4]	1	1	O95831
High	[K].VMPNAIVQSVGVSSGK.[L]		1	1	O95831																		46977.3	60480.8
High	[R].VMGNQVFPEVTR.[L]	1xOxidation [M2]	1	1	Q13835													580583	590568	716400								185245
High	[R].VMEYINR.[L]		1	1	Q00610													19032.8						119509	122878	20559.5		11939
High	[R].VMEPLTASR.[L]		1	1	Q9NQ55					16632.3				274110	172330	166824	78762.2					374329	226156	297818	260772				76981
High	[K].VMENSSGTPDILTR.[H]	1xOxidation [M2]	1	1	Q96GD4					229206	261822			98772.7		171514			146494	145003	119246			118827	129823	177033	99109.9		144255
High	[K].VMENSSGTPDILTR.[H]		1	1	Q96GD4																	352240
High	[R].VMEIVDADEK.[V]	1xOxidation [M2]	1	1	Q9Y5B9	19642.3	28292	37825.9			79122.4		51861.4				115825			6568.19	88650.4		55507.6			79494.7		45757.6
High	[K].VMQFQGMK.[R]		1	1	Q99538									808270	833242	494367						2.81112e+06	705705	1280122	1.50648e+06
High	[R].VMEIVDADEK.[V]		1	1	Q9Y5B9		31832.1			1.04077e+06	520137	481786	472648	643524	722112	749678	464845	10737.7				958437	807484	721858	593301	16239.7	52966.9	19911.6
High	[R].VLYYSATK.[N]		1	1	P26358
High	[K].VLYDAEISQIHQSVTDTNVILSMDNSR.[N]	1xDeamidated [N/Q]; 1xOxidation [M23]	1	1	P35908	55859.5	61473.5		10569.1				442753	170865							585916	396549					88483
High	[K].VLYDAEISQIHQSVTDTNVILSMDNSR.[N]	1xOxidation [M23]	1	1	P35908							361487
High	[R].VLVSGLPPSGSWQDLK.[D]		1	1	Q13242						103512	120217	90709.1	442307		299769	70912.2					375868	784178	846549	671223
High	[R].VLVPATDR.[N]		1	1	P60228						120224			41503.9	362789	268822	374280						184377	510793	518146	61729.8	73340
High	[K].VLVLAPTR.[E]		1	1	Q9BQ39					183289	59522.2	55669.8	80319.6	160587	274457	138560	119720	32607.7	129480			707363	186146	211875	204931			16068.8	11809.7
High	[R].VIVGGSSEYK.[I]		1	1	Q14683						523184	37289.8		1.36277e+06	882280		486697	7655.44			18994.3		832875	1.15698e+06	1.1249e+06	32571.3
High	[R].VLVDVER.[G]		1	1	P08621	232101		183322			63126.5	110982	993090	86541		76777.8	51681.5	991318	300130	402230	28885.4	355981		2.15243e+06	110997	302304	655892	166821	499004
High	[K].VMEETLSYLLGR.[K]		1	1	P05089
High	[K].VMQFQGMK.[R]	1xOxidation [M]	1	1	Q99538				18634.7	259315				245882		206675			20119.7		16961.3			757441	734202	19585.1	69143.4		21046.2
High	[K].VMQFQGMK.[R]	2xOxidation [M2; M7]	1	1	Q99538									374346
High	[K].VMQQQQQTTQQQLPQK.[V]		1	1	Q15459	103691	69259.4	67370.3		628046	481060	229309		552052	1.09352e+06	30816.9	248483				72401.7	808418	1.59405e+06	729263
High	[K].VNNSSLIGVGYTQTLRPGVK.[L]	2xDeamidated [N2; N3]	1	1	P45880						20061.8	110590											122751
High	[K].VNNSSLIGVGYTQTLRPGVK.[L]	1xDeamidated [N/Q]	1	1	P45880										222460	159763						127890			220513
High	[K].VNNSSLIGVGYTQTLRPGVK.[L]		1	1	P45880						170239	21080.7	270007	171090	215223	100644	639457			30597.7		3.01695e+06	3.5756e+06	1.33802e+06	1591264
High	[K].VNNSSLIGLGYTQTLKPGIK.[L]	1xDeamidated [N]	1	1	P21796
High	[K].VNNSSLIGLGYTQTLKPGIK.[L]		1	1	P21796											218921
High	[K].VNNASLIGLGYTQTLRPGVK.[L]	2xDeamidated [N2; N3]	1	1	Q9Y277
High	[R].VNMEDLR.[E]		1	3	Q9NVA2						134001				111314							185577	142100
High	[K].VNLLYSR.[D]		1	1	Q13011			33279		2.42736e+06	510294	1285065	580765	95211.7		89874.5						948648		194616	148499		23955.6	7154.75
High	[K].VNIIPIIAK.[A]		1	5	Q9NVA2						74369.6	16629.1		78773.1	60493.2	123998	118474			88921.7	92315.8		318188	262799	210563	82294.7	47694.6
High	[R].VNIGEVLDKR.[Y]		1	1	Q13523		5800.09						3820.87	11503.7			54121.3	107210	57934	32673.9	38678.8		41299.6	18479	33652.4			46282.8
High	[K].VNEYVDAR.[D]		1	1	Q96T88	158682	103873	107699	4367.25	90462.1		45674.2		985778	1.25732e+06	1.71922e+06	688765			457501		569924	1.16469e+06	1.49396e+06	1.56668e+06	169890		392669
High	[R].VNEVNQFAAK.[L]		1	1	Q13813	43525.8	51327.8	101382		317452	449101	160270	993844	340204	814190	263010	508288	136536		92626.1	137413	570685	697887	460323	463062	84049.2	112345	77667.5
High	[R].VNEVGVDVNR.[A]		1	1	Q7KZ85	38679.7		24604.6			153380			10790	112181	7746.03	39634.1	8307.92	8358.58	10393.8	26119.8		87493.6	54144.1	37611.2	12482.4			9842.56
High	[K].VNDTIQIDLETGK.[I]		1	1	P62701
High	[K].VMVQPINLIFR.[Y]	1xOxidation [M2]	1	1	P62304					36244				86458.9		105663	109013	423010		230908	272235		303631	172444	190370	482356	113870
High	[K].VMVQPINLIFR.[Y]		1	1	P62304	23854.3	27559	31731.4		30672.9	17172.8			67352.1	92369.6	108742	28377.4	315106				672335	375064	334936		587781	166601		174976
High	[K].VMVAPISGSVTTGTK.[M]		1	1	Q12830	111087		32052.5	3371.65	101944	140904			110284		117288		21574.1	25422.6			342854	331531	50209.6	69166.5		19801.7
High	[K].VMQQQQQTTQQQLPQK.[V]	1xOxidation [M2]	1	1	Q15459		309103		1164.44	203850	120612	316747	169240	622308	296731	243665	633477	44007.6	230940	354187	423064	770610		274006	522357	492941	338622	100305
High	[K].VMQQQQQTTQQQLPQK.[V]	1xDeamidated [Q]	1	1	Q15459	69661.9	59480.3	25228		164309	293847	254505		150066	176690			292458	272262	271851	320859		226122	154310	204656	132843	242195	301184	299427
High	[R].VLVDQTTGLSR.[G]		1	1	Q15717	135536	53651.9			2.39185e+06	1.3643e+06	1.54245e+06		3.40948e+06	4106869	2.75351e+06	2.46773e+06	40047.6	75435.7	46557.3	112622	12219606	6.21806e+06	4.24845e+06	4.24614e+06	172936	705213	155069	76074.8
High	[R].VNNSTGTSEDPSLQR.[S]		1	1	Q9UHR4																		57773.6	57235.1	83427.8
High	[K].VIVDFAGSSK.[L]		1	1	Q7Z2E3					158942		86657.8	120122									435578
High	[R].VLTQEDFQK.[I]		1	1	Q9NVU7	151985	161759				108147	81502.3	126151		252884		89447.3					1.0836e+06					149781
High	[K].VIPELNGK.[L]	1xDeamidated [N6]	1	1	P04406	1.16398e+06	5.50821e+06	3.62571e+06	36972.6	1.00333e+07	6.13221e+06	5.64893e+06	8.40201e+06	1.2875e+07	1.29814e+07	1.23129e+07	7.33859e+06	470527	617992	676993	2.44054e+06	5.75859e+07	2.60993e+07	2.72278e+07	2.21161e+07	1.97307e+06	6.88628e+06	3.0425e+06	2.29632e+06
High	[K].VIPELNGK.[L]		1	1	P04406	92976.8	41581.1			9548.86	245948	100490	295806	799912	827595	585591	480319	18904	51249.6	102673	147437	1558058	1.42347e+06	1.66673e+06	3.26487e+06	137315	393497	229911	142504
High	[R].VLPAPAPR.[R]		1	1	Q7L590									26746.1	61940.6	56418.5	48867.6						128364	91952.8	130876
High	[K].VLNSNPPPIIK.[Y]		1	1	Q9BTX1					52430.1		95794.5										269893
High	[K].VLNSLQK.[K]		1	1	Q9P243	2.83215e+06	12584257	3839828	153316					1.19011e+06		1.00242e+06							5.72603e+06		444431
High	[R].VLNPDLVK.[G]		1	1	P10244
High	[R].VINLNDNTFTEK.[G]	1xDeamidated [N5]	1	1	P46060
High	[K].VIMVGSGGVGK.[S]		1	2	P11233	173959	177879	443145		110081		242960			314032	92547.7		75099.3	91755.5			388978	76484.7	416438	285117	47197.9	40142.8	54911.4
High	[K].VLPITVPK.[S]		1	1	Q9ULW0					336324	42561.5	120354	105026									1302319
High	[R].VIIYQEK.[Q]		1	1	Q9UHX1	8925.03	118296	105631			585213			1.51431e+06	775935	1.44031e+06	541623							1.5638e+06	1.20641e+06	11187.8	9337.16
High	[R].VLISTDVWAR.[G]		1	1	P38919		33558.7		6644.24	21599.5	258831		363386		324201	145884	84371.1			366002		625061			170301		45955.8
High	[R].VIISAPSADAPMFVMGVNHEK.[Y]	2xOxidation [M12; M15]	1	1	P04406												93766.5				408372	493071	267196
High	[R].VIISAPSADAPMFVMGVNHEK.[Y]	1xOxidation [M]	1	1	P04406	186077	20379.8	318813			224293	176929	423219	231238	260131		832218	504663		154977	357193	2457088	2.35222e+06	1.537e+06	959741	199659	16503.5	446356	420792
High	[R].VIISAPSADAPMFVMGVNHEK.[Y]		1	1	P04406	9598.59		85954.4		908.807	777075		5897.43	5018.42		87522.1	872341	5661.91		68755		100148			706079		19470.1
High	[R].VLLQEEGTR.[K]		1	1	P15924	1.36831e+06	36512.8	1.42975e+06			3.17717e+06			1.65851e+06	5110922		7365647	608953	385007	259565	700744	807416				348836	266370	628606	488782
High	[K].VLLGVGDPK.[I]		1	1	O00567	148444	193840	266926	10284.4	1.38923e+06	1099783	1.24863e+06	1.26091e+06	666526		276722	461562	10530.2				8508561	817172	1.4087e+06	953618			9174.06
High	[R].VLLGETGK.[E]		1	1	P62280			106576		42832.5				36282		59682.4				55558.9	74532.6	89750.9	24951.6	41118	35387.6		16527.8		115477
High	[R].VLIGENEKAER.[M]		1	1	P55265		18179.2																281633
High	[R].VLITTDLLAR.[G]		1	2	P60842									424978	432351	609022	273458					1.07657e+06	578132	576807		329845	555230
High	[K].VLPPPAGYVPIR.[T]		1	1	O75533					80431.7
High	[R].VLPSITTEILK.[S]		1	1	P35232				6585.54				100544	144575	238505							1.2347e+06	401834	377786	476031		200384
High	[R].VLPSIVNEVLK.[S]		1	1	Q99623				11063.4					77510.1	166543	280011	171109		25757.4	81119.8	50966.1	113171	498485	210903	486615	70715.8	36854.7
High	[R].VITNFNSAHDTDR.[N]		1	1	Q08188					567315	398129	450833	813470	64783.7	630417		747455			39430.6		1.27983e+06	54653.7				90105.9	60922.9
High	[K].VITMFVQR.[Q]	1xOxidation [M4]	1	1	P13010		111146	113556	1486.27				22155.2		198985
High	[K].VLTLSDDLER.[T]		1	1	P55010					483784		235009	117396
High	[K].VITEYLNAQESAK.[S]		1	1	Q7KZF4	91819.5	263096	86506.3		241767	328756	649907	185674	94540.1	423749	98835.3			181482		189367	516474	55427.4		100346	78921			180405
High	[K].VLTELLEQER.[K]		1	1	Q13428									53797.5	139512	571496	239309	453085	744146	716396	291467		272480	316434		576736	189492	321273	165046
High	[R].VITDENWR.[E]		1	1	Q9H3N1			23989.6	6757.67						183699		183730		18175.7		18217.3	413565			46533.7	24293.6	26984.2
High	[R].VLSRPNAQELPSMYQR.[L]		1	1	Q99623										258754	123472	124935				100848	71515.1	100609	110722		64508.2			99279.4
High	[K].VLQSALAAIR.[H]	1xDeamidated [Q3]	1	1	Q12905
High	[K].VLQSALAAIR.[H]		1	1	Q12905					268804	162304		28236.7	1.42672e+06	1.00758e+06	2.1688e+06	1.97108e+06	1.2728e+06	1.76181e+06	2177635	1.91481e+06	779209	2.30163e+06	1.88897e+06	1.71729e+06	965202	1.35302e+06	558992	2.05818e+06
High	[R].VLQGLEIELQSQLSMK.[A]	1xDeamidated [Q10]; 1xOxidation [M15]	1	1	P08779
High	[R].VLQGLEIELQSQLSMK.[A]	1xOxidation [M15]	1	1	P08779				10488.3		37698.3		6172.32				46263.5	881477	48956.8				119682	66004.7				60434.9
High	[R].VLQGLEIELQSQLSMK.[A]		1	1	P08779							3584.28						645117
High	[K].VIQENEHALQK.[D]		1	1	Q9NTJ3						604048
High	[R].VIQEGLEGLVLK.[D]		1	1	P49916
High	[K].VLQDMGLPTGAEGR.[D]	1xOxidation [M5]	1	1	Q12906		37590.1	42152.1		238121	119825	191054		546876	734217	613961	405778	104600	135459	21013.6	132037	932791	813214	945486	667682	28250	233539	67652.2	87275.2
High	[K].VLQDMGLPTGAEGR.[D]	1xDeamidated [Q3]	1	1	Q12906																37577.3		165651	200029	187118	34885.3	64763.3	21312.2	23648.4
High	[K].VLQDMGLPTGAEGR.[D]		1	1	Q12906	92493.7	105245	591162		1.18037e+06	308225	3.11844e+06	1.04251e+06	2.00967e+06	1.2826e+06	1.95582e+06	1.72829e+06	885775	360904	520027	250178	7.61438e+06	1.30192e+06	1.62233e+06	2.33022e+06	404133	562135	585789	353428
High	[R].VLQAPPPDVGNGEVPK.[E]	1xDeamidated [N11]	1	1	Q96T23																	142361
High	[K].VIQAGMFDQK.[S]		1	2	P51532									108506		76156.6							211257	254734
High	[K].VLVATNVAAR.[G]		1	1	Q9BQ39						73683	93327.4	142779	315124	322716	338446	129230					820987	313086	562344	397471
High	[R].VLIGENEK.[A]		1	1	P55265					18404.6								22200.3	20922.1	18247.1				850488	1.58751e+06	31799.3			41036.2
High	[R].VNNSTGTSEDPSLQR.[S]	1xDeamidated [N3]	1	1	Q9UHR4
High	[K].VNPIQGLASK.[W]		1	1	P13073					115630		32075.3		107372		98590.9						516471		157284	178128	33072.4		32359
High	[K].VSELKEELK.[K]		1	1	Q00839						119684		214882	191398	1.86826e+06		558683						670351
High	[R].VSEAYENLVK.[S]		1	1	Q4VCS5	101955	41710.4	68069.7	1476.12	719526	328495	751226	496134	261617	584203	302075	413944					1.81739e+06	517727	472401	379917	112540	49250.1		67607.3
High	[K].VSAVPTNMAAK.[K]	1xOxidation [M8]	1	1	Q96KR1					9018.51					9752.94						7224.98	690955				8462.02
High	[K].VSAVPTNMAAK.[K]		1	1	Q96KR1		21300	57163.6	917.384	127278	161134		52567.2	615655	935724		701146					1.23297e+06	962239				7694.35	52828.5
High	[K].VSASTVPTDGSSR.[N]		1	1	Q7Z434									77258.5	158840	93759.6			22314.3	21723.1				136060	112471	18380.8		7130.24
High	[R].VRVELSTGMPR.[R]		1	1	Q16629						65178.7		31693.2
High	[R].VREEEIEVDSR.[V]		1	1	Q14978					132735						2689.1								2807.24	2585.18
High	[R].VQYTETEPYHNYR.[E]		1	1	Q86VM9
High	[K].VSEIPLTR.[D]		1	1	Q9UIF9					281738	85211.5	126172			509191	149512	205961			40821	203042	1.06299e+06		206939	233861	166364	151037	117854	114345
High	[R].VQYDLQK.[A]		1	1	P15924	529973		771172		130604	61379.4	386682	36661.9	1.22523e+06		77626.7	200888				731138	242445		492574	193913	478811	557367	635514	470335
High	[R].VQTAVTMGK.[V]	1xOxidation [M7]	1	1	Q7LBR1															5243.9						62611	53977.9	56908.3
High	[R].VQSVEQIR.[E]		1	2	P56545
High	[K].VQSDGQIVLVDDWIK.[L]		1	1	Q08211
High	[R].VQRPPSAASAAPSSSK.[Q]		1	1	Q5SRE5						41203.4
High	[R].VQQSSESSTSSPSQHEATPGAR.[LR]		1	2	O75152									60233	63904.3	145100	43147.6		73059.4		109785		426314	806680	436534		154106	128435	115531
High	[K].VQQLQISVDQHGDNLK.[N]	1xDeamidated [Q]	1	1	P19013
High	[K].VQQLQISVDQHGDNLK.[N]		1	1	P19013
High	[K].VQQAELHTGSLPR.[I]		1	1	Q13085
High	[K].VQVKEEPSAVK.[F]		1	1	P46013						165506
High	[R].VSELSAPR.[I]		1	1	O43772									1.15144e+06
High	[R].VSEPVLSLPVR.[R]		1	1	Q6P6C2	15514	35917.7			8599.04	111942		66134.7	284147	351691	210352	489607				41126.1		136052	213720	32708.3
High	[K].VSFLSALEEYTK.[K]		1	1	P02647
High	[K].VSVEYTEK.[M]		1	1	Q92979									501951	17930.6	55832.2		337597	421621	678233	875749			599001	336057	641325	675850	370782	308442
High	[R].VSVELTNSLFK.[H]	1xDeamidated [N7]	1	1	P14923													71487.5		47804.4	108804	43655.7	38771.2			83188.2		143168	65700.3
High	[R].VSVELTNSLFK.[H]		1	1	P14923	342720	665802	572711		92193.5	786829	423209	1156569	364158	509522	429825	917713	1.43805e+06	775906	2186332	817581	1.26963e+06	642166	539801	558075	1.51118e+06	290015	1.22038e+06	917890
High	[K].VSTLPAITLK.[L]		1	1	P07339					70636.5		35350.3	18584.9			453338	38550.3					2.61524e+06	460678		416343		214383
High	[R].VSSSYPVEPK.[K]		1	1	Q9BTX1					33158.6			369899	1.75001e+06	1.47853e+06	986075	1.02183e+06				25534.4		1.44178e+06	1.48162e+06	1.28778e+06	21083.6	2588.51		26566.4
High	[R].VSSDNVADLHEK.[Y]		1	1	P28074				1016.44	46794.1	23854.9			38026	178540	30856.4	150591		31632.1	35801.8	14344.8			52777.3					22390.8
High	[K].VSSAEGAAKEEPK.[R]		1	1	P05114																						268230
High	[K].VSRPENEQLR.[N]		1	1	Q8ND56											11894.6								46412.3	104612
High	[K].VSQVIMEK.[S]		1	1	O75475									360055							77168.3			394814	296368	104760	209693
High	[K].VSQALFAK.[V]		1	2	Q01826
High	[R].VSPEEAIK.[C]		1	1	P05198
High	[R].VSIVNQYGK.[C]		1	1	Q9GZR2	502777	71356			71890.8	139281				76052.5							360755
High	[R].VSISEGDDKIEYR.[A]		1	1	P22087					83805		64454.3						152526	161422			607486
High	[R].VSLEPHQGPGTPESK.[K]		1	1	Q14980					396911	52831	239522	118634		461178		220607					1.44321e+06		304864	191715
High	[R].VSLDVNHFAPDELTVK.[T]		1	1	P04792	28617.2	28075.4	89593.8					320207	29590.1			202079	411015		79132.1				105372		160087
High	[K].VSIDPESNIISIWNNGK.[G]	1xDeamidated [N15]	1	1	Q02880																	205979	99374.7
High	[K].VSHIDVITAEMAK.[D]		1	1	Q9UQE7																	79206
High	[K].VSGGPSLEQR.[F]		1	1	Q9Y262	516328	755903	752075					904229	538374		436856	500200		247534				111048	203090	450393		75878.4		154160
High	[R].VSGDDVIIGK.[T]		1	1	P30876						78790.4			799906		492546	90845			55100.7		87732.9	253052		453404
High	[K].VQPYLDDFQKK.[W]		1	1	P02647			11201.4																				412767
High	[K].VNNVNGNQVGHLK.[K]	1xDeamidated [N/Q]	1	1	Q14527
High	[R].VQMLLSDR.[F]		1	1	Q6P2Q9			48632.8		1.18909e+06	1.674e+06	1.05772e+06	49584.6	1.09027e+06	1.28339e+06	1.49708e+06	798056	1.82553e+06	1.38109e+06	1.82448e+06	1.25717e+06	931369	854872	1.33847e+06	1.3129e+06	2.0018e+06	885009	1.16727e+06	1.24998e+06
High	[K].VQISQLHQEIQR.[L]	1xDeamidated [Q]	1	1	Q8N1N4			108195				28420.7
High	[K].VPVDEFDGK.[V]		1	1	Q92499	25958.1				266400	171800	72635.9		174309		310674	112577	96579.5	237189	191838	47171.2	194998	331741	244264	390019	85391.9	185046	259520	197936
High	[R].VPTWGPLR.[G]		1	1	Q12906					99880.9				27597				16435.3	29213.7	20659	12140.4		15531.5			21101.2	29988.8		18948.8
High	[K].VPTFDER.[F]		1	1	O43505	8140.59	39482.1	7400.17		153978	152519		78295	623109	927576	644099	521694	21504.5				240998	895876	483346	750861	19243.1		11944.2
High	[R].VPSFAAGR.[V]		1	1	O00425	13251.8									175433	16083.4	159749						217387		10936.9
High	[R].VPQDVTQGPGATGGK.[E]		1	1	Q8N0Y2			44476.3		184400		91096.6		193044	65391.9		86520.6				202630		92406	120517	130023	96176.8	129826	101144
High	[R].VPQAEWGR.[A]		1	1	Q8NFI3		8097.14						97264.9										1773.9	6703.76		5779.82		2391.24
High	[R].VPPPPPIAR.[A]		1	1	P07910	1.12182e+06	749792	1.45199e+06	24661.3	5.69197e+06	4.13442e+06	3.7756e+06	1.88214e+06	3.9032e+06	6.72395e+06	7.15035e+06	3.11127e+06	418647	876717	722962	542512	1.37613e+07	1.53842e+07	6.14209e+06	4.18387e+06	1.95619e+06	2.37753e+06	1.81313e+06	1.4006e+06
High	[R].VPLYTQK.[D]		1	1	Q9BRJ7									622320						63688.9						21334.4
High	[R].VPVDVAYR.[RC]		1	2	Q15149													300050	38886.5
High	[R].VPLSAYER.[V]		1	1	Q9UQ35					101123	126637	58404.2				31473.2	100701	14112.3				193404	29315.8		300496
High	[K].VPLEVQEADEAK.[L]		1	1	P26640							58854.2		144994		196615						112868
High	[K].VPKPEPIPEPK.[E]		1	1	Q8IYB3						44656.6		58650.6					131000		73918.7		214569						12382.2
High	[K].VPEVPTAPATDAAPK.[R]		1	1	Q9UHD8	157912		174991	3009.6	109720	68752.5	75557.6	249052				77045.7	84473		119912	122034	343087	179663	102010		123478	117760	18246.9
High	[R].VPELFANR.[G]		1	1	P18754	34922380	27173264	31060840	1.54307e+06	153158			25241552		107006	67502.8	100808					1.55334e+06	68692.7			222837	111417	60342.5	98889.5
High	[R].VPDGMVGLIIGR.[G]		1	1	Q92945						31815.2			43223.2		23451.1	105796					554452	288768	126941	152547
High	[R].VNTELMK.[A]	1xOxidation [M6]	1	1	O14773			9815.96		755387	853647	943103		1.70891e+06		1.96303e+06			1.68846e+06	1.51818e+06				1.87797e+06	3.78891e+06	2.74285e+06	1.41858e+06	1.314e+06
High	[R].VNTELMK.[A]		1	1	O14773									1.70405e+06		1.1486e+06					1.63235e+06		32098.5	3.5131e+06	5.14796e+06			632798	947965
High	[K].VNPIQGLASK.[W]	1xDeamidated [N2]	1	1	P13073
High	[R].VPIPQVTR.[E]		1	1	Q96E11					44083.1					486013		159686					602336
High	[K].VPVHDVTDASK.[V]		1	1	P21333	10991.3		17177.1			35207.7	3239.04	18481.5
High	[K].VPVPGYTK.[L]		1	1	Q9UBC9
High	[K].VQALEEANNDLENK.[I]		1	1	P35527	4.42825e+07	2.45976e+07	1.77571e+07	564788	3.79487e+07	4.20714e+07	4.75995e+07	6.6753e+07	3.04174e+07	4.23645e+07	2.2109e+07	8.386e+07	2.13626e+07	1.73129e+07	1.62147e+07	1.16194e+07	8.34067e+07	2.17515e+07	2.04402e+07	2.30329e+07	2.53611e+07	1.20614e+07	1.60924e+07	1.53972e+07
High	[K].VQISQLHQEIQR.[L]		1	1	Q8N1N4	81186.3	45215.8	102374		8546.37	174695	124859	189026		119450		403660	480507	440616	206090	262756	123323	122419			393423		769428	258252
High	[K].VQISPDSGGLPER.[S]		1	1	Q92945					1.53496e+06	1.34536e+06	1.64342e+06		1.89443e+06	3.48321e+06	1.87716e+06	1.97423e+06		26072		35823.4	9767194	6183298	3.19828e+06	2.32359e+06	42203.6		13794.1	22019.7
High	[R].VQLISGPPAK.[L]		1	1	A6NHR9						83799.4				276019		45533.1		10550.6			546407		175393			7662.97	10964.6	11190.6
High	[K].VQFLEQQNK.[V]	1xDeamidated [Q6]	1	1	P19013				8308.73					69393.7		54605.7							198817	146254	206571
High	[K].VQFLEQQNK.[V]		1	1	P19013	696033	1.13433e+06	967264	6272.81	493021	1.0692e+06	307019	2.2193e+06	1.16514e+06	375132	1.19843e+06	2.91951e+06	367195	386349	117587	259435	1.11947e+06	362195	923637	1.66924e+06	419784	281648	183051	303629
High	[R].VQEYGELDAK.[D]		1	1	Q9NVU7					259644	200980	231204	2.24923e+06	475514				112615	440465	54871.3	71407.7	5604240	321314	455595	95065.6	240347		80195.1	295995
High	[R].VQEQVMMTVK.[R]	2xOxidation [M6; M7]	1	1	Q13835	27803.4	42566.1	29574.1						70902.3	93280.9		71761.3			9195.75	115915		10222.3		31843	245573	48403.9	88239.2	78121.3
High	[K].VQEFEHVNGR.[W]	1xDeamidated [N8]	1	1	Q14839																			270968	122654
High	[K].VQDQDLPNTPHSK.[A]		1	1	Q08554	335365	759277	833419	2660.37		795473		1303548	389915	1126229	15881	2582734	506629	254511	493728	220261	134991	1421687		135309	254474	255931	669228	41571
High	[R].VQDLSAGGQGSLTDSGPER.[R]		1	1	P40222					135607				88367.3		83691.9								85339.5
High	[K].VQDIEQLKDVK.[E]		1	1	Q9NTI5																	81951.1
High	[R].VQDAYTLR.[C]		1	1	P42357	164463		381435			274238		62837.1	138008	510892	130372	590777						446142
High	[R].VQAVVAVAR.[E]		1	1	Q01082		11820.7			305532	170260		357185	214296	345179	195990	239600						262380	114405	151163
High	[K].VQAQVIQETIVPK.[E]		1	1	Q15459					309733		50914.3		121818			41608.1	30929.2	35841.2	51911.1	29968.8		125828	120186	92358.3	26464.3	44918.4		27896.1
High	[K].VQAQAEQGQQELK.[N]		1	1	Q9BW19						84511.5			361903	70277.1	167174	9756.52	73807.4	8190.42	84154.4	106041	8526.73	152153	241829	254771	81810.7			64013.8
High	[K].VQALEEANNDLENKIQDWYDK.[K]	2xDeamidated [N9; N]	1	1	P35527
High	[K].VQALEEANNDLENKIQDWYDK.[K]	1xDeamidated [Q/N]	1	1	P35527	99859.1		37836.5					201868
High	[K].VQALEEANNDLENK.[I]	2xDeamidated [N/Q]	1	1	P35527					276173	669668	641629		230334	370897	188148	755964					116367	52966.9
High	[K].VQALEEANNDLENK.[I]	1xDeamidated [N/Q]	1	1	P35527	7.42866e+06	6.34156e+06	7.9314e+06	101707	1.75402e+07	1.97646e+07	1.56969e+07	2.99371e+07	1.26749e+07	1.47718e+07	9.64745e+06	3.49822e+07	4.5758e+06	4.23501e+06	2.60683e+06	6.50489e+06	2.0465e+07	1.06383e+07	7.70615e+06	6.4441e+06	9.55478e+06	4.23683e+06	5.57389e+06	3.38505e+06
High	[K].VQLYELK.[T]		1	1	Q5VTL8																	724062							6770.22
High	[R].VLIFSQMTR.[VL]		2	2	O60264; P28370					2090.36	200547			120545	216654	129383						265498			219478
High	[K].VILESEVIAEAVGVK.[K]		1	1	O15226
High	[R].VILEIDNAR.[L]	1xDeamidated [N7]	2	2	P19012; P13646	20847.2							124341															99931.1
High	[K].VEYSEEELK.[T]		1	1	P12956					1.20917e+06	1.44722e+06	606552		876159	645599	798358	567363					1.15499e+06	800077		1.02609e+06
High	[RK].VEVTEFEDIK.[S]		1	2	P0DME0											211359					31571.5	421704
High	[K].VEVGTEVTDYR.[F]		1	1	Q13085
High	[R].VEVERDNLAEDIMR.[L]		1	1	P08670						107069	7497.99	94560	39146.8								395668	403327	115009	200773
High	[R].VETQEVNPGASR.[D]		1	1	Q9BY89						64539.1			47648.8							15742.9			24920	75193.8			49887.7
High	[R].VETGVLKPGMVVTFAPVNVTTEVK.[S]	1xDeamidated [N18]; 1xOxidation [M10]	1	2	P68104
High	[R].VETGVLKPGMVVTFAPVNVTTEVK.[S]	1xOxidation [M10]	1	2	P68104	165018		127141		171969		332105	464199	627149	268275	228988	1438033			541243	505243	3.1506e+06	2.13799e+06	1.31362e+06	2.2326e+06	298786	136231
High	[R].VETGVLKPGMVVTFAPVNVTTEVK.[S]	1xDeamidated [N18]	1	2	P68104
High	[K].VEYSEEELKTHISK.[G]		1	1	P12956
High	[R].VETGVLKPGMVVTFAPVNVTTEVK.[S]		1	2	P68104	11242.7	19735	213329			1.96131e+06	74985.7	1065590	1.07776e+06		233133	4325163	3223251	2.1424e+06	765420	2968253	1.08164e+07	6.36375e+06	3.25082e+06	3.30987e+06	48390.4	3345.13		1389184
High	[K].VESIEDVR.[N]		1	1	Q8IX05											301839								625019	458512
High	[R].VEQTETPEMMEAR.[C]		1	1	P52701					243584	176655	184593		279701	260656	233570	229861					532897	322102		340615
High	[K].VEQLGAEGNVEESQK.[V]		1	1	Q9Y383		129450			841783	326760	401501	799895	480352	735818	1.26606e+06	698945	7862.84			107790	1.76337e+06	1.30111e+06	1.18978e+06	1.01246e+06	209341	166030	109697	83348.9
High	[K].VEQATKPSFESGR.[R]		1	1	P38159	141453	63309.9	75481		30786.4	1.23474e+06	47312	711056	1.95006e+06	4.15454e+06	1.46046e+06	2.5836e+06		12507.8	11426.8	14332	63337.8	3.68809e+06	901223	751057	8975.73	11353.7	29524.7
High	[K].VEQATKPSFER.[G]		1	1	Q96E39	126807	72439.2	226732	1367.59	190000	11824	168756		178782	241714	116495	112689	67908.7	55328.4	41757.5		417545	224541	73338.9	33857.3		41397.8
High	[K].VEPVPVTK.[Q]		1	1	Q86UP2									66407.6									73855.9	87875.3	126798
High	[K].VEPVGDVVSTRDPVK.[S]		1	1	P46013				10861.8					57280.3		149100							430162	285818	375090
High	[K].VEPVGDVVSTR.[D]		1	1	P46013	94652.5		195448		485061	328716	268267		545746	581954	449467	433821			201810	83908.2	2.25285e+06	823277	927959	670255	96025.9			143599
High	[K].VESLEQEAANER.[Q]		1	1	P05067					236074	266846	228782		1.04387e+06	1.56799e+06	980570	1.31019e+06		412672	189739	240047	1.12743e+06	1.11685e+06	995744	1.27653e+06	134856	108571	145786	264009
High	[K].VFDAIMNFK.[K]		1	1	P13639						119915	58528.3	176037	268454		331741	363281			94243.3		885353	640617	571072	614453	53190.5	39183.8
High	[K].VFDAIMNFK.[K]	1xOxidation [M6]	1	1	P13639					74416.2
High	[K].VFDPQNDKPSK.[W]		1	1	O15145						54153.5
High	[K].VGAAEIISR.[I]		1	1	O75533								40580.1											1.32461e+06	1.09542e+06		334262
High	[R].VFYTGQVVK.[V]		1	1	Q14690																		96414.9
High	[K].VFVGGLSPDTSEEQIK.[E]	1xDeamidated [Q14]	1	1	O14979
High	[K].VFVGGLSPDTSEEQIK.[E]		1	1	O14979	683902	589960	905773		219826	40661.4	1.26892e+06	833768	377789	325152	336296	70327.5	111321	168932	245333	144835	1.8783e+06	810109	572371	549791	159279	70912.4	232876	314760
High	[R].VFTGVVTK.[L]		1	1	Q8IX12											68184.4								85028.9	48932.2
High	[R].VFSLSSEFK.[N]		1	1	O75643							29373		69981.4		119488						32581.2	122862	99646.3	99736.5
High	[R].VFSGLVSTGLK.[V]		1	1	P13639					181540			116219	261880	340324	295274	635536	210984		116082	85090.4	523211	796356	297075	547326	113949			106426
High	[R].VFPMPLPR.[K]		1	1	Q15003
High	[R].VFNGEPGAHDAK.[L]	1xDeamidated [N3]	1	1	O96028					16757.2	189781			10966.1		7216.26					18742		19267.1				16298.9
High	[K].VFNGELK.[G]		0	1
High	[R].VFIGNLNTLVVK.[K]	2xDeamidated [N5; N7]	1	4	P07910
High	[R].VFIGNLNTLVVK.[K]	1xDeamidated [N]	1	4	P07910
High	[R].VFIGNLNTLVVK.[K]		1	4	P07910	338032	293485	318494		754531	1.31729e+06		905866	2.16416e+06	2.12933e+06	3.42172e+06	1.90905e+06	1.34303e+06	1.32973e+06	937043	961309	7.53301e+06	6329564	5.95847e+06	5.40572e+06	1.6162e+06	1.67903e+06	2138091	1.63821e+06
High	[R].VFIGNLNTALVK.[K]	1xDeamidated [N5]	1	2	Q9UKM9					58493.4										65751.3					101269		182701
High	[R].VFIGNLNTAIVK.[K]		1	2	Q9UKM9					160330				187503	46561.4							392563	203606	172439	359110		191602
High	[K].VFLENVIR.[D]		1	1	P62805	1.319e+06	807926	897009	3794.1	1.80917e+06	6.55188e+06	2.17745e+06	6.41015e+06	6283507	4.71884e+06	6.36697e+06	7027623	4.42717e+06	3.97881e+06	4.30003e+06	4.42066e+06	8.38648e+06	12254797	9.25476e+06	10160379	5.81337e+06	2.05535e+06	3.36869e+06	2884176
High	[K].VFIAQSR.[S]		1	1	Q8IUH3									90276.3
High	[K].VFGNEIK.[L]		1	1	P19338	151022		98825.7					191034	3.71992e+06		6.32225e+06			18855.1				24966.8	3.40725e+06	2.50801e+06		8026.36		7011.07
High	[K].VFDPVPVGVTK.[V]		1	1	Q08211					79289		115491	42418.1	173565		56898.8		226610	171728	238199		822604	109466	50286.9	337681			104339	156079
High	[K].VEPLDFGGTQK.[Q]		1	1	P07686
High	[K].VGAEELTADQNLK.[F]		1	1	P56182	66540.8				201875	167617	271250	82510.9	478784	730352	440797	518799					1.72593e+06	947039	734643	562295
High	[K].VENQYQLLK.[L]		1	1	Q70UQ0			82220.6		88641.5	60503.4	57429.7			48723.9		58033.8				13677.5	264907			45458.8		49377.8
High	[R].VEMLETER.[G]		1	1	Q14980			14702		26783.1				145365	81318.7		57725.2				20034.6	48058.2	130830	82661	70088.2	56046.2			57238.1
High	[R].VEAMLNDR.[R]	1xOxidation [M4]	2	2	Q06481; P05067	80959	21665.3	78659.3	1300.73		31812.8	33345.1	86538.5	440831	108198	621277								631691	873078			9270.15
High	[R].VEAMLNDR.[R]	1xDeamidated [N6]	2	2	Q06481; P05067
High	[R].VEAMLNDR.[R]		2	2	Q06481; P05067	421201	355180	148713	4120.08		362873		126187	2.41795e+06	345512	1.36238e+06	250736	154994		79319		46865.5	349380	1.52557e+06	1.83506e+06	75375.3	42968.9	62112.2	103816
High	[R].VDYSITK.[R]		1	1	Q13595											414759					13527			545293	207743	54880.4	30001.8	69888.8
High	[R].VDYFIASK.[A]		1	1	Q99442									90920.1	383977	56128.2	173791					498606	144315	68992
High	[K].VDVGKDQEFTVK.[S]		1	1	P21333							97130.6	43035.1		33385.6							322028	31843.6
High	[K].VDSQYPPVQR.[L]		1	1	P49790		13149.1				28868										33730	204880	14281.5			22127.6		15753.9
High	[K].VDSLNDEINFLK.[V]	1xDeamidated [N5]	1	1	P19013
High	[K].VEAPETNIDK.[T]		1	1	O75152									171155	390892		516334						68495.1
High	[K].VDSLNDEINFLK.[V]		1	1	P19013												365314							262137	136910
High	[R].VDPVNFK.[L]	1xDeamidated [N5]	1	2	P69905									936264	100822	455548	136986						180310	79141.2	73127.4		34006.6	29998	20782.2
High	[R].VDPVNFK.[L]		1	2	P69905		21031.5			6217.71	164527		238540	1.52804e+07	8.13161e+06	5.57107e+06	1.08254e+07	16923.5	23277.3	233392	192428	1.33868e+06	1.36409e+06	2.20762e+06	3.05672e+06	371373	225631	317828	47049.3
High	[K].VDPEIQNVKAQER.[E]		1	1	P35908
High	[K].VDPEIQNVK.[A]	1xDeamidated [N/Q]	1	1	P35908	398220	1.06716e+06	495788	6096.47	1.55284e+06	601965	709910	1.77999e+06	1.50629e+06	475047	777137	431331	134147	286489	1.39939e+06	302565	1.24334e+06	1.65114e+06	1.89489e+06	667348	1.25646e+06	599164	2.22242e+06	402432
High	[K].VDPEIQNVK.[A]		1	1	P35908	3.09793e+07	5.33881e+07	7.02402e+07	589881	8.16555e+07	4.26312e+07	1.10689e+06	1.72864e+08	5.32883e+07	1.07739e+08	6.05747e+07	1.64405e+08	2.52752e+07	2.12965e+07	8.25048e+07	1.02798e+08	1.56143e+08	1.44749e+08	7.37742e+07	5.16533e+07	5.89981e+07	4.58331e+07	8.99993e+07	3.68575e+07
High	[K].VDNSSLTGESEPQTR.[S]		1	4	P05023									140564	281303	139041	129766					274059	236968	246259	366466
High	[K].VDNLTYR.[T]		1	2	Q01130	52200.8	8583.22	53527.6	48330	9507.8		24052.1	14037	3.15626e+06		361245		22452.9		23292.1	25861.2		87096.7	3.16189e+06	1.79605e+06	91401.6	48754.1	88620.9	114236
High	[K].VDNDENEHQLSLR.[T]	2xDeamidated [N3; N6]	1	1	P06748
High	[K].VDSLLENLEK.[I]		1	4	P07910	205882	159894	127898	68329.2	287130	147047	149318	150403	391660	387499	837198	402001	363285	216534	246324	77876.2	1.25658e+06	841681	1.25478e+06	990984	197283	197334	339746	396601
High	[K].VEDAADSATKPENLSSK.[T]		1	1	P46013					133774	51160.6	84634.3										853603
High	[K].VEEAEPEEFVVEK.[V]		1	1	Q13185				4148.6	124671		130985		41831.2	238339		191055					1.02203e+06	284765	118055	97212.5
High	[R].VEEITMR.[E]		1	1	O60216		22889.2			22266.8				37786.2		169974		46017.6					262089	245638	294300
High	[R].VELSTGMPR.[R]	1xOxidation [M7]	1	1	Q16629	31209.8		28520.2		76389.7		78725.2		225484		283229		102307		71402.4			114380	403799	431209
High	[R].VELSTGMPR.[R]		1	1	Q16629	64644.4		62197.8		1.35246e+06	1.13776e+06	960148	574153	634233	495097	664144	442577					1.49702e+06	740610	766057	779039		12364.5	35685.7
High	[R].VELSPMQK.[K]	1xOxidation [M6]	1	2	Q14839					34380.6	145523		132720	300475								734765
High	[R].VELSPMQK.[K]		1	2	Q14839	8621.99		12521.2	3478.35	275925	660463	164518	226668	317574	474530	458796	308322					362665	581623	671048	616027
High	[K].VELQELNDR.[F]	1xDeamidated [Q/N]	1	2	P08670					168397	427040	323795	123599	129496	83638.4	108652	251782		29977.8			25068.8	145905	98639.3	58214.6	27699.1		27597.3
High	[K].VELQELNDR.[F]		1	2	P08670								241458	282452	514459	200051	253789	32509.8	34871.1			1.22588e+06	865630	489226	555982			42923.4
High	[RK].VEILANDQGNR.[TI]	1xDeamidated [N6]	4	7	P54652; P11142; P11021; P0DMV9				36507.2		233684	101152	52129.9	311258	251095	288490	218011					450057	430172	333984	287614
High	[RK].VEILANDQGNR.[TI]		4	7	P54652; P11142; P11021; P0DMV9	136312		89248.8		60958.3	112687		1.31582e+06	30885.4		87235	5083.23	149817	119726	150063	430900	95748.7		2.5038e+06		640041	470810	380073	360161
High	[K].VELDNMPLR.[G]	1xOxidation [M6]	1	1	Q15233	11551.4	17569.3	48791		105076	30549.4		992525	983529	73617.3	1153446	38469	10884.6	8041.54			274706	1.75393e+06	1346048	1619194	78028.3	400167	78654.1	9640.98
High	[K].VELDNMPLR.[G]		1	1	Q15233					2.59859e+06	322908	958597	865912		1.29185e+06	80870.6	660146	498509	323482	373718		7.25843e+06	849339	168409	56989			265354
High	[R].VEHNQSYSQAGITETEWTSGSSK.[G]		1	1	P42167											89407
High	[K].VEGTEPTTAFNLFVGNLNFNK.[S]	1xDeamidated [N11]	1	1	P19338
High	[K].VEGTEPTTAFNLFVGNLNFNK.[S]		1	1	P19338					3248.17						405185		602346	393380	21124.7		762577		82295.4	351031		75015.9
High	[R].VEGDVDVPK.[T]		1	1	Q96QA5	510242	395844	612440		32581.7	350075	352652	191187	483854	447716	491403	1.03996e+06	149915	171210	368782	815610	20959.9	483851	375430	360557	267438	523162	547820	308842
High	[R].VEFMDDTSR.[S]	1xOxidation [M4]	1	1	P62857									28320.7		38248.2			46053	35387.9		28980.1		109102	37235.8	29587.3	67648.9	32970	73167.6
High	[R].VEFMDDTSR.[S]		1	1	P62857	83255.4	163493			483324		66080.3	178569		252825		157890					899757
High	[K].VEEQEPELTSTPNFVVEVIK.[N]	2xDeamidated [Q4; N13]	1	1	Q07021
High	[K].VEEQEPELTSTPNFVVEVIK.[N]	1xDeamidated [Q/N]	1	1	Q07021												62470.8						186441	83296.6	117908
High	[R].VEENFLK.[L]		1	1	Q96A33									39249.4		35661.4								146495	178570
High	[K].VENGQEPVIK.[L]	1xDeamidated [N3]	1	1	P55265						170335			441862	179906						33149		457966			38711.8	99150.7
High	[K].VGAHAGEYGAEALER.[M]		1	1	P69905											59851.4	748128					449955			19579.8		152068
High	[K].VGDFVATDLDTGRPSTTVR.[Y]		1	1	Q02413		157631	324516				166824	1.04296e+06	165810	117711		211785	355871	144304	407831	469844	113538				262436	310709	514509	208406
High	[K].VGDGDLSAEEIPENEVSLR.[R]		1	1	Q14684									41448.4								78732.4	34113.5	55130.1	64069.5
High	[R].VLELNASDER.[G]		1	1	P35249
High	[K].VLELDNVK.[S]		1	1	P30153									17318.1			44974.7	21500.2	10958.8	10757.4	14373.9			172474	244078		13016.3	26766.1
High	[R].VIEGSLSPK.[E]		1	1	Q8IX01			21577.7								204064		38755.8	42925.1	24958.1			414362	415010	417023	19326.9	13150.9
High	[K].VLEGMEVVR.[K]		1	1	P23284		62127.2	58234	79263.3		84480.2		58626.4	233657		79762.8						5033187	333172	421450	462357
High	[R].VLEEGSVEAR.[T]		1	1	Q96CT7		62950		1114.8	75238.6	188705		99962.1	87615.6		708343		121384	101433	136170	31287.3	68396.4		918853	823877	51570.7	4075.72		17135
High	[K].VIEEEWQQVDR.[Q]		1	1	P42166									46066.7						45891.6			46824.9	125197	135353	146809		28261.6	34304.4
High	[K].VLEEANQAINPK.[L]	1xDeamidated [N/Q]	1	1	Q92841											193126		20353.8				131183		342035	202991	47483
High	[K].VLEEANQAINPK.[L]		1	1	Q92841			169647		1.97813e+06	1372304	1.83181e+06		4.38012e+06	5.67817e+06	4.96493e+06	2.88487e+06				225695	8.90775e+06	5.1286e+06		7.99846e+06	113908	675263	112745
High	[K].VLELTAENER.[L]		1	1	P17676					17941.4			96236			97297.2		13493.9			12279		149126	206858	210308	27584
High	[R].VIEDRDSQLR.[S]		1	1	Q8N1F7						135155
High	[R].VLEAIQK.[K]		1	1	Q96ST3		65258.7							167187		165222					63863.6			337163	231273
High	[R].VLEAAAQAAR.[D]		1	1	Q9NPD3									44238.5		65112.4					343351				55285.7	176209	330113	119584
High	[R].VLDVVER.[S]		0	1
High	[K].VLDPASSDFTR.[L]		1	1	Q5JTH9									588885		187824								904182
High	[K].VLDNAIETEK.[M]		1	1	Q01082									272270
High	[R].VLDLVEVLVTK.[Q]		1	1	Q9BQG0						437258			146809	329648		124286					386436	246981	159258	306810
High	[R].VLDLQADSR.[L]		1	1	Q9HD20
High	[K].VLDLLDPASGDLVIR.[E]		1	1	Q14807
High	[K].VIEDIYEK.[E]		1	1	O60306						52212.9							14593.6					107262	116718	131026				8915.47
High	[K].VLEMDPLPSSKPFQK.[Y]		1	1	Q96SI9																	85945.8
High	[R].VLEQLEDLDSR.[V]		1	1	P26358															88103.2
High	[K].VLEQLTGQTPVFSK.[A]		1	1	P62913											66573.1							49389.6		91335.9
High	[R].VILEIDNAR.[L]		2	2	P19012; P13646					927807	152567	146760	1.25952e+06	119550	207676		1.27925e+06					471195		557926
High	[R].VLLDNVENK.[M]		1	1	Q93009		397976	245820	3417.59	340511	139665	123739		513541	249724	471688				82733.3	68626.2	928002	199033	440867	303470	223599	374317	305882
High	[R].VIKDFMIQGGDFTR.[G]	1xOxidation [M6]	1	1	P23284						106235			101019								64627.6			115699	122260
High	[R].VLGVPIIVQASQAEK.[N]		1	1	Q14498						49673.6			324177	264849		257993	200383		361323	241489	24741.7				371921	433408
High	[R].VIGQGQQPSTAAR.[E]		1	1	P51589	309418	236118		14546.3				319826	654691	117039	594158	9313.15	103389	111185		132575	68044.1	187282	150932	270381		82405		104420
High	[K].VIGNQSLVNELAFTAR.[K]	1xDeamidated [Q/N]	1	1	Q13011
High	[K].VIGNQSLVNELAFTAR.[K]		1	1	Q13011							628973	742771									492751
High	[K].VLGMDPLPSK.[M]	1xOxidation [M4]	1	1	Q12906			13633.3		893844	681005	406251	210711	1.42124e+06	1.35996e+06	1.27722e+06					72542.6	2.94685e+06	1.75398e+06	1.54036e+06	1.72836e+06	90849.5	228381
High	[K].VLGMDPLPSK.[M]		1	1	Q12906					874672	122079	166757	58204.6	1.53352e+06	731710	1.79485e+06	423861	470295	428335	399104	360435	1.98187e+06	1.6364e+06	1.35995e+06	1.4904e+06	323446	426067	388034	467068
High	[R].VIFTSPIK.[A]		1	1	P42285
High	[K].VLFTGVVDAR.[G]		1	1	Q14676																				97584.5
High	[R].VIFTGGVGK.[N]		1	1	Q9Y6K0					25097.5					89468	10200.8						300024
High	[K].VLFSSNGGVVK.[G]	1xDeamidated [N6]	1	1	P26599	463165	1.05489e+06	793519		1.45938e+06	1.47131e+06	1.35783e+06	1.2599e+06	2.35284e+06	2.16092e+06	2.07711e+06	2.10372e+06	772713	674267	113894		5.29694e+06	2.22731e+06	1.97913e+06	2.15589e+06	558004	1.31574e+06	562645	603019
High	[R].VIFPTGDSK.[V]		1	1	P24928		97019		9932.14	111880	60901.5	58665.7			201900	41428.8	128773					330890	34959.1		79282.2
High	[K].VLFPTER.[L]		1	1	Q9P275					59694.1		59546.1				325036						229353		257806				59764
High	[R].VIFGLFGK.[T]		1	1	P23284																	188104
High	[R].VIEVVEK.[Q]		1	1	Q9BXT8				1358.79	197646	23184.5		32740.4			141682						122100	49848.2	90609.8	111003	24858.3
High	[K].VLETAEDIQER.[R]		1	1	Q13813						155557	302310	3.97892e+06	358137	497165	261622	280765	9198.74				2.57763e+06	458383	339650	406852	11216.3	7249.86
High	[R].VIEQPIR.[G]		1	1	Q92797									317144		410100							126375	458716	468267	34545.5	7157.48	51516.1	18661.4
High	[K].VLDLEPK.[A]		1	1	P38432	15396				125585	59991.7		105219	11661.4	78042.5	12614.7	46907.8	7286.96				529408
High	[R].VLDELTLTK.[A]		1	1	P13645	1.36781e+08	2.44095e+08	3.6994e+08	1.24104e+07	1.0104e+09	9.64185e+08	1.35323e+09	2.46537e+08	8.79644e+08	8.80328e+08	7.97517e+08	1.42235e+09	8.63024e+08	8.13257e+08	1.52595e+09	9.32484e+08	9.13406e+08	5.98959e+08	7.23647e+08	1.07187e+09	8.98165e+08	8.32813e+08	1.42055e+09	9.20391e+08
High	[R].VLDELTLSK.[T]		1	1	P13646	31451.3	233680		35264.3	662255	23201.1		1.24434e+06			45209.8	908794		62350.3		68947.2	231032	21514.2	302345	95287.2	69492.8	199231	73622	73442.8
High	[R].VLDELTLAR.[AT]		4	5	P02533; P19012; Q04695; P08779	1.28731e+06	5.67778e+06	2.58742e+06	235454	8.15757e+06	4.61331e+06	3.06906e+06	6.33917e+06	2.75068e+06	2.43258e+06	2.90831e+06	4.99278e+06	2.19361e+07	6.96047e+06	8.02121e+06	8.1671e+06	1.88648e+06	2.6635e+06	2.71629e+06	3.15151e+06	1.04797e+07	2.32306e+06	6.13599e+06	6.57781e+06
High	[K].VGTIDDDPEYRK.[F]		1	1	Q9BZI7					241998	91902.6	121999	138689		261635		166592					469738	244933
High	[K].VGSPATVTFQQNK.[N]		1	1	Q12830	131972	117468	78109.3		434178	158113	110361		248374	288767	291846	62118.7	49365.8	48752.1		192705	639682	267976	235706	217239	150051	234977	82980.5
High	[K].VGSLDNVGHLPAGGAVK.[T]		1	1	P27816																		115813	87973.9	70786.1
High	[R].VGQETFYDVYR.[R]		1	1	Q8WVI0									33483.1							56750.4		61397.7	47450.7		42300.1		42966.2
High	[K].VGQEIEVRPGIVSK.[D]		1	1	P41091																				137449
High	[R].VGQDPVLR.[Q]		1	1	Q04837	44849.9	18339			25720.1	217119			980572	211546	267355	160325					485574	409397	604861	695667	20962.6		13066.6
High	[R].VGQAVNLAVGR.[F]	1xDeamidated [Q3]	1	1	Q9UBT7					253223				142378					233812	354066	232681		376953	403337	394889	378975	96234.1	294099
High	[K].VGPMPWLGPQTDESIK.[G]		1	1	P22830
High	[K].VGPATPSAQVGK.[W]		1	1	Q13428						66327.6	32075.1		109102	121395	211928	69240.3					205074	101627	149433	163647
High	[R].VGNLGLATSFFNER.[N]		1	1	O00571									158837		75682.1	272472			45155.5			375896	305601	390352		7053.05
High	[K].VGINYQPPTVVPGGDLAK.[V]	1xDeamidated [Q6]	1	7	P68363
High	[K].VGGTSDVEVNEK.[K]		1	1	P10809	78203.7	90247.6	189343		113986	91926.6		68460	341306		282533	155694	92698.5	99939.4	104641	142077	752318	284705	513524	796447	100161	111929	83434.4	112338
High	[R].VGFAEAAR.[L]		1	1	P07339	8421.12					327651			60172.8		4.50065e+06	33548.7	5010.87		4889.84			1.06609e+06	3.25242e+06	5.05048e+06		11942.3		11896
High	[K].VGEVTYVELLMDAEGK.[S]		1	1	P52272																	223371
High	[K].VGEVIVTK.[D]		1	1	P10809					384682												250942		256068	434137
High	[R].VGEPVALSEEER.[L]		1	1	Q13435					497613	527410	463402		389212	402609	357995	312604				35548.1	837156	518190	546823	490754				13956.8
High	[R].VGDYGSLSGR.[E]		1	1	Q9UBR2					58785.8								74626.4	62376.2	66354.8	42327.7			151421	121442	44218.4	34893.6		50389.9
High	[R].VGDVYIPR.[ED]		1	2	Q01130	396445	133458	40059.6		4.31423e+06	3.5281e+06	3.90268e+06	3.51602e+06	1.88263e+06	3.26077e+06	1.54125e+06	1.83168e+06	843951	761370	757436	917100	8.23414e+06	3.23764e+06	2.73484e+06	3.75777e+06	989857	724710		26885.9
High	[K].VGDGDLSAEEIPENEVSLR.[R]	1xDeamidated [N14]	1	1	Q14684	113352	65711.1	179699					293779											56259.1	52963.4
High	[K].VGTSFSIPVVSDVR.[E]		1	1	Q92979													75341.1		144535	94039.6		124880		109101	114318	76095.2
High	[K].VSVIQDFVK.[M]		1	1	Q9UFW8						58360.7			162373		89575.8				411847	255327		164014	84457.5	240765		185632
High	[K].VGVKEELLAVGK.[FL]		1	1	P46013																		186080
High	[K].VGVNGFGR.[I]	1xDeamidated [N4]	1	1	P04406	1.84993e+06		1.49348e+06		1.00712e+06			2.16744e+06	4.47295e+06		4.98835e+06		174162	357668	1.48068e+06	586465		30242	1.22619e+07	7.5041e+06	702317	1.38515e+06	1.5186e+06	766241
High	[R].VLDDVSIR.[S]		1	1	Q12830					81799.5	43383		55486.7				30223.1					494551	49171.9	34583.5
High	[K].VLDAIIQEK.[K]		1	1	Q9NTJ3					235683	39853.5	50619.3										349731
High	[K].VLATVTKPVGGDK.[N]		1	1	Q02878					250390	22032.3	119156	75586.2		1.11485e+06		599204					893546
High	[R].VLATQPGPGR.[G]		1	1	Q5JTH9					1.55238e+06	1.32803e+06	2.82675e+06		3.78418e+06	974985	939249		909129	1.79588e+06	1.54795e+06	895629		830760	4617130	2.67117e+06	3.64176e+06	2139227	2.01826e+06	1.55192e+06
High	[R].VIAPSSSLPTSLTIHHPR.[E]		1	1	Q02413								68192.4
High	[R].VLAPILPDNFSTPTGSR.[T]		1	1	Q9NQS7																	220915
High	[R].VLANPGNSQVAR.[V]	1xDeamidated [N7]	1	1	Q14974		14475					78368.1	10217.2	256505		155251	222583				84140.2	651965	274260	253410	142089
High	[R].VLANPGNSQVAR.[V]		1	1	Q14974			19209.8		86532.2	272902	48795.9	297588	428587	979208	525345	622117					209066	813318	748259	966015
High	[K].VIAGLYQR.[A]		1	1	P78527	561943			9592.73	2.44184e+06	839284	1.37148e+06		626726	1.94112e+06	690234	531748	554887		845150	526331	5164004	1.68737e+06	1.59553e+06	402020	1.23576e+06	507297	146896	125375
High	[K].VLAGETLSVNDPPDVLDR.[Q]	1xDeamidated [N10]	1	1	Q12906										92196.3	40283.7							53643.3	76390.1
High	[K].VLAGETLSVNDPPDVLDR.[Q]		1	1	Q12906									1.19248e+06	169942	918017	217940	400943	287490	322249	417150		668789	917236	640816	434495	94504.6	517826	454827
High	[R].VLAETPDSFEK.[H]		1	1	Q99567	112927		589940		367017	188615	68505		337206		216732		290454		283554	234214		746663	481887	198037		145577	251686
High	[R].VKVEPAVDTSR.[I]		1	1	O75369
High	[K].VKSPELQAEAK.[S]		1	1	P02652
High	[R].VKPAPDETSFSEALLK.[R]		1	1	Q12905						175784	22442.9		379328			367946	636641	479723	646669	1.37734e+06	1.32722e+06	1.08171e+06	203439	184114	454374	34577.5	443323
High	[K].VKLAADEDDDDDDEEDDDEDDDDDDFDDEEAEEKAPVK.[K]		1	1	P06748													134279		104720
High	[K].VKEPSVQEATSTSDILK.[V]		1	1	Q8IYB3	39284.2				14568.1					77041.9								46569.5
High	[R].VHIEIGPDGR.[V]		3	3	P31943; P52597; P55795	100495				1.10393e+06	343236	411467	283724	299476	488172		213050	164221	60595.1	137063	249211	193132	1.50225e+06	273234	301023	772320	46643.3	180078	68028.8
High	[R].VHIDIGADGR.[A]		1	1	P31942											77616.7		175698	74921.5		28814	503545	547571	238767	41849.8	266716		175269	93038.2
High	[K].VGVNGFGR.[I]		1	1	P04406	64006.3		84250.9	853.99					172747		193961		8182.23	9893.67		17643.2			465722	939183		26713.7		15119.2
High	[R].VSWQDLK.[D]		1	1	Q13243	55210.9		12613.1	1810.25	38573.5			19431.9	107844	440021	67996.1			59945.2				77787		184661	67253.2	47641.9	39320
High	[K].VSYARPSSEVIK.[D]		1	1	Q15717	42074.3							51231.8	63987.9							71579.7	351403		76694.9	37352.7		55723		75958.9
High	[K].VSYGIGDEEHDQEGR.[V]		1	1	P27695						63527.6			402322		427125							1.4718e+06	743654	624824
High	[K].YIDQEELNK.[T]		1	4	P08238	32898.8		21329.3		129363	90950.8			582210	219779	3.15466e+06	456409			192452		384812	1.30289e+06	5333965	6.33071e+06	146563	119146
High	[R].YIDPSGFVK.[A]		1	1	Q86UV5					271945		128812										381258
High	[R].YLDGLTAER.[T]		1	1	P35908	1.69887e+07	2.76578e+07	5.24936e+07	576736	5.04671e+07	2.42721e+07	2.54492e+07	7.75909e+07	8.73738e+06	9.19438e+06	1.02002e+07	2.48719e+07	1.34309e+07	1.05272e+07	1.90062e+07	3.86209e+07	3.79883e+07	2.30304e+07	1.4907e+07	1.08107e+07	2.09701e+07	1.47244e+07	2.36714e+07	1.59086e+07
High	[R].YLDFSSIITEVR.[A]		1	1	Q8N1N4
High	[K].YLDEIVK.[E]		1	1	P12270					112992	38501.6	46714.6					161531		40472.3	41441.9	34914							43939.3
High	[R].YLAEVATGEK.[R]		1	1	P61981									62287.6	28454.2				38614.3			181749	47583.7	77050.9	122348		29690.5
High	[K].YIAENGTDPINNQPLSEEQLIDIK.[V]	2xDeamidated [N/Q]	1	1	Q9UMS4																		100812		148417
High	[K].YIAENGTDPINNQPLSEEQLIDIK.[V]	1xDeamidated [N/Q]	1	1	Q9UMS4
High	[K].YIEDKDVFQK.[F]		1	1	Q13616	64578.2	57162.3	84303.4		138294												38660.3	161310			66928.2
High	[K].YKYPEGSDQER.[Q]		1	1	Q08188
High	[K].YKKDIAAYR.[A]		1	1	P23497									179096	216124	267613	250848						184591	298799	137104		278874
High	[K].YHTINGHNAEVR.[K]	2xDeamidated [N5; N8]	1	1	P22626						46093.2
High	[K].YHTINGHNAEVR.[K]	1xDeamidated [N]	1	1	P22626		4621.99	12636.4		38653.4	90828.8	537340	1.31073e+06		674521	16792.7	85859.3					1.1248e+06
High	[K].YHNVGLSK.[C]		1	1	Q14103					272513						104637								96368.1	129140
High	[K].YGVNPGPIVGTTR.[K]		2	2	P42167; P42166		55173.6	533031	9196.5	650759			267721		455908				207715	154357		3.0624e+06	80056.8
High	[K].YGVAWEK.[Y]		1	1	Q14739					408315	114829	60003.8		456560		39955.2		19544.3		42877.8		1.97713e+06	502472	581929	880772	2.5247e+06	54801.9
High	[K].YGSGVLPDAPK.[E]		1	1	Q92541					140097	30655.8	149711			247931		203667		38390.7		70673.8	322251		27755.7			32479.1
High	[R].YGSDIVPFSK.[V]		1	1	P13010							43193.7		482737	466767	423149	93883.9	136860	50844.4		36019.2	32340.2	148544	244827	173459		51911.8	54523.4
High	[R].YKQSLDDAAK.[T]		1	1	P15924			139535		43143.4		41433.5		80182.7		35995.6				29907.2	22991.4	136389	37474.1	33762
High	[K].YLEENVMR.[H]		1	1	Q4VCS5					32036.9				300686		161781							306181	498778	316201			8422.53
High	[R].YIEIFK.[S]		2	2	P31943; P55795
High	[R].YIELFR.[S]		1	3	P31942						185422			354060	343328	325773	377386	565936		4350.94	454336		1.22657e+06	817688	827874	777979	290485		490301
High	[R].YISAAPGAEAK.[Y]		1	2	Q14671			27783.2			184646			442208	97930.1	475291					86255.5		292630	1.01143e+06	944374	101372	182993	58535.4	74768.5
High	[K].YIQQTKPLTLER.[T]		1	1	O43809						116520			95951			286078			43167.1	154687	2.10576e+06	927399	897786	451505	326338	277298	311977
High	[R].YIQPWESEFIDSQR.[V]		1	1	Q6P2Q9
High	[R].YLQLFK.[N]	1xDeamidated [Q3]	0	1
High	[R].YLQEIYNSNNQK.[I]		1	1	P02679
High	[K].YIQEAEMLR.[S]		1	1	Q05048							41290.1										165347
High	[K].YIQDFQR.[E]		1	1	P17480					187553	242447	135553					92594.1						95101.9			10312.6	8081.23	10561.3
High	[K].YIQAEPPTNK.[S]		1	1	Q8TAQ2																		290286	442063	439741	46477.5
High	[K].YLPELMAEK.[D]		1	3	Q07666					270020	76185	110551		250348	96376.3	296006						1.1612e+06	660536	356789	266303	75745.8
High	[R].YLNTNPVGGLLEYAR.[S]		1	1	P55265																	366278
High	[K].YIMLNPSSR.[I]		1	1	P11387					235455	126345	263724		47300.3	538365	153504	206034			153980		655501	306409	132662	81608.4	45388.4	19213.5		22890.7
High	[R].YLLVPEK.[V]		1	1	Q9Y6V7			21042.7				104529	51025.7	290096		199205	149183					389373	145645						25441.5
High	[K].YLINGVNANNTR.[V]	1xDeamidated [N4]	1	1	O95347					3.49672e+06													3.30314e+06			3.62816e+06
High	[K].YLEYER.[R]		1	1	Q8IU81																			65544.4
High	[R].YLEVEPVSR.[Q]		1	1	Q9UKR5																	500052
High	[K].YIETTPLTIK.[G]		1	1	Q14966						103323	147634										466691
High	[K].YIENMSR.[G]		1	1	Q8IWS0			15517.2					18371.4	334416		6338.27	7615.67		6966.02										5957.27
High	[R].YLENGKETLQR.[TA]	1xDeamidated [N4]	1	53	P01892						86502.4	107260		214720	695688						294897				500408		223622
High	[R].YIELLTR.[S]		1	1	P15924	274836	344668	231651	60187.6	629467	161454	545688	1.04031e+06	49934.8	312730	158983	539786	421389	482661	378171	353004	2.34575e+06	296767	237962	97267.4	134321	71420	1.2872e+06	516174
High	[R].YGPPPSYPNLK.[I]		1	1	Q13435					198798	252229	513772				185153		180559	183348	156324	213733	829268				58458.7	163956
High	[K].YLSFEAEEK.[L]		1	1	Q7Z3K3					150423												206239
High	[K].YGPIADVSIVYDQQSR.[R]	1xDeamidated [Q]	1	1	P62995					45059.2				101675		103648						178029	110722	165134	128288
High	[R].YGLVGPNGK.[G]	1xDeamidated [N7]	1	1	Q8NE71					979591	688394	1.43288e+06		3.95356e+06	3.14029e+06	4.09581e+06	3.92192e+06					3.33722e+06			4196526
High	[K].YEITEQR.[K]		1	1	Q02878					59417.2				44843.4		180771			159055	251493			163024	354027	227595	102791	56902.8		148003
High	[K].YELQLANPK.[E]		1	1	Q6P2Q9			158679		319728	151507	236481	217523	49101.5	283412	23469.7	148798		17246.2	10881.9		739596	94242.7
High	[K].YEKDIAAYR.[A]		2	2	P26583; P09429									135808									99690.4	100811					204606
High	[K].YEELQVTVGR.[H]	1xDeamidated [Q5]	1	1	P35908	442232
High	[K].YEELQVTVGR.[H]		1	1	P35908	6.65931e+06	2.15937e+07	2.01301e+07	246672	1.02216e+07	9.29456e+06	1.24397e+07	3.34723e+07	3.73206e+06	1.98293e+06	7.79408e+06	7.56176e+06	7.15776e+06	6.37096e+06	1.57507e+07	1.44044e+07	1.55956e+07	7.9245e+06	7.68082e+06	5.49547e+06	7.46273e+06	4.57093e+06	1.12309e+07	1.03926e+07
High	[K].YEELQVTAGR.[H]	1xDeamidated [Q5]	1	3	P02538													265181	126616	195662
High	[K].YEELQVTAGR.[H]		1	3	P02538													79344.6	104742	76256.5
High	[K].YEELQVTAGK.[H]		1	1	Q5XKE5		32049.2									283384					15401.4					41410.2		41232.7
High	[K].YENELALR.[Q]		2	3	P19012; P13646	117156	77615.7	123662		178218	84626.1	242336	331776	308745	145056	378975	208074	214442		146319	153839	319067	364341	619298	156164		123552	125331	139783
High	[K].YEELQQTAGR.[H]	1xDeamidated [Q]	1	1	P13647	218981		142988			213242	165867	40630.2	39506.3	61770.8						11948.4	428388
High	[K].YEELQITAGR.[H]	1xDeamidated [Q5]	2	2	P04264; P04259
High	[K].YEELQITAGR.[H]		2	2	P04264; P04259
High	[R].YEDQELTGK.[N]		1	1	Q9UIG0
High	[KR].YEDEINKR.[T]		7	11	Q7Z794; P35908; P04264; P04259; P02538; P12035; P13647				37055.6									727314	770589	897006	511376					419778		762205	953730
High	[R].YEAAVPDPR.[E]		1	1	O43505	34924.7	34301.4	40758		59652	41185.3	59456.1		373650	291680	441556	46908.2	11026.2			16412.7	314676			437331		12322.3
High	[K].YDGIILPGK.[-]		1	1	P62913
High	[K].YDFTSSR.[H]		1	1	Q9NZ01									356787		325223					50914.1		13961.7	610947	406965	44000.1	68308.8	40221.1	25065.1
High	[R].YDDMAAAMK.[AN]	1xOxidation [M4]	1	2	P61981																	125258
High	[K].YEELQQTAGR.[H]		1	1	P13647	14613197	11287585	2.19353e+07	162341		24932684	386527	5.57756e+06	2.33465e+07	12934208	20417148	30342120	7665619	9.11786e+06	2.02084e+07	2.07287e+07		1.87028e+07	2.08907e+07	22004748	1.69992e+07	17912652	1.35744e+07	1.36757e+07
High	[K].YENEVALR.[Q]		1	1	P13645	2.02895e+07	2.0868e+07	3.06309e+07	185144	1.08189e+07	1.93677e+07	8.34038e+06	8.76045e+07	1.41619e+07	2.36128e+07	1.51706e+07	1.29019e+06	4.65725e+06	3.81313e+06	4.05061e+06	1.51132e+07	1.41733e+07	2.97966e+07	1.81838e+07	1.42084e+07	9.52678e+06	1.1386e+07	1.62901e+07	2.1729e+06
High	[K].YENEVALR.[Q]	1xDeamidated [N3]	1	1	P13645	764466	1.34475e+06	1.31056e+06		21665.5	30602.9	800937	546951		831061	90134.8	1.32165e+06	33636.2		41595.5		1.27652e+06	93884.1			49729.1	66742.1
High	[K].YETELNLR.[M]		1	1	P02533	260289	690781	869526	3895	3.7653e+06	4.18838e+06	3.52157e+06	230320	1.33758e+06	2.76928e+06		3.57166e+06	5.43107e+06	4723154	3.30433e+06	4.1852e+06	1.62977e+06	3.87621e+06	1603500	2.01278e+06	5.01293e+06	2.59162e+06	3.12178e+06	1.6152e+06
High	[R].YGISNEKPEVK.[I]		1	1	Q8N7H5					80821.6	27660.1	36154.2										63600.8
High	[K].YGINTDPPK.[-]		1	1	Q9Y3B4	24772.3	32691.4	27961.5	2076.46		139535		139885	346351	412670	564384	383466				82792.1	854561	835285	483163	818081	96106.3	59045.6	34781.6	21556.7
High	[K].YGGPPPDSVYSGVQPGIGTEVFVGK.[I]	1xDeamidated [Q14]	1	1	O43390
High	[K].YGGPPPDSVYSGVQPGIGTEVFVGK.[I]		1	1	O43390						89762.1			199672	290204	328346	93744.8					194671	491488	509598	292756
High	[K].YGGPPPDSVYSGQQPSVGTEIFVGK.[I]	2xDeamidated [Q13; Q14]	1	1	O60506
High	[K].YGGPPPDSVYSGQQPSVGTEIFVGK.[I]	1xDeamidated [Q]	1	1	O60506									51027.7									101482	61723.9	87719	42802.5			67624
High	[K].YGEPGEVFINK.[G]		1	1	P23246	158972		913310	1390.49	4.0653e+06	1.59776e+06	818110	940576	2.29755e+06	1.76146e+06	1.89681e+06	1.36686e+06	1.3543e+06	827056	1.0184e+06	538413	5.2511e+06	2.30766e+06	1.28466e+06	1.44004e+06	1.25413e+06	727178	1.93727e+06	2.11787e+06
High	[K].YGEMPVDK.[A]		1	1	Q13418						17214.8			98662.2	100554						9380.83		79677.1	144516	140820	12354.8	97975.2
High	[K].YGDGIQLTR.[S]	1xDeamidated [Q6]	1	1	P15924				1492.64					83507.5		79182.2				248745			36381.1	66989.8			59762.1
High	[K].YGDGIQLTR.[S]		1	1	P15924		36588.8	3.53593e+06					4.17952e+06	458998		423232		950942	690986	1.00427e+06	1.28667e+06		1.90109e+06	100966	344403	382634	384590	556309	241746
High	[K].YGDAFIR.[G]		1	1	P62312	244962	86739.4			387974	85356.2				597196			47953.6						641436	395098
High	[K].YFTEAGLK.[E]		1	1	Q7L1Q6					290018	172614	177537			260433			403084	242540	719188	293167	725837	41410.4	324558	223284	145359	46539.4
High	[K].YFSMTEVDR.[L]	1xOxidation [M4]	1	1	P05089		103948			266864	246575	204322			170484		313253					283914	259583					27025.9
High	[R].YFQINQDEEEEEDED.[-]		1	1	P35268									128427	84672.3	96050.3		43401.7	55146.3	24258.1	42269.4		199742	234823	244345		86656.8	51203.4	44032.5
High	[K].YFEGVSPK.[S]		1	1	P78527					840783	520922	420432		1.68841e+06	922095	1.06505e+06	529016			31068.9	68279.7	3.13434e+06	1.23075e+06	1.99876e+06	988260	81534.3	194809	46891.5	45002.2
High	[R].YFDPANGK.[F]	1xDeamidated [N6]	1	1	P13639	87953.6	75105.7	178379			729283		117926	1.72005e+06	1.32256e+06	1.4946e+06	1.00124e+06	12000.4	25178.6	73230.7	616694		2.16484e+06	2.15361e+06	2981545	236575	387710	190232	48934.2
High	[R].YFDPANGK.[F]		1	1	P13639			22673.3						59348.4			38555.8	11205	12502.5			25874.8	78077.5	17073.9	1.22137e+06	59558.2	50606.8	11944.4
High	[K].YEWDVAEAR.[K]		1	1	P13639		108180			634874	247785	302413		302012	592761	405506	544780				66446.9	3.49077e+06	864245	550264	863037	63849			96624.2
High	[R].YEVTSGGGGTSR.[M]		1	1	P15924				11959.3					28917.3	32921.4			701880	131896	54011.5	125546		42063	32734.2	70475.3	115711		119654	279467
High	[K].YGPIADVSIVYDQQSR.[R]		1	1	P62995
High	[R].YISPDQLADLYK.[S]		1	1	P06733			94460.6					59218.9				61008	162305		245345	102756		125715	56081		66778.8		180680	89981.6
High	[R].YISPDQLADLYK.[S]	1xDeamidated [Q6]	1	1	P06733													180635		199173	121351					67581.5		211280
High	[K].YLVLDEADR.[M]		1	3	O00571			31359.9		55217.8		356331	55662.3		43669.7	24625.2		41011	48258.1			1.65901e+06		36823
High	[R].YTVQFSK.[F]		1	1	Q8IX12				801.437		235622	67828.7			76733.2	92708.8						80257.4	101772
High	[K].YTTPSGEVR.[Y]		1	2	P55786	63368.2	74378.7	50283.9								45278.2			32274.7	35207.8	58512.3			33218.3				42692.2
High	[R].YTTPEDATPEPGEDPR.[V]		1	2	Q5JWF2									142037		138795							226480	166926	208474		50364.5	30581.4
High	[R].YTPSQQGVAFNSGAK.[Q]		1	1	Q13573		26634.5				119511			245531	242794		145798					431715	319708
High	[K].YTPSGQAGAAASESLFVSNHAY.[-]	1xDeamidated [N19]	1	1	P04075
High	[K].YTPSGQAGAAASESLFVSNHAY.[-]		1	1	P04075	71873.2		588433		30630.2	96928.4	235270		137994		50484.2	204023	248410	332538	212991	110219	90383.2	160759				136909	66281.1
High	[K].YTIENPR.[H]		1	1	Q7KZF4
High	[R].YTIDAMQK.[A]		1	1	Q9P275											160286								107044	65149.8
High	[R].YVDFSSETQR.[I]		1	1	Q96LT9									13987.8								213260	53351.6
High	[K].YTEMDYAR.[A]	1xOxidation [M4]	1	1	Q9UKD2																	165372
High	[R].YTAQQFR.[N]		1	1	O60830									3.9875e+06	48554.9	1.16275e+06		5882.05		57679	30222	193445	320225	6.31465e+06	5.12327e+06	11813.8	39046.8		6090.82
High	[R].YTAAVPYR.[L]		1	1	Q9UBM7	68435.7					32137.6			245180		216946							3.18942e+06			44300.9	33564.2
High	[K].YSYDALEK.[K]		1	1	Q9HD20									128147	139153							129061	52327.3	9852.62
High	[R].YSTDVSVDEVK.[A]		1	2	P00367									350790	357058	358536	355169	20175.1	17773.4			413572	366725		477794
High	[K].YSPTSPTYSPTTPK.[Y]		1	1	P24928
High	[R].YSPDELR.[Y]		1	1	Q8WUB8	10648.2	10947.6	24361.2		34150.2	19503.4			153195	69313.7	11759	66728.9	6038.69		6931.5		233291	183199				14426.5
High	[R].YSNSEVVTGSGR.[Q]		1	1	Q7L576									121611									67089.2	19399.1	19442.9	39127.6	40152.9
High	[K].YSLVEAK.[R]		1	1	P15924											187324					70250.8				314879	56928.8	132294
High	[K].YTEGVQSLNWTK.[I]		1	1	Q9Y5B9					51280.2				85466				114242	80049		38677.7		41634.5	73456.8		49589.5		93788.1	84488.8
High	[K].YVDMSVK.[T]		1	1	P48047									128944		71324.7							42819.6		447355	18822	18240.5
High	[K].YVEYLK.[Q]		1	1	Q9NRL2		78815.5	228257					121145	284949		228579								389560
High	[K].YVLQDAR.[F]		1	1	Q96MU7	16214.7				34871.6	277146	46603.5			8823.57	365866		137266	123562	166510	163658			586321	652413	153464	113453	99141.3	104938
High	[R].YYPTEDVPR.[K]		1	1	Q02878
High	[K].YYNLIK.[E]	1xDeamidated [N3]	0	1
High	[R].YYNKVPVEK.[R]		1	1	P11387	81247.1	148865	58697.6			122163	67550.9	82245.2		642610		78191				28080	101724					46349.2		13438.9
High	[K].YYLDLK.[E]		1	2	Q9UJV8
High	[R].YYIAASYVK.[Y]		1	1	Q92820						1.04275e+06	227023				36325.5						353304	674853
High	[R].YYGESLPFGDNSFK.[D]		1	1	P42785
High	[K].YYELAR.[K]		1	4	Q9NQB0											73725						70417.3	83477.8		119368
High	[R].YYDILK.[K]		1	1	O43143
High	[K].YVVQNPEQEPLSQFLR.[G]		1	1	Q8WVV4
High	[R].YVSAQPLAGR.[Q]		1	1	Q9BSJ2
High	[R].YVQLPADEVDTQLLQDAAR.[K]		1	1	Q9Y333
High	[K].YVQELAAVR.[A]		1	1	Q14980	202231	170503		1690.54				335425			51295						48887.5		49353.2
High	[K].YVPLADVK.[S]		1	1	P42167					2.23517e+06	895472	1.19358e+06		2.78733e+06	4.35053e+06	3.27e+06	3.11786e+06	50649.1	265174	63761.9	18768.7	12793293	5.69192e+06	3.49235e+06	7.03718e+06	120119	697217	409036	326005
High	[R].YVMTTTTLER.[T]	1xOxidation [M3]	1	1	P05198									61149.8		112001						45317.5	142289	117799				17126.2
High	[R].YVMGNNPADLLAVDSR.[T]	1xDeamidated [N]; 1xOxidation [M3]	1	1	Q02413
High	[R].YVMGNNPADLLAVDSR.[T]	1xOxidation [M3]	1	1	Q02413			34861.9	9737.88	72415.7	93179.3	60316.7	43899.7	61166.9	72573	85875.8	85613.1	471324	136902	314951	292962	119952	59694.5	92949.4	72136.3	197309	44179.2	279926	359702
High	[R].YVMGNNPADLLAVDSR.[T]	1xDeamidated [N]	1	1	Q02413													375085	134090		421659		56953.7			295924		366825	124319
High	[R].YVMGNNPADLLAVDSR.[T]		1	1	Q02413		56509.6	473581			127538	117506	782185		143145	77981.1	636161	445582	92011.5	1.41448e+06	729444	456243	418913			305680		822189	553572
High	[K].YVLVNMSTGLVEDQTLWSDPIRTNQLTPYSTIDTWPGR.[R]		1	1	O75631
High	[K].YSILQQTPR.[S]		1	1	Q14574		38814.2		1049.42			149658					30008.2	44341.2		42378.1		318248	33075.2			37181.6
High	[R].YSLDPENPTK.[S]		1	1	P18621		62373.6	84128.7	2403.69	32388.6	26032.1	200972	79789	800327	989518	2186183	866771		38731.1		22027.6	1.38211e+06	690068	25288.5		18667.9
High	[R].YSGSYNDYLR.[A]		1	1	Q96PK6	33463				215321		176361	31702.9	37023.3	243574	27591	27058.3				83122.8	579763	160559			13097.7		18300.9
High	[R].YSGGNYRDNYDN.[-]		1	1	P98179						177489			643935		368364							315431	419146	732251
High	[K].YPSPFFVFGEK.[I]		1	1	Q08211																		160182
High	[R].YPDPLIK.[V]		1	2	P62701																	437467
High	[K].YPASTVQILGAEK.[A]		1	1	O00567		63074.1	76025.8		187973			33495.3	74877.5		44867.2						475056			80614.5
High	[R].YNVLGAETVLNQMR.[M]		1	1	Q1KMD3
High	[K].YNVGDLVWSK.[V]		1	1	O96028						159014			142480	143716	68001.9	119823					31656.9	72623.2	122179		103744
High	[K].YNILGTNTIMDK.[M]	1xDeamidated [N2]; 1xOxidation [M10]	1	1	Q00839
High	[K].YNILGTNTIMDK.[M]	1xOxidation [M10]	1	1	Q00839					425887		121936		409992	276676	766581	328976					890445	381356	1.20971e+06	656293		123281
High	[K].YNILGTNTIMDK.[M]		1	1	Q00839					262242	709160	70940.6		2.50047e+06	3.00539e+06	3.8061e+06	795625	307594	286842	442956	221989		4.05072e+06	5.90027e+06	3.19756e+06	380220	443632	196917	352374
High	[K].YNILGTNAIMDK.[M]		1	1	Q9BUJ2
High	[R].YNGEPEHIER.[N]	1xDeamidated [N2]	1	1	Q14739			30297.3			508449			41585.7		1.01877e+06							356917	2.06374e+06	925337
High	[R].YNGEPEHIER.[N]		1	1	Q14739						169474					846.139								720.993		750.081		494.157
High	[R].YNFPVEVEVPMER.[K]	1xDeamidated [N2]	1	1	P78527						253592			370181	148782	318490		209734	248401		309265					272312	242869
High	[R].YNFPVEVEVPMER.[K]		1	1	P78527																	284574
High	[K].YNDPIYVK.[L]		1	2	P63010
High	[K].YMWDSQSGR.[F]		1	1	Q9UKD2											27688.4							38879.6	70910.9
High	[R].YMPQNPHIIATK.[T]		1	1	Q16576					35005.6												352715
High	[R].YLYTLVITDK.[E]		1	1	P63173																	101864			99440
High	[K].YLYEIAR.[R]		1	1	P02768	89027.7		34491.5	53644.6	431038	135920		97265.6	404983	202399	265045	344928	277110	339834	374168	356385	48858.9	181077	199697	221425	62993	187895	288314	275876
High	[K].YIVLTSK.[H]		1	1	Q9BTY2					629296	592719	244393		283641			299327	1.1621e+06	1.06763e+06	1.03213e+06	908639				264684	1.12565e+06
High	[K].YPTPPSQHSYASSNAAER.[T]		1	1	Q04721	1.42942e+06	1.54941e+06	2.83683e+06	2460.43		2.6503e+06	5.60639e+06	1.06787e+06		3.32543e+06	5.72193e+06	2137847				1.13601e+06	86882.6	2341663	2602188	3.05761e+06		3.45171e+06		1.67435e+06
High	[R].YDAFGEDSSSAMGVENR.[A]		1	1	Q9Y2X3					88178.1												303748
High	[K].YQAEIPDR.[L]		1	1	O94776	71786.8				77014.5	76160.8	65078.9	48153.2	431190	46099.9	538135	141841				130776	536306	513966	492092	514923	85808.6		44568.3
High	[K].YQELMNVK.[L]		1	1	Q6KB66	29662.7				24332.3			405089		95030	127832				71846.2				100288	109257	56497.9	52729.8
High	[R].YSGAYGASVSDEELK.[R]		1	1	Q9NX63
High	[R].YSEAITQSVLK.[E]		1	1	O60287																	110870
High	[K].YSEAAELR.[S]		1	1	Q9Y2D5
High	[R].YSDSLVQK.[G]		1	1	P52701					36897.9		101716	158790	1.17967e+06	207330	809880	341331				142567	32648.9	345029	1367204	1.31158e+06	125910	101520	171251	208289
High	[R].YRPGTVALR.[E]		1	5	P68431						97774.3		2295.02	52718.6				99280.3	13989.2	23729.6	519418		206695	11800.6		569630		23844.8
High	[R].YQTSLPSR.[K]		1	1	Q9H8E8			20116.2	103421					276213	384757	258766	264670	37415.7			110074	115944	366442	158986	141752		88027		78314.8
High	[RK].YQTLELEK.[E]		1	13	P28356	309071	303174	207462	4170.38				103656									481928			35654.8
High	[R].YQILPLHSQIPR.[E]		1	1	Q08211											130092
High	[K].YQLDPTASISAK.[V]	1xDeamidated [Q2]	1	1	P45880
High	[K].YQLDPTASISAK.[V]		1	1	P45880	530730	287121	343603	14276	75823.5	207372	367622	384096	1.37729e+06		613681			91255.3				5.14253e+06	3.02081e+06	3.62104e+06	54603.5		46051.7
High	[K].YQLAVTK.[V]		1	2	Q14683	16163.5	37815.1	18126.1			89598.9		19196.8	404428	450284	351306	260068						501031	341602	452282
High	[K].YQGTILSIDDNLQR.[T]	1xDeamidated [Q2]	1	1	Q02413
High	[K].YQGTILSIDDNLQR.[T]		1	1	Q02413													185957	91439.3	116375	199326					177379		299404	423817
High	[K].YQGLEIK.[S]		1	1	Q9ULW0	391550		34773.7		378798				84117.2	123906	39283.8	1.31325e+06				25939.1	4.06971e+06	576119	277386	34106.5		28729.9	13910.8	28584.6
High	[K].YQEVTNNLEFAK.[E]		1	1	Q14444									59043.7											93956.1
High	[R].YQETFNVIER.[C]		1	1	Q13011	39960.1	78830.1	173591		1.01881e+06	86846.8	276644	91654.4									334451
High	[K].YQELQITAGR.[H]	2xDeamidated [Q2; Q5]	1	1	Q7Z794
High	[K].YQELQITAGR.[H]	1xDeamidated [Q2]	1	1	Q7Z794
High	[K].YQELQITAGR.[H]		1	1	Q7Z794				10044.8						38730.1
High	[R].YQDLGAYSSAR.[K]		1	1	O96000			29876.2			50263.4	70230.8		176617	194446	257866	120942			12448.9	24186.4	439257	291971	204588	314907		72754.1	12087
High	[K].VDNDENEHQLSLR.[T]	1xDeamidated [N]	1	1	P06748			237674		999528	679817	503520		2.63863e+06	5084335	4.0051e+06	728111	1.10424e+06	751004	1.0874e+06	121229	8.30024e+06	230836	2.92209e+06	1.13739e+06	1.09005e+06	959794	623228	908297
High	[R].YAVPSAGLR.[L]		1	1	P78527	83776.4	71275.1	157669	1517	825805	502452	427020	22576.9	653711	1.1125e+06	614112	731096					3.28027e+06	1.05743e+06	1.17652e+06	816129
High	[R].YASINTHLGIEQSR.[R]		2	2	P48730; P49674																	89441.1
High	[K].VVEEAPSIFLDAETR.[R]		1	1	P05165											86061.6	146569						64835.8
High	[R].VVDVSVPR.[L]		1	1	Q8IW75
High	[R].VVDSMEDEVQR.[R]	1xOxidation [M5]	1	1	Q9Y285						51641.1			22244.2										53573.6	47302.7	9022.74	10432
High	[R].VVDSMEDEVQR.[R]		1	1	Q9Y285															21326.4				187291	261938	23601.3	39463.7		15769.4
High	[K].VVDRDSEEAEIIR.[K]		1	1	P09874					3.33703e+06		667763	281393									3.3661e+06	58904.5	25398.1		71721.8
High	[R].VVDLMAHMASKE.[-]	2xOxidation [M5; M8]	1	1	P04406		484970		9647.3	21181.9			58949.4	323297	948443	597955	798344		92651.5			1861127	1.58217e+06					61299.1	255459
High	[R].VVDLMAHMASKE.[-]	1xOxidation [M]	1	1	P04406				19721.2	1.31099e+06	149310		78650.5	121113	84094.3		173764	63614.6	112333	67128.2		1.28259e+06	1.15602e+06	1.19964e+06	341340	80160.3	94991.2	116353	282247
High	[R].VVDLMAHMASKE.[-]		1	1	P04406							5126.36		136675		49635.9	36820.9	39337.4			225013	651011	586363	2804.65	3184.19		44839.5	3244.69	40275.3
High	[K].VVEEAPSIFLDAETRR.[A]		1	1	P05165	66408.4							63690.9
[truncated: 3,789 more rows]

## Sheet: Fig.3c,d_metadata
SampleName	SampleGroup	BioRep	TechRep	Grp
DMSO_pUV_6	DMSO_pUV	1	NA	1
DMSO_pUV_12	DMSO_pUV	2	NA	1
DMSO_pUV_18	DMSO_pUV	3	NA	1
DMSO_pUV_24	DMSO_pUV	4	NA	1
NC_pUV_5	NC_pUV	1	NA	1
NC_pUV_11	NC_pUV	2	NA	1
NC_pUV_17	NC_pUV	3	NA	1
NC_pUV_13	NC_pUV	4	NA	1
PEG_Photo_PDS_pUV_3	PEG_Photo_PDS_pUV	1	NA	1
PEG_Photo_PDS_pUV_9	PEG_Photo_PDS_pUV	2	NA	1
PEG_Photo_PDS_pUV_15	PEG_Photo_PDS_pUV	3	NA	1
PEG_Photo_PDS_pUV_21	PEG_Photo_PDS_pUV	4	NA	1
PEG_Photo_PDS_mUV_4	PEG_Photo_PDS_mUV	1	NA	1
PEG_Photo_PDS_mUV_10	PEG_Photo_PDS_mUV	2	NA	1
PEG_Photo_PDS_mUV_16	PEG_Photo_PDS_mUV	3	NA	1
PEG_Photo_PDS_mUV_22	PEG_Photo_PDS_mUV	4	NA	1
Photo_PDS_pUV_1	Photo_PDS_pUV	1	NA	1
Photo_PDS_pUV_7	Photo_PDS_pUV	2	NA	1
Photo_PDS_pUV_13	Photo_PDS_pUV	3	NA	1
Photo_PDS_pUV_19	Photo_PDS_pUV	4	NA	1
Photo_PDS_mUV_2	Photo_PDS_mUV	1	NA	1
Photo_PDS_mUV_14	Photo_PDS_mUV	2	NA	1
Photo_PDS_mUV_8	Photo_PDS_mUV	3	NA	1
Photo_PDS_mUV_20	Photo_PDS_mUV	4	NA	1

## Sheet: Fig. 3c,e_1 over 3 (248)
Accessions	GeneSymbol	log2FC	adj.P.Val
P62306	SNRPF	5.22	5.6e-11
Q8NHY2	COP1	11.42	8.4e-09
Q9ULC4	MCTS1	9.96	2.9e-08
Q5SSJ5	HP1BP3	9.83	2.9e-08
Q1KMD3	HNRNPUL2	9.41	2.9e-08
P26583	HMGB2	10.15	2.9e-08
Q12905	ILF2	4.32	3.8e-08
Q15365	PCBP1	6.79	7.5e-08
O14733	MAP2K7	9.23	7.5e-08
Q96MG7	NSMCE3	9.43	7.5e-08
P35268	RPL22	8.56	8.1e-08
Q8WWK9	CKAP2	8.9	9.5e-08
P62753	RPS6	9.61	9.5e-08
Q92979	EMG1	9.84	1.1e-07
P19338	NCL	2.78	1.4e-07
Q96ME7	ZNF512	8.44	1.4e-07
Q14839	CHD4	9.13	1.7e-07
Q7Z434	MAVS	8.16	4.2e-07
Q9UNY4	TTF2	7.63	4.4e-07
Q7Z2T5	TRMT1L	8.66	4.4e-07
Q6IQ49	SDE2	8.44	4.7e-07
Q9NW64	RBM22	7.87	1e-06
Q9H9H4	VPS37B	7.47	1e-06
Q86XZ4	SPATS2	8.81	1.9e-06
O95400	CD2BP2	8.02	1.9e-06
P99999	CYCS	7.15	2.2e-06
P11388	TOP2A	8.19	2.4e-06
Q9NPG3	UBN1	6.97	2.5e-06
O43809	NUDT21	4.22	2.5e-06
P45880	VDAC2	3.66	3.2e-06
Q96QC0	PPP1R10	6.58	3.6e-06
P84090	ERH	9.61	3.7e-06
O60830	TIMM17B	10.83	4.4e-06
Q00839	HNRNPU	2.45	9.7e-06
Q9NZB2	FAM120A	7.63	1.1e-05
P62857	RPS28	6.28	1.2e-05
P27816	MAP4	6.86	1.4e-05
Q9NVU7	SDAD1	7.33	1.7e-05
Q96KR1	ZFR	8.18	1.8e-05
P31942	HNRNPH3	2.42	1.9e-05
P06748	NPM1	3.1	1.9e-05
Q9NR30	DDX21	2.2	2e-05
P12236	SLC25A6	8.13	2.8e-05
Q9NYF8	BCLAF1	6.88	3e-05
P62993	GRB2	7.93	3.1e-05
O00567	NOP56	6.71	3.1e-05
P40938	RFC3	7.74	3.1e-05
Q9P258	RCC2	3.75	3.1e-05
Q9BXK1	KLF16	7	3.1e-05
O43290	SART1	7.85	3.4e-05
Q13185	CBX3	7.05	3.4e-05
P04406	GAPDH	2.27	4.2e-05
Q8IUF8	RIOX2	6.98	6.1e-05
P62304	SNRPE	6.84	6.2e-05
Q99729	HNRNPAB	8.44	6.2e-05
Q96I24	FUBP3	7.14	6.4e-05
Q9UKV3	ACIN1	6.73	6.4e-05
Q9NY93	DDX56	6.92	7.3e-05
Q8WVM7	STAG1	8.04	7.4e-05
Q96E11	MRRF	7.14	7.9e-05
Q06830	PRDX1	2.04	8.2e-05
Q02878	RPL6	6.86	8.2e-05
O75223	GGCT	7.74	8.8e-05
P11142	HSPA8	8.22	0.00011
Q8N3U4	STAG2	7.24	0.00013
P49755	TMED10	6.31	0.00018
Q12906	ILF3	2.33	0.00018
P46781	RPS9	5.91	0.00019
P84098	RPL19	7.7	0.0002
Q68CP9	ARID2	5.73	0.00022
Q9H8E8	KAT14	8.08	0.00023
O75367	H2AFY	6.07	0.00023
O00422	SAP18	6.84	0.00026
P49674	CSNK1E	7.4	0.00027
P09429	HMGB1	5.54	0.00028
P13639	EEF2	1.83	0.00028
Q9UNX4	WDR3	6.71	0.00034
P42785	PRCP	5.39	0.00037
P07910	HNRNPC	2.12	0.0004
Q14103	HNRNPD	2.13	0.00045
Q9ULW0	TPX2	6.27	0.00048
Q9P2I0	CPSF2	6.82	0.00049
P48444	ARCN1	5.3	0.00049
O76021	RSL1D1	6.96	0.00053
P11586	MTHFD1	6.08	0.00058
Q5RKV6	EXOSC6	6.32	0.00058
P47914	RPL29	7.1	0.00058
O15347	HMGB3	7.49	0.00059
Q9UI10	EIF2B4	6.22	0.00059
P61978	HNRNPK	1.58	0.00066
Q9NY12	GAR1	5.5	0.00066
P22626	HNRNPA2B1	1.68	0.00069
Q99832	CCT7	5.74	0.0007
Q7L7X3	TAOK1	5.88	0.00072
Q13112	CHAF1B	3.04	0.00074
P07686	HEXB	7.95	0.0008
P09651	HNRNPA1	3.46	0.0008
P22735	TGM1	4.33	0.00081
P50402	EMD	6.45	0.00081
Q8WWY3	PRPF31	5.45	0.00081
Q13617	CUL2	5.37	0.00081
O60508	CDC40	5.76	0.00086
Q92616	GCN1	5.93	0.00087
P46013	MKI67	2.18	0.00096
Q2TAY7	SMU1	6.13	0.00096
P05141	SLC25A5	3.57	0.001
Q86UP2	KTN1	5.58	0.0011
Q13428	TCOF1	4.13	0.0011
Q99538	LGMN	7.61	0.0011
P69905	HBA1	4.49	0.0012
Q9UBU9	NXF1	5.61	0.0013
P63104	YWHAZ	6.25	0.0014
Q9NRL2	BAZ1A	4.7	0.0014
Q86Y82	STX12	5.58	0.0014
P26373	RPL13	7.03	0.0014
P67809	YBX1	3.78	0.0014
O75152	ZC3H11A	4.47	0.0014
Q5HYJ3	FAM76B	5.8	0.0015
Q9GZR7	DDX24	5.98	0.0015
Q06481	APLP2	3.32	0.0016
Q9H3G5	CPVL	4.14	0.0017
P40926	MDH2	4.66	0.002
Q9BQG0	MYBBP1A	4.68	0.0025
P11387	TOP1	2.94	0.0025
Q9HB40	SCPEP1	6.11	0.0025
P23284	PPIB	5.1	0.0026
O96000	NDUFB10	4.64	0.0026
Q9UIG0	BAZ1B	5.02	0.0027
Q7KZ85	SUPT6H	5.12	0.0027
Q15007	WTAP	5.08	0.0029
Q9Y6A1	POMT1	5.77	0.003
P36873	PPP1CC	4.94	0.0031
Q92945	KHSRP	1.76	0.0032
P43243	MATR3	1.76	0.0035
P10809	HSPD1	4.07	0.0036
Q9BW19	KIFC1	5.43	0.0036
Q8IV08	PLD3	4.22	0.0036
Q8N684	CPSF7	5.3	0.0036
P10909	CLU	5.45	0.0036
P08621	SNRNP70	4.55	0.0036
P61803	DAD1	5.09	0.004
Q6PJT7	ZC3H14	4.37	0.004
P51532	SMARCA4	5.25	0.0041
P05455	SSB	5.15	0.0041
Q14690	PDCD11	4.73	0.0042
P26368	U2AF2	4.02	0.0042
O60506	SYNCRIP	5.42	0.0045
Q9NTJ3	SMC4	5.16	0.0047
Q15059	BRD3	5.15	0.0048
Q9NU22	MDN1	5.47	0.0049
P51991	HNRNPA3	2.16	0.005
Q8IWC1	MAP7D3	4.75	0.0052
P37108	SRP14	3.83	0.0052
P35232	PHB	5.75	0.0056
O00425	IGF2BP3	5.46	0.0058
Q8IYS2	KIAA2013	4.58	0.006
Q92499	DDX1	4.15	0.0061
O00571	DDX3X	4.78	0.0062
O94906	PRPF6	2.45	0.0065
Q15233	NONO	2.27	0.0066
O15226	NKRF	4.42	0.0066
O43143	DHX15	4.11	0.0069
Q14978	NOLC1	4.5	0.0069
Q5UIP0	RIF1	4.59	0.0069
P62280	RPS11	4.52	0.0069
Q14739	LBR	4.68	0.007
Q96T88	UHRF1	5.18	0.0074
P49916	LIG3	4.88	0.0074
Q9UQB8	BAIAP2	5.29	0.0075
Q99623	PHB2	4.52	0.0075
Q9H1K0	RBSN	4.42	0.0077
Q14676	MDC1	4.35	0.0077
Q9NQ55	PPAN	4.8	0.0083
Q9NRX1	PNO1	4.93	0.0087
P05067	APP	4.34	0.0092
Q9HD20	ATP13A1	4.59	0.0096
Q9NZI8	IGF2BP1	5.46	0.0097
Q14151	SAFB2	5.68	0.0097
Q96MU7	YTHDC1	4.45	0.0098
Q9NQ29	LUC7L	4.46	0.01
Q9UIF9	BAZ2A	2.31	0.01
P60842	EIF4A1	3.94	0.01
O14979	HNRNPDL	1.9	0.01
Q6P2Q9	PRPF8	1.69	0.01
O95347	SMC2	3.03	0.011
Q13148	TARDBP	3.16	0.011
Q9P0M6	H2AFY2	4.59	0.011
P01266	TG	5.79	0.011
Q12872	SFSWAP	5.05	0.011
O95202	LETM1	3.9	0.011
Q7Z794	KRT77	3.3	0.012
Q5D862	FLG2	2.81	0.012
P42166	TMPO	2.99	0.012
P62851	RPS25	4.2	0.012
P51608	MECP2	4.87	0.013
P55265	ADAR	1.99	0.013
O75643	SNRNP200	1.68	0.013
Q07666	KHDRBS1	5.41	0.013
P31943	HNRNPH1	3.01	0.013
Q92878	RAD50	4.1	0.013
Q9H3N1	TMX1	4.27	0.014
Q6ZRS2	SRCAP	2.46	0.014
Q8NHP8	PLBD2	4.08	0.014
P84103	SRSF3	1.78	0.015
P35659	DEK	4.07	0.015
P26641	EEF1G	1.1	0.015
P51589	CYP2J2	5.62	0.015
O14773	TPP1	4.21	0.015
Q01844	EWSR1	1.82	0.016
P78527	PRKDC	1.63	0.016
Q08211	DHX9	1.36	0.016
Q14671	PUM1	3.78	0.017
Q96GD4	AURKB	4.16	0.017
P12268	IMPDH2	4.14	0.018
P63279	UBE2I	4.17	0.018
Q8IYL3	C1orf174	2.1	0.019
Q13523	PRPF4B	1.21	0.02
Q86YZ3	HRNR	2.76	0.02
Q9UMS4	PRPF19	1.57	0.021
Q92747	ARPC1A	3.69	0.021
Q9UG63	ABCF2	3.94	0.021
P39019	RPS19	3.84	0.021
Q15717	ELAVL1	4.67	0.021
P38919	EIF4A3	1.43	0.021
Q12888	TP53BP1	3.2	0.023
P83916	CBX1	3.58	0.023
P98153	DGCR2	4.72	0.025
Q9BUJ2	HNRNPUL1	4.25	0.025
Q15029	EFTUD2	3.31	0.026
Q8WUA2	PPIL4	4.54	0.028
P29692	EEF1D	3.83	0.029
Q92922	SMARCC1	4	0.03
Q9BV38	WDR18	4.24	0.031
P18754	RCC1	2.53	0.031
O43390	HNRNPR	1.44	0.032
Q9C075	KRT23	2.66	0.035
P24534	EEF1B2	4.9	0.036
P09622	DLD	3.62	0.037
Q8NAF0	ZNF579	1.94	0.037
O43670	ZNF207	3.18	0.04
P52701	MSH6	3.63	0.04
P07355	ANXA2	3.29	0.042
Q99567	NUP88	3.6	0.043
Q96CT7	CCDC124	3.89	0.044
Q9BQ67	GRWD1	3.77	0.045
Q9Y277	VDAC3	4.02	0.046
Q9NVP1	DDX18	3.51	0.047
Q9Y230	RUVBL2	3.15	0.047

## Sheet: Fig3d,e_2 over 3 (209)
Accessions	GeneSymbol	log2FC	adj.P.Val
P62306	SNRPF	4.78	4e-10
Q8NHY2	COP1	10.59	2.8e-08
Q5SSJ5	HP1BP3	10	2.8e-08
Q12905	ILF2	4.25	9.2e-08
Q1KMD3	HNRNPUL2	8.86	1.1e-07
O14733	MAP2K7	9	2e-07
P62753	RPS6	9.29	3.4e-07
Q9ULC4	MCTS1	8.3	4.9e-07
Q96ME7	ZNF512	8.14	5.1e-07
P26583	HMGB2	8.38	6.8e-07
Q9UNY4	TTF2	7.48	1.1e-06
Q96MG7	NSMCE3	7.99	1.3e-06
Q14839	CHD4	8.24	1.3e-06
Q9NW64	RBM22	7.93	1.3e-06
P19338	NCL	2.46	1.3e-06
P99999	CYCS	7.55	1.3e-06
Q15365	PCBP1	5.6	1.3e-06
Q8WWK9	CKAP2	7.55	1.3e-06
P35268	RPL22	7	1.9e-06
Q6IQ49	SDE2	7.78	2e-06
Q7Z434	MAVS	7.41	2e-06
Q96QC0	PPP1R10	6.83	2.8e-06
Q9NVU7	SDAD1	8.14	5e-06
P11388	TOP2A	7.89	5.1e-06
P69905	HBA1	7.31	7.2e-06
P62857	RPS28	6.59	7.7e-06
Q9NPG3	UBN1	6.53	7.7e-06
Q92979	EMG1	7.3	1e-05
Q7Z2T5	TRMT1L	6.97	1.3e-05
O00567	NOP56	7.14	1.8e-05
Q9H9H4	VPS37B	6.03	2.6e-05
O60830	TIMM17B	9.7	2.6e-05
Q9NY93	DDX56	7.55	3.5e-05
Q9NYF8	BCLAF1	6.88	3.8e-05
Q96KR1	ZFR	7.63	5.5e-05
O95400	CD2BP2	6.35	5.5e-05
Q9NZB2	FAM120A	6.83	5.8e-05
P62993	GRB2	7.58	7e-05
P84090	ERH	7.85	7e-05
Q9H8E8	KAT14	8.81	0.00013
O75223	GGCT	7.64	0.00016
P46781	RPS9	6.11	0.00019
O43290	SART1	7.02	0.00019
Q96I24	FUBP3	6.69	0.0002
P84098	RPL19	7.94	0.0002
Q99729	HNRNPAB	7.82	0.00021
P40938	RFC3	6.74	0.00022
Q00839	HNRNPU	1.92	0.00023
P06748	NPM1	2.57	0.00024
P12236	SLC25A6	6.88	0.00025
P27816	MAP4	5.41	0.0003
Q86XZ4	SPATS2	6	0.0003
O15347	HMGB3	8.26	0.0003
Q8IUF8	RIOX2	6.16	0.00032
Q8N3U4	STAG2	6.86	0.00032
Q8WVM7	STAG1	7.22	0.00032
Q5RKV6	EXOSC6	6.86	0.00032
Q9P258	RCC2	3.13	0.00032
P62304	SNRPE	6.01	0.00032
P09429	HMGB1	5.46	0.00042
Q9GZR7	DDX24	6.99	0.00051
P31942	HNRNPH3	1.8	0.00066
O76021	RSL1D1	6.99	0.00067
P11586	MTHFD1	6.16	0.00067
Q9UKV3	ACIN1	5.53	0.00073
Q13428	TCOF1	4.47	0.00074
Q9NR30	DDX21	1.63	0.00076
Q96E11	MRRF	5.9	0.0008
P40926	MDH2	5.32	0.00085
P11142	HSPA8	6.96	0.00085
Q06481	APLP2	3.69	0.00086
Q02878	RPL6	5.63	0.00086
P22735	TGM1	4.43	0.00087
Q14978	NOLC1	6.02	0.00087
Q92616	GCN1	6.09	0.00087
Q9BXK1	KLF16	5.25	0.00087
Q13185	CBX3	5.33	0.00088
Q9UNX4	WDR3	6.16	0.00092
P11387	TOP1	3.36	0.00098
P42785	PRCP	4.94	0.001
Q68CP9	ARID2	4.97	0.0011
P49755	TMED10	5.36	0.0011
Q13112	CHAF1B	2.97	0.0011
Q8WWY3	PRPF31	5.4	0.0011
O75367	H2AFY	5.26	0.0011
Q99832	CCT7	5.56	0.0011
P47914	RPL29	6.72	0.0011
O43809	NUDT21	2.51	0.0012
Q9UI10	EIF2B4	5.73	0.0015
P10909	CLU	6.24	0.0015
P45880	VDAC2	2.16	0.0015
Q9UBU9	NXF1	5.58	0.0017
P50402	EMD	5.89	0.0023
P62280	RPS11	5.4	0.0024
Q5HYJ3	FAM76B	5.67	0.0024
P07686	HEXB	7.09	0.0027
Q2TAY7	SMU1	5.6	0.0027
P12268	IMPDH2	5.73	0.0028
Q86Y82	STX12	5.17	0.0035
P61978	HNRNPK	1.33	0.0035
P26373	RPL13	6.49	0.0036
Q06830	PRDX1	1.41	0.0038
P37108	SRP14	4.13	0.0039
P35232	PHB	6.22	0.004
Q9P2I0	CPSF2	5.45	0.0042
O00422	SAP18	5.11	0.0043
Q9Y6A1	POMT1	5.65	0.0044
Q15007	WTAP	4.95	0.0044
P26368	U2AF2	4.11	0.0047
P48444	ARCN1	4.16	0.0047
Q9UIG0	BAZ1B	4.8	0.0047
Q9ULW0	TPX2	4.88	0.0048
Q9NRL2	BAZ1A	4.13	0.0049
Q12906	ILF3	1.65	0.0049
Q9H3G5	CPVL	3.71	0.0049
P49916	LIG3	5.26	0.0057
Q8N684	CPSF7	5.14	0.0058
Q86YZ3	HRNR	3.52	0.0059
Q9BW19	KIFC1	5.19	0.0063
P09651	HNRNPA1	2.74	0.0065
Q9UIF9	BAZ2A	2.55	0.007
P61803	DAD1	4.81	0.0076
P13639	EEF2	1.27	0.0078
Q13617	CUL2	4.16	0.008
Q96RQ3	MCCC1	5.59	0.0082
Q5D862	FLG2	3.11	0.0082
Q99538	LGMN	6.07	0.0083
P36873	PPP1CC	4.44	0.0083
Q92747	ARPC1A	4.49	0.0085
Q9BQG0	MYBBP1A	4.03	0.0088
Q9BUJ2	HNRNPUL1	5.34	0.0088
O96000	NDUFB10	4.03	0.0088
Q9HB40	SCPEP1	5.27	0.0089
P67809	YBX1	3.04	0.0092
Q8IV08	PLD3	3.78	0.0094
P05067	APP	4.44	0.0099
O60506	SYNCRIP	4.95	0.01
Q12888	TP53BP1	3.84	0.01
Q9UMS4	PRPF19	1.85	0.011
P05455	SSB	4.59	0.011
Q15059	BRD3	4.66	0.011
Q13523	PRPF4B	1.39	0.012
P10809	HSPD1	3.52	0.012
Q14690	PDCD11	4.19	0.012
O00571	DDX3X	4.47	0.012
P51608	MECP2	5.1	0.012
Q9NQ55	PPAN	4.6	0.014
Q9HD20	ATP13A1	4.48	0.014
P98153	DGCR2	5.48	0.014
O75152	ZC3H11A	3.36	0.014
Q9NTJ3	SMC4	4.49	0.014
Q8IWC1	MAP7D3	4.18	0.014
Q6PJT7	ZC3H14	3.7	0.014
P35659	DEK	4.21	0.015
O94906	PRPF6	2.19	0.015
Q08211	DHX9	1.43	0.016
P05141	SLC25A5	2.52	0.016
O00425	IGF2BP3	4.79	0.016
P29692	EEF1D	4.45	0.016
Q8IYS2	KIAA2013	4.03	0.016
Q9NY12	GAR1	3.65	0.016
Q92878	RAD50	4.08	0.017
Q7L7X3	TAOK1	3.89	0.018
Q9NZI8	IGF2BP1	5.09	0.018
Q9NQ29	LUC7L	4.15	0.018
Q9H1K0	RBSN	3.95	0.018
Q6P2Q9	PRPF8	1.58	0.018
Q9H3N1	TMX1	4.19	0.019
P39019	RPS19	4.05	0.02
P01266	TG	5.42	0.02
P46013	MKI67	1.46	0.02
P51589	CYP2J2	5.55	0.02
P63104	YWHAZ	4.31	0.021
O60508	CDC40	3.77	0.021
P23284	PPIB	3.79	0.021
Q96T88	UHRF1	4.47	0.021
Q7Z794	KRT77	3.07	0.021
Q14103	HNRNPD	1.27	0.022
P51532	SMARCA4	4.1	0.022
P51991	HNRNPA3	1.73	0.022
P83916	CBX1	3.72	0.022
P60842	EIF4A1	3.5	0.023
P38159	RBMX	3.64	0.024
P24534	EEF1B2	5.38	0.027
P07910	HNRNPC	1.19	0.03
O95347	SMC2	2.59	0.03
Q9P0M6	H2AFY2	3.93	0.031
Q9NU22	MDN1	4.05	0.034
Q8WVV4	POF1B	3.78	0.034
Q9UQB8	BAIAP2	4.18	0.034
Q9NS69	TOMM22	4.65	0.034
P62241	RPS8	3.83	0.034
P52701	MSH6	3.87	0.035
P63279	UBE2I	3.78	0.037
Q07666	KHDRBS1	4.61	0.037
Q99623	PHB2	3.49	0.038
Q8WUA2	PPIL4	4.39	0.039
Q12872	SFSWAP	4.06	0.043
Q9NRX1	PNO1	3.75	0.045
Q14676	MDC1	3.25	0.045
P08621	SNRNP70	3.03	0.045
Q96GD4	AURKB	3.57	0.045
Q7KZ85	SUPT6H	3.27	0.045
P0DMV9	HSPA1B	3.49	0.045
Q9Y3A5	SBDS	2.74	0.045
P04075	ALDOA	1.23	0.045
O75643	SNRNP200	1.36	0.045
Q9Y277	VDAC3	4.17	0.045
P43243	MATR3	1.15	0.047

## Sheet: Fig3e, G4IPDB proteins (79)
Accessions	GeneSymbol
Q15717	ELAVL1
P52599	emrK
Q13158	FADD
P15172	MYOD1
P08047	SP1
O94761	RECQL4
Q07955	SRSF1
P54274	TERF1
Q9NR30	DDX21
P52597	HNRNPF
O14672	ADAM10
Q16236	NFE2L2
Q9Y6K1	DNMT3A
P52598	ygbI
P22626	HNRNPA2B1
P55265	ADAR
Q9NUX5	POT1
P15927	RPA2
Q8TAT5	NEIL3
Q9NYB0	TERF2IP
P67809	YBX1
Q15554	TERF2
P15173	MYOG
Q15233	NONO
Q9BSI4	TINF2
P22392	NME2
P23246	SFPQ
P26358	DNMT1
Q96FI4	NEIL1
P23409	MYF6
P54132	BLM
P18074	ERCC2
P46100	ATRX
Q9Y253	POLH
Q14151	SAFB2
Q9H2U1	DHX36
Q9H2U2	PPA2
P49913	CAMP
Q12906	ILF3
P61978	HNRNPK
P56270	MAZ
Q06787	FMR1
Q969S2	NEIL2
Q96AP0	ACD
O43143	DHX15
Q9UBC3	DNMT3B
Q7L2E3	DHX30
Q8NC60	NOA1
P01344	IGF2
P09651	HNRNPA1
P19338	NCL
P26368	U2AF2
O43390	HNRNPR
P43489	TNFRSF4
P09874	PARP1
Q9UBP4	DKK3
Q9NZI8	IGF2BP1
Q9UBP1	STYXL1
Q9UBP0	SPAST
Q9UBP3	MASP2
P19447	ERCC3
Q15393	SF3B3
Q07864	POLE
O14746	TERT
Q9NS56	TOPORS
P51991	HNRNPA3
P18146	EGR1
Q15424	SAFB
P35637	FUS
P27694	RPA1
P13349	MYF5
P06748	NPM1
P14866	HNRNPL
Q13148	TARDBP
Q12905	ILF2
Q6IB29	EBNA1BP2
Q9UBP2	MUTYH
A0A024QZ77	EFHD2 hCG_25379
Q96C19	EFHD2 SWS1
