# Supplementary material for: Chemical profiling of DNA G-quadruplex-interacting proteins in live cells
Source: Nat Chem. 2021 Jun 28;13(7):626–33. doi: 10.1038/s41557-021-00736-9 (PMC8245323; doi:10.1038/s41557-021-00736-9)
Supplement: Source Data Fig. 4 — Uncropped Western Blots and statistical source data. [file 41557_2021_736_MOESM28_ESM.zip › Source-Data_Fig.4_ELISA.xlsx]

## Sheet: Fig. 4b
Fig. 4b
SMARCA4 concentration (nM)				200	100	50	25	12.5	6.25	3.125	1.5625	0.78125	0.390625	0.195312	0
Absorbance (a.u.)	G4 Kit1	repeat	1	2.061	1.657	1.513	1.173	0.656	0.454	0.328	0.237	0.208	0.181	0.166	0.151
			2	2.179	1.466	1.126	0.882	0.559	0.428	0.33	0.226	0.216	0.181	0.166	0.154
			3	1.833	1.418	1.265	1.067	0.685	0.528	0.349	0.249	0.19	0.178	0.165	0.147
	ss mutKit1	repeat	1	1.708	1.006	0.575	0.371	0.296	0.246	0.188	0.181	0.166	0.16	0.164	0.147
			2	1.486	0.959	0.543	0.399	0.291	0.216	0.185	0.179	0.161	0.159	0.16	0.172
			3	1.515	1.281	0.72	0.55	0.325	0.28	0.218	0.174	0.157	0.155	0.164	0.158
	ds Kit1	repeat	1	0.375	0.275	0.34	0.227	0.206	0.2	0.175	0.16	0.171	0.161	0.185	0.153
			2	0.433	0.343	0.298	0.263	0.222	0.189	0.186	0.157	0.141	0.152	0.153	0.145
			3	0.447	0.37	0.368	0.312	0.248	0.203	0.166	0.162	0.147	0.153	0.16	0.146

## Sheet: Fig. 4c
Fig. 4c				Absorbance (a.u.)
UHRF1 concentration (nM)				200	100	50	25	12.5	6.25	3.125	1.5625	0.78125	0.390625	0.195312	0
Absorbance (a.u.)	G4 Kit1	repeat	1	1.718	1.309	1.395	1.418	1.492	1.652	0.787	0.706	0.471	0.432	0.286	0.085
			2	1.436	1.768	1.492	1.179	1.279	1.122	1.168	1.026	0.723	0.351	0.357	0.092
			3	1.262	1.316	1.236	1.339	1.47	1.542	1.008	0.862	0.732	0.479	0.343	0.086
	ss mutKit1	repeat	1	0.303	0.291	0.319	0.249	0.2	0.165	0.127	0.114	0.106	0.094	0.093	0.082
			2	0.272	0.328	0.403	0.248	0.216	0.22	0.131	0.11	0.104	0.097	0.089	0.083
			3	0.277	0.263	0.258	0.22	0.292	0.183	0.179	0.136	0.107	0.099	0.093	0.083
	ds Kit1	repeat	1	1.285	0.825	0.848	0.733	0.571	0.377	0.202	0.232	0.144	0.125	0.122	0.088
			2	1.443	1.207	0.773	0.658	0.501	0.387	0.203	0.181	0.142	0.136	0.135	0.078
			3	1.006	0.953	1.057	0.747	0.582	0.37	0.263	0.227	0.145	0.141	0.116	0.073
	hemi-methylated Kit1	repeat	1	1.467	1.399	1.047	1.061	0.626	0.577	0.554	0.296	0.241	0.144	0.131	0.084
			2	1.345	1.252	1.182	1.115	0.746	0.647	0.417	0.373	0.235	0.168	0.148	0.075
			3	1.546	1.335	1.417	1.314	0.928	0.781	0.514	0.419	0.217	0.193	0.134	0.077

## Sheet: Fig. 4d
Fig. 4d
DDX1 concentration (nM)				200	100	50	25	12.5	6.25	3.125	1.5625	0.78125	0.390625	0.195312	0
Absorbance (a.u.)	G4 Myc	repeat	1	0.194	0.225	0.172	0.114	0.095	0.081	0.092	0.065	0.062	0.066	0.062	0.059
			2	0.171	0.194	0.187	0.175	0.115	0.094	0.091	0.074	0.068	0.065	0.063	0.061
			3	0.195	0.226	0.174	0.11	0.092	0.095	0.079	0.07	0.069	0.071	0.069	0.064
	ss mutMyc	repeat	1	0.117	0.091	0.079	0.075	0.071	0.067	0.07	0.066	0.067	0.073	0.077	0.068
			2	0.117	0.092	0.085	0.08	0.073	0.069	0.065	0.066	0.065	0.068	0.063	0.064
			3	0.157	0.093	0.077	0.082	0.077	0.07	0.074	0.069	0.067	0.066	0.064	0.064
	ds Myc	repeat	1	0.08	0.094	0.099	0.09	0.073	0.079	0.078	0.067	0.061	0.061	0.062	0.064
			2	0.094	0.092	0.094	0.095	0.08	0.074	0.068	0.063	0.061	0.061	0.06	0.06
			3	0.093	0.103	0.103	0.1	0.09	0.091	0.072	0.069	0.066	0.062	0.063	0.059

## Sheet: Fig. 4e
Fig. 4e
DDX24 concentration (nM)				200	100	50	25	12.5	6.25	3.125	1.5625	0.78125	0.390625	0.195312	0
Absorbance (a.u.)	G4 Kit1	repeat	1	1.251	1.445	1.203	0.688	0.39	0.306	0.265	0.279	0.266	0.262	0.26	0.253
			2	1.08	1.158	0.973	0.6	0.409	0.281	0.29	0.259	0.264	0.266	0.251	0.267
			3	1.383	1.424	0.99	0.593	0.354	0.331	0.32	0.261	0.255	0.282	0.299	0.266
	ss mutKit1	repeat	1	0.314	0.243	0.224	0.301	0.24	0.242	0.238	0.239	0.225	0.241	0.231	0.242
			2	0.33	0.303	0.265	0.266	0.264	0.24	0.248	0.243	0.234	0.237	0.237	0.231
			3	0.366	0.31	0.295	0.281	0.298	0.284	0.243	0.271	0.263	0.257	0.268	0.274
	ds Kit1	repeat	1	0.295	0.274	0.243	0.248	0.226	0.234	0.246	0.249	0.212	0.241	0.214	0.238
			2	0.293	0.248	0.238	0.234	0.258	0.24	0.239	0.243	0.218	0.235	0.241	0.249
			3	0.342	0.318	0.315	0.266	0.294	0.286	0.273	0.266	0.273	0.248	0.257	0.25

## Sheet: Fig. 4f
Fig. 4f
RBM22 concentration (nM)				200	100	50	25	12.5	6.25	3.125	1.5625	0.78125	0.390625	0.195312	0
Absorbance (a.u.)	G4 NRAS	repeat	1	0.892	0.71	0.562	0.447	0.332	0.234	0.212	0.191	0.184	0.166	0.165	0.156
			2	0.821	0.981	0.652	0.494	0.367	0.266	0.246	0.196	0.182	0.169	0.163	0.147
			3	1.274	0.841	0.813	0.459	0.43	0.273	0.237	0.191	0.197	0.161	0.154	0.145
	mutNRAS	repeat	1	0.601	0.318	0.296	0.252	0.229	0.177	0.169	0.163	0.155	0.144	0.143	0.143
			2	0.534	0.346	0.263	0.209	0.179	0.176	0.164	0.157	0.161	0.148	0.149	0.147
			3	0.463	0.284	0.238	0.207	0.2	0.17	0.164	0.154	0.155	0.151	0.157	0.145
