# Supplementary material for: Chemical profiling of DNA G-quadruplex-interacting proteins in live cells
Source: Nat Chem. 2021 Jun 28;13(7):626–33. doi: 10.1038/s41557-021-00736-9 (PMC8245323; doi:10.1038/s41557-021-00736-9)
Supplement: Source Data Fig. 5 — Statistical Source Data. [file 41557_2021_736_MOESM29_ESM.xlsx]

## Sheet: Fig. 5d
Fig. 5d	SMARCA4	G4 and SMARCA4	BG4
-1kb TSS	15.4	43	44.9
5'-UTR	8.7	16.9	14.3
Exon	3.3	2.2	1.8
Intron	36.5	20.4	21.4
3'-UTR	1.7	1.5	1.4
+1kb TES	1.3	1	0.9
Intergenic	33.2	15	15.1
