# Supplementary material for: Chemical profiling of DNA G-quadruplex-interacting proteins in live cells
Source: Nat Chem. 2021 Jun 28;13(7):626–33. doi: 10.1038/s41557-021-00736-9 (PMC8245323; doi:10.1038/s41557-021-00736-9)
Supplement: Source Data Extended Data Fig. 1 — Uncropped gels and statistical source data. [file 41557_2021_736_MOESM30_ESM.zip › Source-Data_ED_Fig.1_FRET_Fluorescence-quenching_CD.xlsx]

## Sheet: Extended Data Fig. 1a
Extended Data Fig. 1a		FRET melting assay
	Melting tempreatures of G4 Telo induced by 1, 2 and 3 (℃)									Melting tempreatures of G4 Myc induced by 1, 2 and 3 (℃)
Concentration (µM)	photoPDS-1 (1)		photoPDS-2 (2)		control probe (3)				Concentration (µM)	photoPDS-1 (1)		photoPDS-2 (2)		control probe (3)
0	58.5	58.5	58.5	58.5	58	58			0	78	78	78.5	79	79	78.5
0.1734	65.5	66.17	58.5	58.5	58	58			0.1734	80.5	80	79	79.5	79	79
0.2601	66.04	67	66.4	66.2	58	58			0.2601	86.41	87	86	87	78	77.5
0.3902	73.62	73.78	76.9	77.7	58	58			0.3902	88	87.75	88.5	87.5	77.5	77.5
0.5853	78.8	78.46	79.7	81.3	58	58			0.5853	90.93	90	90.2	90.2	77.5	77.5
0.8779	82	81.83	85.4	85.02	58	58			0.8779	93	93	90.5	90.4	77.5	78.5
1.3169	86.36	87.7	90.8	91.2	58	58			1.3169	94.5	94.5	94.5	94.5	77.5	77.5
1.9753	90.35	92.49	94.5	94.5	58.5	58			1.9753	94.5	94.5	94.5	94.5	78	78
2.963	94.5	94.5	94.5	94.5	58	58			2.963	94.5	94.5	94.5	94.5	77.5	78

## Sheet: Extended Data Fig. 1b
Extended Data Fig. 1b		Fluorescence quench binding assay
PDS	Relative fluorescent unit (RFU)
Concentration (µM)	G4 Telo				G4 Myc				G4 Kit1				dsDNA
5	7833	7028	7092	9094	3830	4161	5938	3809	1993	2323	2323	1875	52101	75437	33296	38156
2.5	14252	15185	21698	16415	4209	5490	3971	5157	4757	2646	4123	2521	125965	147302	173763	134566
1.25	30604	35650	31041	33328	9394	9598	5383	10123	10646	11179	11637	11089	191033	181043	201415	198804
0.625	56544	54944	55872	53719	16121	15406	11729	14925	17762	21569	21409	21951	200095	206105	208466	211248
0.3125	78781	78538	80142	80537	28790	31999	31533	30944	38095	36737	38273	40636	200541	204957	210774	212567
0.15625	98381	99715	102600	99555	47411	49855	48000	48410	48541	50061	50090	51247	204775	208187	212490	213432
0.078125	118010	119939	120341	119975	57152	58683	58602	58025	54324	55865	56033	56579	206409	211291	209942	211327
0.039063	132752	135176	135597	135718	66936	67917	67851	66988	59279	60637	60427	61139	211424	210920	212856	211296
0.019531	144212	145677	144713	146442	75962	78794	79247	76940	63852	64702	64681	65438	208374	212626	211979	210333
0.009766	151096	151161	150337	152424	82640	84672	83960	83014	66795	67033	67162	68394	207603	212438	208182	208140
0	154707	155191	156776	157118	85560	85544	87500	86168	68054	69182	68502	67814	206315	209923	210470	202811
Control probe (3)	Relative fluorescent unit (RFU)
Concentration (µM)	G4 Telo				G4 Myc				G4 Kit1				dsDNA
5	156093	153366	153312	155420	84341	86031	84808	85714	70315	70856	69323	70841	200385	209360	208632	208838
2.5	157625	156168	157402	155817	83240	86386	86359	85773	69722	70911	69541	70755	205587	213047	211130	208344
1.25	157003	155766	153311	158582	84656	87803	87191	86926	70452	71252	70637	70985	208423	214868	212456	211263
0.625	156011	156944	159835	160577	85551	87093	87193	88806	70633	71079	70771	71095	210305	215871	213777	217551
0.3125	157498	159985	160196	160860	86345	87216	87632	87919	71238	71123	71375	71342	210652	217546	218749	215097
0.15625	159291	160621	159716	160253	87680	89952	87570	88427	70352	71991	71530	71986	212739	218912	217279	215811
0.078125	159202	161684	162669	161423	87485	87934	88861	88438	71021	71394	71367	70724	211622	215880	217761	214451
0.039063	161987	164200	161725	161739	86741	87544	88319	87819	70532	71979	71142	71408	214958	215620	215961	214977
0.019531	161320	160778	159796	162051	85713	88354	88508	88742	71011	70926	70897	70668	212803	216971	216284	214547
0.009766	159960	160992	160992	161545	88071	88180	87202	88293	71182	71676	70738	70935	210509	215805	214783	213707
0	160042	160489	159647	159864	86969	87958	86943	87632	69272	71497	71035	70821	205217	206662	208565	195883

## Sheet: Extended Data Fig. 1c
Extended Data Fig. 1c
CD	G4 Myc				CD	ss mutMyc				CD	ds Myc				CD	100 KCl in 10 mM Tris HCl buffer					CD	100 NaCl in 10 mM Tris HCl buffer
Wavelength (nm)	Repeat				Wavelength (nm)	Repeat				Wavelength (nm)	Repeat				Wavelength (nm)	Repeat					Wavelength (nm)	Repeat
	1	2	3			1	2	3			1	2	3			1	2	3	average			1	2	3	average
330	0.289572	0.125108	0.0866861		330	0.122828	0.323827	0.26751		330	0.119162	0.261637	0.0553097		330	0.0878333	0.132925	0.105397	0.108718		330	-0.0420882	0.102323	-0.0179165	0.0141061
329	0.252046	0.302294	0.12236		329	0.206179	0.206919	0.179267		329	0.25266	0.176479	0.355835		329	0.0942305	-0.0565369	-0.0657659	-0.00935743		329	-0.0509259	-0.113349	0.0122703	-0.0506682
328	0.171752	0.194322	0.0723098		328	0.224305	0.195367	0.237468		328	0.193713	0.257969	0.311453		328	-0.0278037	0.0718998	0.0415833	0.0285598		328	-0.0140347	0.0715299	-0.0109763	0.0155063
327	0.230785	0.086102	0.261395		327	0.159909	0.307761	0.24269		327	0.243871	0.0927239	0.148111		327	0.158424	-0.050184	-0.00433136	0.0346362		327	0.0814197	-0.104251	-0.00400872	-0.00894667
326	0.210943	0.328635	0.0341111		326	0.266927	0.25887	0.229026		326	0.224207	0.163213	0.260154		326	0.0764437	-0.0213201	0.0228632	0.0259956		326	0.00797075	-0.00355312	0.126679	0.0436989
325	0.213549	0.190684	0.139303		325	0.300359	0.211589	0.14522		325	0.188375	0.194606	0.142692		325	0.102783	0.114139	-0.0112018	0.0685734		325	0.0247753	0.0363131	0.094748	0.0519455
324	0.20084	0.173324	0.249454		324	0.231963	0.236662	0.35483		324	0.183901	0.310128	0.299008		324	0.0952393	-0.0548363	0.113428	0.051277		324	0.0938916	0.0524932	-0.00276996	0.0478716
323	0.163037	0.0867406	0.166062		323	0.143082	0.23444	0.279529		323	0.223609	0.172613	0.204507		323	0.159227	-0.00589296	0.00637812	0.0532374		323	0.107176	0.195378	0.0602657	0.12094
322	0.320885	0.224626	0.242383		322	0.238063	0.190787	0.309326		322	0.241722	0.209664	0.188606		322	0.1156	0.103893	0.0106885	0.0767272		322	0.156379	0.0259545	-0.0581775	0.0413853
321	0.18756	0.184571	0.296129		321	0.288597	0.310281	0.160502		321	0.188935	0.267519	0.240774		321	0.0739111	0.123798	0.100305	0.099338		321	0.0774899	0.0308628	0.0343966	0.0475831
320	0.182144	0.21861	0.207191		320	0.225371	0.261388	0.346411		320	0.366304	0.176718	0.145962		320	0.0442873	0.00335877	0.0135275	0.0203912		320	0.0244578	0.07661	-0.121335	-0.00675573
319	0.248288	0.159536	0.149469		319	0.287003	0.209224	0.240876		319	0.176224	0.202816	0.230514		319	-0.0417698	0.0981904	0.079053	0.0451579		319	0.244079	-0.0680017	0.150909	0.108995
318	0.323273	0.201771	0.170086		318	0.195847	0.352511	0.270435		318	0.315427	0.194648	0.100578		318	0.113367	-0.0226448	0.0364024	0.0423749		318	0.164386	0.085992	-0.0283799	0.0739994
317	0.303517	0.196867	0.207675		317	0.141155	0.308541	0.372481		317	0.216787	0.198876	0.225857		317	0.0454456	-0.0379812	0.0700174	0.0258273		317	0.153564	-0.0254579	-0.056488	0.0238727
316	0.266233	0.161667	0.161886		316	0.275755	0.179751	0.262572		316	0.172279	0.212491	0.219659		316	0.0639491	0.00387164	0.121543	0.0631212		316	0.158685	0.0904878	0.0635548	0.104243
315	0.159018	0.130628	0.274396		315	0.212637	0.253729	0.319691		315	0.251316	0.20812	0.174323		315	0.184054	0.0275368	0.0800478	0.0972129		315	0.11213	0.126488	0.0633067	0.100642
314	0.326635	0.214146	0.212104		314	0.148453	0.205651	0.23723		314	0.286169	0.262661	0.0793908		314	0.10563	0.131889	-0.049743	0.062592		314	-0.0510974	0.0215622	0.0711655	0.0138768
313	0.269183	0.30412	0.179827		313	0.271469	0.208708	0.276104		313	0.267838	0.247352	0.173267		313	0.0160496	-0.0468133	0.0296225	-0.0003804		313	0.219409	0.0918745	0.0485334	0.119939
312	0.190059	0.378782	0.130612		312	0.295093	0.28533	0.279959		312	0.234659	0.259007	0.118088		312	0.0495824	0.0485421	-0.0714846	0.00887997		312	0.126334	0.102229	0.0584737	0.0956789
311	0.143845	0.143852	0.0916386		311	0.228218	0.318501	0.327592		311	0.20002	0.144053	0.141474		311	0.14456	-0.0629033	0.102232	0.0612962		311	0.0764004	-0.0794681	-0.0488059	-0.0172912
310	0.210816	0.208045	0.173169		310	0.357495	0.262589	0.28292		310	0.344529	0.317132	0.334174		310	-0.0157631	0.141474	0.0802376	0.0686495		310	0.184964	-0.0182071	0.0449706	0.0705758
309	0.225998	0.362344	0.184653		309	0.16954	0.319023	0.246237		309	0.204118	0.243214	0.284766		309	0.1184	0.00476	0.0566461	0.0599354		309	0.0852234	0.0514135	0.0888059	0.0751476
308	0.27187	0.195646	0.221453		308	0.246351	0.332862	0.263183		308	0.271542	0.257932	0.11216		308	0.0776682	0.190766	0.0843789	0.117604		308	0.141408	0.0214761	0.0344024	0.0657622
307	0.238842	0.328051	0.156049		307	0.324573	0.309718	0.263639		307	0.30495	0.113923	0.182431		307	0.047601	0.15637	0.152063	0.118678		307	0.140826	0.0353728	0.169077	0.115092
306	0.315319	0.190063	0.183583		306	0.328171	0.449724	0.102927		306	0.314301	0.283133	0.264435		306	0.114132	0.09067	0.0168092	0.0738704		306	0.0167473	-0.00406151	0.0817342	0.0314733
305	0.147839	0.153779	0.303264		305	0.336419	0.385035	0.3975		305	0.189354	0.217051	0.224999		305	0.146975	0.120031	0.00181892	0.0896083		305	0.253228	0.0150285	0.072656	0.113638
304	0.31802	0.242434	0.34124		304	0.293598	0.413161	0.369209		304	0.247895	0.347301	0.283473		304	0.122351	0.0695675	0.083864	0.0919275		304	0.166163	0.101258	0.0892696	0.118897
303	0.294716	0.275499	0.188738		303	0.364556	0.327815	0.352681		303	0.344396	0.310156	0.460828		303	0.132816	-0.116257	-0.0877218	-0.0237209		303	0.245645	0.106035	0.021961	0.124547
302	0.260813	0.225853	0.400151		302	0.465957	0.363228	0.349829		302	0.436536	0.340855	0.206494		302	0.129124	-0.0015937	0.103322	0.0769508		302	0.101595	0.0533058	-0.017442	0.0458196
301	0.257766	0.356045	0.271276		301	0.361952	0.418764	0.541906		301	0.430361	0.385098	0.409156		301	0.0187452	0.0942418	0.114685	0.0758907		301	0.181155	0.120374	-0.0632412	0.0794293
300	0.361983	0.309101	0.255803		300	0.319186	0.339669	0.526792		300	0.453891	0.439721	0.338933		300	0.0656665	-0.100846	-0.0212576	-0.0188124		300	0.036273	-0.00609039	0.168621	0.0662679
299	0.294404	0.347461	0.282415		299	0.638513	0.605587	0.420954		299	0.730693	0.621595	0.367441		299	0.045405	-0.0321956	0.165688	0.0596325		299	0.0192222	0.00999781	-0.102961	-0.0245803
298	0.439546	0.310435	0.343469		298	0.609584	0.510428	0.54808		298	0.74143	0.438478	0.594014		298	0.119444	-0.0417128	0.00810932	0.0286135		298	0.0969475	0.00195737	-0.0246718	0.0247444
297	0.315722	0.378669	0.114732		297	0.5511	0.550165	0.517294		297	0.691131	0.57717	0.701394		297	0.110524	0.0109943	-0.13249	-0.00365723		297	0.14216	-0.000840509	0.0303374	0.057219
296	0.33197	0.294321	0.334715		296	0.603835	0.559126	0.614409		296	0.800055	1.00071	0.713568		296	0.0105391	0.0385361	0.0506409	0.0332387		296	0.177577	0.106978	0.19062	0.158392
295	0.340845	0.302927	0.241962		295	0.725578	0.78136	0.717237		295	1.18913	0.926282	0.901181		295	0.0934903	-0.0564234	0.175828	0.070965		295	0.275845	0.0314154	0.0346258	0.113962
294	0.371759	0.302274	0.342793		294	0.694147	0.741313	0.666137		294	1.2127	1.23772	1.06976		294	0.148879	-0.000224346	0.0857856	0.0781468		294	0.130345	-0.0327105	0.0364658	0.0447001
293	0.393376	0.249114	0.183746		293	0.765413	0.783948	0.770516		293	1.48742	1.25786	1.36652		293	0.0480879	-0.0540292	-0.0394797	-0.0151403		293	-0.0419087	0.0443753	0.026502	0.0096562
292	0.430052	0.265039	0.307857		292	0.868763	0.952248	0.809538		292	1.69884	1.74885	1.57978		292	0.217013	0.0758366	-0.135255	0.0525315		292	0.241468	-0.0153363	-0.00491072	0.0737403
291	0.349449	0.368827	0.294549		291	0.966812	0.996753	1.04737		291	2.05552	1.75964	1.90156		291	0.0461953	0.018136	0.0593593	0.0412302		291	0.06771	0.0341577	0.0469032	0.0495903
290	0.503547	0.53648	0.357772		290	1.05956	1.04327	0.944097		290	2.10496	1.90264	1.93679		290	0.000400592	-0.0137412	0.102532	0.0297305		290	0.094697	0.117642	0.0966155	0.102985
289	0.399686	0.278714	0.433008		289	1.21672	1.14622	1.06432		289	2.34687	2.12391	2.10811		289	0.169147	-0.0649416	-0.0482305	0.0186583		289	0.121719	0.17311	-0.0124866	0.0941141
288	0.451017	0.620825	0.366931		288	1.08158	1.12589	1.22292		288	2.35589	2.34652	2.26034		288	-0.0313432	0.0923544	0.0406786	0.0338966		288	0.165389	-0.14122	0.132383	0.052184
287	0.702542	0.687179	0.602846		287	1.35659	1.24354	1.23467		287	2.41061	2.4394	2.55634		287	0.253816	0.203871	0.0346795	0.164122		287	-0.00285989	-0.0567299	0.0685044	0.00297154
286	0.846465	0.815334	0.797863		286	1.31989	1.46094	1.34845		286	2.53285	2.55936	2.63849		286	0.174748	0.121807	0.011846	0.1028		286	-0.0473158	-0.0105988	0.0585106	0.000198667
285	0.892876	0.937419	0.882989		285	1.44988	1.39981	1.34122		285	2.61363	2.73594	2.70555		285	0.135201	0.0415486	-0.0175891	0.0530535		285	0.13837	0.0782089	0.0109412	0.07584
284	1.13678	1.1496	1.00069		284	1.4323	1.55311	1.49136		284	3.09273	2.96515	2.88503		284	-0.0664061	-0.0131609	0.0983787	0.00627057		284	0.0468864	0.0414837	-0.0201572	0.0227376
283	1.37761	1.08905	0.95425		283	1.45451	1.47288	1.46735		283	3.16282	3.0864	2.88387		283	-0.0766374	0.123897	0.0836118	0.0436238		283	0.0408145	0.0291167	-0.018085	0.0172821
282	1.26236	1.38064	1.25558		282	1.39956	1.57284	1.42857		282	3.2235	3.15556	3.15025		282	0.00806099	-0.0122238	0.0999112	0.0319161		282	0.113978	0.0011023	-0.0126832	0.0341324
281	1.46193	1.37606	1.43675		281	1.52579	1.36818	1.37318		281	3.39765	3.48672	3.24183		281	0.0476299	0.0358316	-0.0037192	0.0265808		281	-0.0716049	-0.173421	0.0192317	-0.0752647
280	1.6196	1.5857	1.43912		280	1.51143	1.35028	1.62064		280	3.44039	3.42704	3.3178		280	-0.0359969	0.0283406	-0.0641546	-0.023937		280	0.113943	-0.0207631	0.102193	0.0651243
279	1.58129	1.5338	1.88881		279	1.52059	1.38384	1.3807		279	3.70336	3.46389	3.54851		279	0.0837289	0.0151608	0.0170768	0.0386555		279	0.0137276	-0.120985	0.108468	0.000403533
278	2.10333	2.16643	2.04996		278	1.62205	1.36664	1.54124		278	3.75003	3.59261	3.56074		278	0.181551	0.0891886	-0.0214535	0.0830954		278	0.0226037	-0.0365738	0.0406759	0.00890193
277	2.44868	2.45918	2.24119		277	1.42914	1.38863	1.25312		277	4.00072	3.89593	3.90408		277	-0.00113025	0.0425881	0.134135	0.0585309		277	0.0371265	-0.0665396	-0.0533837	-0.0275989
276	2.69425	2.53019	2.60012		276	1.39875	1.13256	1.53061		276	4.09414	3.90031	3.91115		276	-0.0308146	-0.0641785	-0.10406	-0.066351		276	0.066547	0.114825	0.133114	0.104829
275	2.89661	2.90927	3.07542		275	1.26095	1.19053	1.16871		275	4.31135	4.01971	4.27416		275	0.0392028	0.183881	0.0197797	0.0809545		275	0.104324	0.186305	-0.157008	0.0445403
274	3.3002	3.26899	3.14762		274	1.1434	1.11621	1.27483		274	4.35334	4.19992	4.29003		274	0.10971	0.0550257	0.0370142	0.06725		274	0.00157637	-0.101167	-0.0315776	-0.0437227
273	3.57512	3.50471	3.35421		273	1.29479	1.13031	1.05471		273	4.66575	4.29461	4.44695		273	-0.0688717	-0.0940736	-0.0465548	-0.0698334		273	0.0639665	0.0910833	0.181079	0.112043
272	3.87832	3.71666	3.85165		272	0.957008	1.02758	0.960364		272	4.84026	4.53132	4.41524		272	0.0807307	0.0031232	0.0436193	0.0424911		272	-0.0377469	0.0121151	0.0659762	0.0134481
271	4.0937	4.05642	4.12237		271	1.02468	1.07021	0.897861		271	4.88549	4.648	4.86254		271	0.00539811	0.167221	0.0162569	0.0629587		271	-0.00845566	0.100456	-0.0216366	0.0234546
270	4.5544	4.46552	4.44655		270	0.881199	0.760243	0.808385		270	4.74763	4.69457	4.47672		270	0.0679071	0.0866828	-0.0149559	0.0465447		270	0.0355266	-0.0571479	0.0785285	0.0189691
269	4.80277	4.5663	4.73867		269	0.739534	0.74587	0.584278		269	4.86003	4.74765	4.77507		269	0.0634829	0.0918163	-0.142782	0.0041724		269	-0.0124164	-0.0374427	-0.0333317	-0.0277303
268	4.98458	5.25416	4.98503		268	0.511913	0.503871	0.451007		268	4.72616	4.66476	4.50283		268	0.00455481	0.162934	0.0310481	0.066179		268	0.0715407	0.00911081	0.0433804	0.041344
267	5.22397	5.17117	5.233		267	0.467921	0.512975	0.436541		267	4.78562	4.47674	4.6658		267	0.0791803	0.130076	-0.0164167	0.0642799		267	0.0343586	-0.0338058	0.0827292	0.0277607
266	5.33579	5.43421	5.16243		266	0.423462	0.328246	0.354042		266	4.59751	4.50918	4.42864		266	0.11769	0.119246	-0.0326615	0.0680915		266	0.150156	0.0883087	0.104032	0.114166
265	5.31445	5.44885	5.32125		265	0.299329	0.384933	0.151466		265	4.26921	4.44771	4.35542		265	0.0561211	-0.177436	-0.12349	-0.0816016		265	0.0678433	0.0101838	-0.0331824	0.0149482
264	5.37669	5.34196	5.37963		264	0.198166	-0.0741562	0.292718		264	4.11138	4.13408	3.99318		264	0.110451	0.0325756	0.0483446	0.0637904		264	0.116656	-0.0955627	0.123018	0.0480371
263	5.32348	5.1232	5.27112		263	-0.0809298	0.0988322	0.16248		263	4.07307	3.56386	3.64793		263	0.0333058	0.116537	-0.0345598	0.0384277		263	0.0743309	-0.0443171	0.0536155	0.0278764
262	4.74949	4.66726	4.77605		262	-0.000679645	-0.157448	-0.104224		262	3.19731	3.3494	3.28869		262	0.0536614	0.0328355	-0.0279783	0.0195062		262	-0.00255333	0.0539816	0.00439909	0.0186091
261	4.38905	4.33555	4.55621		261	-0.199921	-0.265186	-0.462589		261	2.89636	2.90645	2.95376		261	-0.0120153	0.0599517	-0.0673287	-0.0064641		261	0.0900772	-0.0454869	-0.0298532	0.00491237
260	4.1699	4.1768	4.16944		260	-0.298985	-0.262586	-0.0921784		260	2.74602	2.44214	2.60413		260	0.0468405	0.0953822	0.0700938	0.0707722		260	-0.00273759	-0.110545	0.00942491	-0.0346192
259	3.7839	3.67773	3.58102		259	-0.342273	-0.380546	-0.230144		259	2.27384	2.38528	2.35792		259	-0.120914	0.101117	-0.0303302	-0.0167091		259	-0.0950449	0.125935	0.108343	0.046411
258	3.31659	3.13799	3.17008		258	-0.495837	-0.420709	-0.47134		258	2.03548	1.89229	1.76071		258	0.0254166	0.0288274	-0.000840377	0.0178012		258	-0.0485882	0.0268372	0.112647	0.0302987
257	2.55621	2.68375	2.44028		257	-0.348848	-0.61959	-0.526637		257	1.67944	1.53479	1.58081		257	-0.0512398	0.0617982	-0.024548	-0.0046632		257	0.0117952	-0.0540903	-0.087045	-0.0431134
256	2.15339	2.074	1.95583		256	-0.501079	-0.586331	-0.669029		256	1.44873	1.25601	1.15979		256	0.0603406	0.0842122	0.0575582	0.0673703		256	0.0123861	-0.0759556	0.0846658	0.0070321
255	1.59329	1.47976	1.4439		255	-0.649826	-0.48696	-0.509652		255	1.04356	0.748035	0.997419		255	0.0549313	0.226026	0.0861438	0.122367		255	0.0280881	-0.0563493	-0.0307117	-0.0196576
254	0.861343	0.912247	0.872206		254	-0.415202	-0.584426	-0.507649		254	0.531342	0.401499	0.626799		254	-0.0313393	0.0466094	0.0230479	0.0127727		254	0.0590096	0.0784217	-0.0236616	0.0379232
253	0.412145	0.307855	0.419775		253	-0.475433	-0.596252	-0.69902		253	0.252677	0.350812	0.179271		253	0.103725	0.000917396	0.0291439	0.0445954		253	0.106861	-0.101001	-0.0515573	-0.0152324
252	-0.416991	-0.260393	-0.177991		252	-0.604965	-0.632709	-0.611443		252	0.148169	-0.0712317	-0.442351		252	0.00686966	-0.0493286	0.0661458	0.00789562		252	-0.0360971	0.0503468	0.11499	0.0430799
251	-0.80828	-0.835349	-0.755507		251	-0.738493	-0.749071	-0.703857		251	-0.188261	-0.163294	-0.30758		251	-0.0521043	-0.0543408	-0.0579347	-0.0547933		251	0.0674574	-0.116451	0.211373	0.0541265
250	-1.22618	-1.24134	-1.39188		250	-0.367599	-0.64824	-0.53601		250	-0.607461	-0.537414	-0.749649		250	-0.0254899	-0.101236	0.0130287	-0.0378991		250	-0.102518	-0.017242	0.193157	0.0244657
249	-1.71428	-1.65873	-1.72599		249	-0.533237	-0.485115	-0.58873		249	-0.942593	-1.099	-0.831938		249	0.00336811	0.0863664	-0.149089	-0.0197848		249	-0.0287503	0.061695	0.0667483	0.033231
248	-2.19907	-2.10847	-1.93465		248	-0.636247	-0.476498	-0.608446		248	-1.08528	-1.15798	-1.30037		248	0.140171	0.000612915	0.037283	0.0593556		248	0.020802	-0.157431	0.0290767	-0.0358508
247	-2.23824	-2.1719	-2.24971		247	-0.522162	-0.593848	-0.565261		247	-1.25368	-1.36658	-1.43303		247	-0.0592372	-0.0905889	0.049759	-0.0333557		247	-0.0661969	0.0515821	-0.0222226	-0.0122791
246	-2.26424	-2.4238	-2.47044		246	-0.51833	-0.633332	-0.508719		246	-1.71933	-1.66098	-1.70735		246	0.0229533	0.0301786	0.0404403	0.0311907		246	0.0839285	0.0759933	-0.0274276	0.0441647
245	-2.3217	-2.4878	-2.47031		245	-0.507412	-0.534553	-0.701645		245	-1.82759	-1.69766	-1.85305		245	0.0244195	0.055787	0.124586	0.0682642		245	0.0592298	0.0487153	0.0431323	0.0503591
244	-2.47235	-2.43587	-2.63689		244	-0.462721	-0.367597	-0.471457		244	-1.93396	-1.79922	-1.82833		244	0.0425903	-0.000870039	0.0626598	0.0347934		244	-0.0485539	-0.0380185	0.0290289	-0.0191812
243	-2.43872	-2.44491	-2.32487		243	-0.451645	-0.27581	-0.476441		243	-2.32423	-2.30262	-2.17817		243	-0.0334465	-0.0792925	0.119169	0.00214333		243	0.0367622	-0.031697	-0.0432786	-0.0127378
242	-2.30766	-2.40411	-2.37111		242	-0.371058	-0.245809	-0.268799		242	-2.31159	-2.34599	-2.32672		242	-0.0138353	-0.0448365	-0.135929	-0.0648669		242	0.121232	-0.248503	-0.0722979	-0.066523
241	-2.1727	-2.1733	-2.40999		241	-0.456184	-0.312647	-0.23133		241	-2.34206	-2.35427	-2.44025		241	-0.0108464	-0.00114322	-0.1219	-0.0446299		241	-0.0664045	0.0675794	0.129746	0.0436403
240	-2.14681	-2.15603	-2.19639		240	-0.27152	-0.32295	-0.218977		240	-2.37831	-2.51428	-2.56807		240	-0.109011	0.044393	-0.0926023	-0.0524068		240	0.0345685	-0.0138576	0.104314	0.041675
239	-2.05169	-2.03656	-2.07847		239	-0.2866	-0.205683	-0.314015		239	-2.64177	-2.5495	-2.57825		239	-0.00638562	-0.034271	0.0134663	-0.00906344		239	0.00174778	0.00369142	0.186891	0.0641101
238	-1.64109	-1.8674	-1.71569		238	0.0482473	-0.15907	-0.345747		238	-2.41106	-2.57427	-2.67901		238	-0.0966237	0.054439	0.0747057	0.0108403		238	-0.0112444	-0.0549129	-0.155337	-0.0738314
237	-1.62673	-1.54283	-1.56916		237	0.255572	-0.14864	-0.103289		237	-2.3376	-2.3992	-2.4517		237	-0.023946	-0.0459097	0.0207364	-0.0163731		237	0.0612302	0.010601	-0.0402853	0.0105153
236	-1.35641	-1.45533	-1.38968		236	-0.0980297	0.119529	-0.0802724		236	-2.49846	-2.43496	-2.20021		236	-0.0806454	0.0317027	0.0790554	0.0100376		236	-0.00383146	-0.070561	0.031811	-0.0141938
235	-0.950618	-1.29525	-1.29221		235	0.0456781	0.00831607	0.0632192		235	-2.20861	-2.3636	-2.2592		235	0.0135773	0.0378496	0.0401001	0.030509		235	0.0535543	0.0291795	-0.0768321	0.00196723
234	-0.959853	-1.00361	-0.97972		234	0.0318161	0.0121114	0.0648846		234	-1.87408	-2.12027	-1.87452		234	-0.022892	0.0217592	0.144905	0.0479241		234	0.00478618	-0.0639269	-0.0635036	-0.0408814
233	-0.811075	-0.91616	-0.894977		233	0.203327	0.0797236	0.10963		233	-1.87525	-1.88387	-1.79628		233	0.0638146	0.107233	-0.037953	0.0443649		233	0.00436998	-0.0209615	-0.015368	-0.0106532
232	-0.548453	-0.612536	-0.640807		232	0.0907611	0.180845	0.0685189		232	-1.57439	-1.68782	-1.66739		232	-0.0582726	0.0289951	0.0822029	0.0176418		232	0.0273772	0.0751103	0.0452314	0.0492396
231	-0.353722	-0.604688	-0.513488		231	0.424556	0.178981	0.204733		231	-1.27403	-1.27718	-1.49498		231	0.149185	-0.0677441	-0.0178447	0.0211987		231	-0.0454496	0.185432	0.0865312	0.0755045
230	-0.374058	-0.486242	-0.501395		230	0.231459	0.345351	0.370599		230	-0.890879	-1.12244	-1.18611		230	-0.093337	0.0397631	-0.0688492	-0.0408077		230	0.166602	-0.0694877	0.006308	0.0344741
229	-0.469683	-0.258246	-0.479325		229	0.458071	0.441889	0.406812		229	-0.794182	-0.818651	-0.79324		229	0.110489	0.0367527	-0.012469	0.0449242		229	0.198676	0.200319	0.146922	0.181972
228	-0.162334	-0.0844887	-0.174806		228	0.304197	0.353502	0.469726		228	-0.32736	-0.568187	-0.604115		228	0.00530727	-0.0314021	0.0221315	-0.00132111		228	0.00100635	0.0713527	-0.0651265	0.00241085
227	-0.113523	-0.100784	-0.0436052		227	0.572952	0.404367	0.432008		227	-0.250549	-0.121081	-0.108115		227	0.0550701	0.0886173	0.0671575	0.0702816		227	0.113774	0.0413232	-0.0290022	0.0420317
226	-0.0745388	-0.0389376	-0.169424		226	0.50529	0.44767	0.4995		226	0.299041	0.124274	0.220776		226	0.00292567	-0.0735539	0.108818	0.0127299		226	0.195102	0.0342251	0.0325384	0.0872885
225	-0.128818	0.0021148	-0.130945		225	0.639978	0.549132	0.502047		225	0.227716	0.525214	0.298637		225	0.0115323	0.0371961	-0.0677608	-0.00634413		225	0.0186654	0.0166816	-0.017755	0.005864
224	0.119629	0.0853957	0.135432		224	0.668688	0.683267	0.622688		224	0.60993	0.699404	0.764012		224	0.0381648	0.0282028	-0.0884068	-0.0073464		224	0.0390924	0.17383	0.195517	0.136146
223	0.148834	0.127965	0.152237		223	0.733025	0.805158	0.646726		223	0.861659	0.926544	0.70656		223	-0.0780381	0.0459399	0.0364175	0.00143977		223	0.083792	0.0824364	0.0984438	0.0882241
222	0.21224	-0.0267336	0.286124		222	0.647708	0.540132	0.641376		222	0.970668	1.31619	1.09632		222	0.0125435	-0.0685772	0.0341355	-0.0072994		222	0.00899876	0.0247175	-0.0197023	0.00467132
221	0.233577	0.173124	0.198228		221	1.03607	1.01633	0.834335		221	1.04676	1.14078	1.32164		221	-0.153809	-0.0672025	0.116115	-0.0349655		221	-0.0605099	-0.123926	0.0441067	-0.0467764
220	0.155846	0.379728	0.22436		220	0.966936	0.950037	0.83035		220	0.953449	1.21962	1.36686		220	0.0203659	-0.00372066	0.165983	0.0608761		220	-0.0186932	0.035421	0.0673479	0.0280252
219	0.323754	0.174593	0.296126		219	1.0616	1.21857	0.951094		219	1.1574	0.964334	1.15585		219	-0.0170239	0.0238259	0.160059	0.0556203		219	-0.0773382	0.0220757	-0.0195138	-0.0249254
218	0.605285	0.47141	0.310161		218	1.24341	1.01002	0.933105		218	0.82182	0.667522	0.74379		218	0.0327335	-0.111188	0.0633155	-0.00504633		218	0.0679749	0.0609032	-0.073588	0.01843
217	0.458687	0.678745	0.739467		217	1.14377	1.15601	1.0029		217	0.257439	0.360786	0.208205		217	0.0911089	0.00979612	-0.00815229	0.0309176		217	0.021017	-0.0329873	-0.0301522	-0.0140408
216	0.821255	1.01845	1.05237		216	1.06944	1.13044	1.09627		216	-0.302406	-0.203669	-0.27276		216	-0.197616	-0.0117637	0.0764661	-0.0443045		216	-0.000595612	0.0748587	0.0154547	0.0299059
215	1.09233	1.48257	1.23182		215	1.1079	1.1253	1.07005		215	-0.693619	-0.67186	-0.706779		215	-0.131849	0.153231	-0.0441857	-0.00760123		215	-0.0209219	0.0845553	-0.0232853	0.0134494
214	1.96477	1.73843	1.72026		214	0.946287	0.957406	1.16453		214	-0.977403	-1.00395	-1.18216		214	0.01184	-0.122705	-0.000565162	-0.0371434		214	-0.033642	0.0840394	0.0555353	0.0353109
213	2.23308	2.33081	2.29109		213	0.685935	0.689108	0.84478		213	-1.23101	-1.33641	-1.55885		213	-0.065879	-0.10937	-0.256062	-0.14377		213	-0.00413499	-0.0187692	-0.0583277	-0.0270773
212	2.64815	3.00516	2.67986		212	0.886077	0.581074	0.842517		212	-1.68094	-1.1277	-1.33293		212	-0.151471	-0.0325195	-0.0106922	-0.0648942		212	0.0311607	-0.0262056	-0.0191134	-0.00471943
211	3.30684	3.32233	3.28219		211	0.479736	0.628129	0.453929		211	-1.10009	-1.22264	-1.26106		211	-0.103513	0.0263738	-0.0608671	-0.0460021		211	-0.15649	-0.111238	-0.109045	-0.125591
210	3.55929	3.87036	3.78119		210	0.321953	0.394198	0.244944		210	-0.899333	-0.771738	-0.789735		210	-0.0325501	-0.11053	-0.0812921	-0.0747907		210	-0.0379906	-0.027695	-0.190434	-0.0853732
209	4.01889	4.1272	4.04321		209	0.245074	0.112011	0.176328		209	-0.266429	0.0869568	-0.376287		209	-0.159074	-0.158415	-0.144675	-0.154055		209	-0.0411496	-0.166055	0.00986569	-0.0657796
208	4.48797	4.40015	4.40023		208	0.0329938	0.00141996	0.0994442		208	1.25691	0.727364	0.526075		208	-0.101717	-0.114264	-0.114266	-0.110082		208	-0.0740123	-0.291223	-0.0791989	-0.148145
207	4.71384	4.60584	4.34694		207	-0.0459684	-0.0158879	-0.193755		207	1.9532	2.41245	1.89381		207	-0.240252	-0.16231	-0.205852	-0.202805		207	0.0113718	0.0192436	-0.0433414	-0.004242
206	4.6119	4.5507	4.53579		206	-0.195052	-0.339489	-0.218928		206	3.13141	3.13261	2.97027		206	-0.0529476	-0.109061	-0.174349	-0.112119		206	-0.169092	-0.209732	-0.0408993	-0.139908
205	4.3783	4.39515	4.48076		205	-0.471132	-0.523568	-0.500933		205	4.29323	4.11896	4.10568		205	-0.053811	-0.0183344	-0.179689	-0.0839448		205	-0.0914428	-0.150666	-0.183881	-0.141997
204	4.3489	4.28866	4.41182		204	-0.420175	-0.524707	-0.451532		204	5.68565	5.5451	5.83309		204	-0.360512	-0.180381	-0.0680673	-0.202987		204	-0.21295	0.0426723	-0.240043	-0.136774
203	3.97967	4.15495	3.97142		203	-0.520396	-0.286325	-0.721914		203	6.61505	6.5691	6.38637		203	-0.159173	-0.25044	-0.179064	-0.196226		203	-0.216408	-0.116924	0.035711	-0.099207
202	3.52224	3.59816	3.53836		202	-0.393991	-0.552121	-0.461761		202	7.65476	7.81425	7.74145		202	-0.220777	-0.235301	-0.109519	-0.188532		202	-0.189897	-0.253266	-0.0869864	-0.176716
201	3.21324	3.21572	3.06232		201	-0.351734	-0.303227	-0.704919		201	8.25356	8.50248	8.55714		201	-0.330201	-0.165233	-0.26005	-0.251828		201	-0.131502	-0.0638786	-0.182157	-0.125846
200	3.02723	2.99438	2.63829		200	-0.319382	-0.461953	-0.157404		200	9.23891	9.15901	9.13438		200	-0.272244	-0.243574	-0.0968251	-0.204214		200	-0.280226	-0.46947	-0.373646	-0.374447
