# Supplementary material for: Chemical profiling of DNA G-quadruplex-interacting proteins in live cells
Source: Nat Chem. 2021 Jun 28;13(7):626–33. doi: 10.1038/s41557-021-00736-9 (PMC8245323; doi:10.1038/s41557-021-00736-9)
Supplement: Source Data Extended Data Fig. 2 — Uncropped gels and statistical source data. [file 41557_2021_736_MOESM31_ESM.zip › Source-Data_ED_Fig.2_Cell-viabiliy-assay.xlsx]

## Sheet: Extended Data Fig. 2c
Extended Data Fig. 2c
	End-point luminescence
	photoPDS-1 (1)				photoPDS-2 (2)				control probe (3)
	repeat				repeat				repeat
concentration (µM)	1	2	3	4	1	2	3	4	1	2	3	4	media absorbance	average media absorbance
40	1293904	1391754	1392583	1322538	1481778	1458613	1442155	1477275	1476328	1441121	1426342	1414477	69	89
30	1314977	1375025	1423852	1374488	1550029	1510960	1491581	1496766	1558375	1470952	1448505	1376269	78
20	1418817	1416642	1453254	1429012	1518068	1478290	1443309	1515466	1519277	1457788	1395024	1392870	117
10	1452373	1547076	1476346	1522539	1479324	1546086	1532064	1567631	1627351	1501059	1478654	1432977	92
5	1299416	1345548	1374090	1442649	1393061	1408668	1467315	1436602	1483248	1399270	1435335	1335877
2.5	1336085	1598611	1524426	1402355	1453068	1418460	1452066	1771151	1453432	1419350	1394284	1359290
1.25	1393298	1429012	1375517	1382294	1396354	1413082	1410745	1633457	1419142	1402746	1447328	1345706
0	1507039	1383319	1386996	1379355	1354396	1427342	1383872	1577264	1323947	1355262	1376693	1412275
