# Supplementary material for: Chemical profiling of DNA G-quadruplex-interacting proteins in live cells
Source: Nat Chem. 2021 Jun 28;13(7):626–33. doi: 10.1038/s41557-021-00736-9 (PMC8245323; doi:10.1038/s41557-021-00736-9)
Supplement: Source Data Extended Data Fig. 3 — Statistical Source Data. [file 41557_2021_736_MOESM32_ESM.xlsx]

## Sheet: Extended Data Fig. 3a
Extended Data Fig. 3a
CD	G4 Myc				CD	ss mutMyc				CD	ds Myc				CD	100 KCl in 10 mM Tris HCl buffer					CD	100 NaCl in 10 mM Tris HCl buffer
Wavelength (nm)	Repeat				Wavelength (nm)	Repeat				Wavelength (nm)	Repeat				Wavelength (nm)	Repeat					Wavelength (nm)	Repeat
	1	2	3			1	2	3			1	2	3			1	2	3	average			1	2	3	average
330	-0.442491	-0.234526	-0.443007		330	0.274146	0.281151	0.269509		330	0.180066	0.307278	0.300227		330	0.0878333	0.132925	0.105397	0.108718		330	-0.0420882	0.102323	-0.0179165	0.0141061
329	-0.467548	-0.312482	-0.305242		329	0.260495	0.22489	0.221856		329	0.247423	0.259219	0.300974		329	0.0942305	-0.0565369	-0.0657659	-0.00935743		329	-0.0509259	-0.113349	0.0122703	-0.0506682
328	-0.470293	-0.376029	-0.452093		328	0.363653	0.151365	0.147501		328	0.197608	0.284099	0.317647		328	-0.0278037	0.0718998	0.0415833	0.0285598		328	-0.0140347	0.0715299	-0.0109763	0.0155063
327	-0.486034	-0.410799	-0.370503		327	0.284897	0.192711	0.214537		327	0.271422	0.139826	0.289733		327	0.158424	-0.050184	-0.00433136	0.0346362		327	0.0814197	-0.104251	-0.00400872	-0.00894667
326	-0.457331	-0.237014	-0.414364		326	0.126623	0.234976	0.275761		326	0.306705	0.329201	0.249476		326	0.0764437	-0.0213201	0.0228632	0.0259956		326	0.00797075	-0.00355312	0.126679	0.0436989
325	-0.491115	-0.395512	-0.444048		325	0.285355	0.139464	0.32338		325	0.263345	0.292836	0.260045		325	0.102783	0.114139	-0.0112018	0.0685734		325	0.0247753	0.0363131	0.094748	0.0519455
324	-0.468034	-0.437557	-0.537699		324	0.386946	0.234562	0.0849595		324	0.22622	0.235772	0.199311		324	0.0952393	-0.0548363	0.113428	0.051277		324	0.0938916	0.0524932	-0.00276996	0.0478716
323	-0.587615	-0.442841	-0.375405		323	0.184977	0.223417	0.23395		323	0.341118	0.131913	0.213033		323	0.159227	-0.00589296	0.00637812	0.0532374		323	0.107176	0.195378	0.0602657	0.12094
322	-0.538808	-0.523375	-0.45244		322	0.198659	0.260797	0.179376		322	0.271034	0.225225	0.283702		322	0.1156	0.103893	0.0106885	0.0767272		322	0.156379	0.0259545	-0.0581775	0.0413853
321	-0.548636	-0.557398	-0.450772		321	0.254184	0.20739	0.201074		321	0.330778	0.267218	0.368375		321	0.0739111	0.123798	0.100305	0.099338		321	0.0774899	0.0308628	0.0343966	0.0475831
320	-0.577754	-0.480434	-0.485567		320	0.307166	0.265914	0.232012		320	0.204231	0.363722	0.248314		320	0.0442873	0.00335877	0.0135275	0.0203912		320	0.0244578	0.07661	-0.121335	-0.00675573
319	-0.524941	-0.621707	-0.509069		319	0.291386	0.269754	0.239242		319	0.373146	0.326186	0.38958		319	-0.0417698	0.0981904	0.079053	0.0451579		319	0.244079	-0.0680017	0.150909	0.108995
318	-0.552904	-0.504518	-0.4533		318	0.225644	0.334599	0.138237		318	0.340738	0.203757	0.253709		318	0.113367	-0.0226448	0.0364024	0.0423749		318	0.164386	0.085992	-0.0283799	0.0739994
317	-0.615603	-0.449683	-0.545893		317	0.378754	0.292961	0.224533		317	0.241748	0.233926	0.219913		317	0.0454456	-0.0379812	0.0700174	0.0258273		317	0.153564	-0.0254579	-0.056488	0.0238727
316	-0.537188	-0.66908	-0.649698		316	0.271729	0.248132	0.328896		316	0.310515	0.228558	0.318101		316	0.0639491	0.00387164	0.121543	0.0631212		316	0.158685	0.0904878	0.0635548	0.104243
315	-0.604382	-0.735843	-0.52358		315	0.253528	0.33322	0.194041		315	0.356103	0.296664	0.244818		315	0.184054	0.0275368	0.0800478	0.0972129		315	0.11213	0.126488	0.0633067	0.100642
314	-0.585562	-0.492413	-0.646688		314	0.314162	0.205438	0.238623		314	0.244039	0.253944	0.221821		314	0.10563	0.131889	-0.049743	0.062592		314	-0.0510974	0.0215622	0.0711655	0.0138768
313	-0.641438	-0.692851	-0.657974		313	0.388771	0.183679	0.333258		313	0.311682	0.238766	0.195659		313	0.0160496	-0.0468133	0.0296225	-0.0003804		313	0.219409	0.0918745	0.0485334	0.119939
312	-0.668379	-0.591008	-0.629888		312	0.33714	0.18518	0.379757		312	0.208176	0.162252	0.0808107		312	0.0495824	0.0485421	-0.0714846	0.00887997		312	0.126334	0.102229	0.0584737	0.0956789
311	-0.593056	-0.604756	-0.598571		311	0.26811	0.25311	0.221962		311	0.129428	0.288086	0.214762		311	0.14456	-0.0629033	0.102232	0.0612962		311	0.0764004	-0.0794681	-0.0488059	-0.0172912
310	-0.575733	-0.63812	-0.775101		310	0.225914	0.204527	0.205208		310	0.300614	0.279801	0.267786		310	-0.0157631	0.141474	0.0802376	0.0686495		310	0.184964	-0.0182071	0.0449706	0.0705758
309	-0.76023	-0.774933	-0.595061		309	0.250629	0.184198	0.26727		309	0.342337	0.253194	0.26779		309	0.1184	0.00476	0.0566461	0.0599354		309	0.0852234	0.0514135	0.0888059	0.0751476
308	-0.691754	-0.580471	-0.785967		308	0.366468	0.269122	0.312453		308	0.322936	0.18392	0.20643		308	0.0776682	0.190766	0.0843789	0.117604		308	0.141408	0.0214761	0.0344024	0.0657622
307	-0.796062	-0.767079	-0.66861		307	0.348479	0.241872	0.3969		307	0.226228	0.368955	0.301646		307	0.047601	0.15637	0.152063	0.118678		307	0.140826	0.0353728	0.169077	0.115092
306	-0.750363	-0.69832	-0.879451		306	0.308519	0.339173	0.290008		306	0.276469	0.282836	0.208867		306	0.114132	0.09067	0.0168092	0.0738704		306	0.0167473	-0.00406151	0.0817342	0.0314733
305	-0.693851	-0.615887	-0.729875		305	0.40471	0.314948	0.508297		305	0.351197	0.371636	0.360183		305	0.146975	0.120031	0.00181892	0.0896083		305	0.253228	0.0150285	0.072656	0.113638
304	-0.947616	-0.777386	-0.815112		304	0.39828	0.367093	0.386894		304	0.508228	0.469133	0.509645		304	0.122351	0.0695675	0.083864	0.0919275		304	0.166163	0.101258	0.0892696	0.118897
303	-0.889945	-0.782156	-0.867692		303	0.537176	0.501517	0.266475		303	0.335167	0.505332	0.441001		303	0.132816	-0.116257	-0.0877218	-0.0237209		303	0.245645	0.106035	0.021961	0.124547
302	-0.940274	-0.816602	-0.926923		302	0.487459	0.415339	0.473344		302	0.459482	0.414663	0.474029		302	0.129124	-0.0015937	0.103322	0.0769508		302	0.101595	0.0533058	-0.017442	0.0458196
301	-0.787456	-0.934505	-0.848699		301	0.554936	0.598761	0.480822		301	0.519823	0.341441	0.601027		301	0.0187452	0.0942418	0.114685	0.0758907		301	0.181155	0.120374	-0.0632412	0.0794293
300	-0.979276	-0.997921	-0.753643		300	0.554525	0.572271	0.667849		300	0.699374	0.614126	0.622197		300	0.0656665	-0.100846	-0.0212576	-0.0188124		300	0.036273	-0.00609039	0.168621	0.0662679
299	-1.07331	-1.02108	-0.954035		299	0.689851	0.631071	0.502464		299	0.727651	0.829996	0.633284		299	0.045405	-0.0321956	0.165688	0.0596325		299	0.0192222	0.00999781	-0.102961	-0.0245803
298	-1.07007	-1.06361	-1.10787		298	0.870704	0.700241	0.719836		298	0.923476	0.982561	1.00456		298	0.119444	-0.0417128	0.00810932	0.0286135		298	0.0969475	0.00195737	-0.0246718	0.0247444
297	-1.0662	-0.980266	-1.05064		297	0.855637	0.87713	0.923145		297	1.04041	1.05927	1.038		297	0.110524	0.0109943	-0.13249	-0.00365723		297	0.14216	-0.000840509	0.0303374	0.057219
296	-1.06379	-1.04975	-1.1276		296	1.13142	0.979567	0.984493		296	1.0601	1.22343	1.24592		296	0.0105391	0.0385361	0.0506409	0.0332387		296	0.177577	0.106978	0.19062	0.158392
295	-1.10378	-1.01697	-1.17018		295	1.13843	1.09694	0.941671		295	1.39103	1.50584	1.351		295	0.0934903	-0.0564234	0.175828	0.070965		295	0.275845	0.0314154	0.0346258	0.113962
294	-1.11325	-1.249	-1.09719		294	1.31512	1.40885	1.2028		294	1.67931	1.7143	1.89125		294	0.148879	-0.000224346	0.0857856	0.0781468		294	0.130345	-0.0327105	0.0364658	0.0447001
293	-0.989319	-1.00918	-1.2844		293	1.38543	1.38896	1.36951		293	2.00841	1.86745	1.97873		293	0.0480879	-0.0540292	-0.0394797	-0.0151403		293	-0.0419087	0.0443753	0.026502	0.0096562
292	-0.907814	-1.01216	-0.895591		292	1.56221	1.53652	1.62163		292	2.34957	2.236	2.18087		292	0.217013	0.0758366	-0.135255	0.0525315		292	0.241468	-0.0153363	-0.00491072	0.0737403
291	-0.869153	-1.12215	-0.742671		291	1.61837	1.67677	1.65441		291	2.62618	2.5368	2.45139		291	0.0461953	0.018136	0.0593593	0.0412302		291	0.06771	0.0341577	0.0469032	0.0495903
290	-0.774399	-0.737139	-0.683782		290	1.96558	1.7763	1.8537		290	2.54851	2.76956	2.7768		290	0.000400592	-0.0137412	0.102532	0.0297305		290	0.094697	0.117642	0.0966155	0.102985
289	-0.539314	-0.624681	-0.510162		289	2.03794	1.96627	2.01429		289	3.00672	2.86112	2.98279		289	0.169147	-0.0649416	-0.0482305	0.0186583		289	0.121719	0.17311	-0.0124866	0.0941141
288	-0.325235	-0.369336	-0.251755		288	2.26763	2.2199	2.17026		288	3.20074	3.01001	3.25309		288	-0.0313432	0.0923544	0.0406786	0.0338966		288	0.165389	-0.14122	0.132383	0.052184
287	-0.120985	0.034812	0.116413		287	2.4767	2.3161	2.51359		287	3.40671	3.23564	3.25714		287	0.253816	0.203871	0.0346795	0.164122		287	-0.00285989	-0.0567299	0.0685044	0.00297154
286	0.162574	0.220455	0.181221		286	2.55987	2.34865	2.4725		286	3.72007	3.42999	3.50995		286	0.174748	0.121807	0.011846	0.1028		286	-0.0473158	-0.0105988	0.0585106	0.000198667
285	0.465147	0.578911	0.655201		285	2.65371	2.62211	2.58664		285	3.92656	3.77165	3.89497		285	0.135201	0.0415486	-0.0175891	0.0530535		285	0.13837	0.0782089	0.0109412	0.07584
284	0.926411	0.928279	0.831104		284	2.99655	2.91793	2.69231		284	4.11126	3.80545	4.05446		284	-0.0664061	-0.0131609	0.0983787	0.00627057		284	0.0468864	0.0414837	-0.0201572	0.0227376
283	1.09703	1.28012	1.08792		283	3.13746	3.17784	3.10336		283	4.36791	4.14637	4.12765		283	-0.0766374	0.123897	0.0836118	0.0436238		283	0.0408145	0.0291167	-0.018085	0.0172821
282	1.68521	1.7022	1.57482		282	3.17549	3.10707	2.94914		282	4.37067	4.48581	4.26035		282	0.00806099	-0.0122238	0.0999112	0.0319161		282	0.113978	0.0011023	-0.0126832	0.0341324
281	2.19331	2.21198	2.10668		281	3.2	3.15322	3.11832		281	4.67468	4.70288	4.27689		281	0.0476299	0.0358316	-0.0037192	0.0265808		281	-0.0716049	-0.173421	0.0192317	-0.0752647
280	2.49288	2.69372	2.58417		280	3.41449	3.34615	3.23948		280	4.65027	4.31156	4.83675		280	-0.0359969	0.0283406	-0.0641546	-0.023937		280	0.113943	-0.0207631	0.102193	0.0651243
279	3.12951	3.24608	3.35114		279	3.43158	3.24741	3.34016		279	4.89756	4.97751	4.99867		279	0.0837289	0.0151608	0.0170768	0.0386555		279	0.0137276	-0.120985	0.108468	0.000403533
278	4.13781	3.92197	3.92624		278	3.30891	3.147	3.23822		278	5.02374	4.98447	4.99506		278	0.181551	0.0891886	-0.0214535	0.0830954		278	0.0226037	-0.0365738	0.0406759	0.00890193
277	4.90712	4.83464	4.78303		277	3.55612	3.44566	3.2606		277	5.16398	5.51377	5.38612		277	-0.00113025	0.0425881	0.134135	0.0585309		277	0.0371265	-0.0665396	-0.0533837	-0.0275989
276	5.60699	5.47917	5.57184		276	3.28848	3.11313	3.38788		276	5.5373	5.7437	5.47111		276	-0.0308146	-0.0641785	-0.10406	-0.066351		276	0.066547	0.114825	0.133114	0.104829
275	6.09352	6.17662	6.27914		275	3.42835	3.01906	3.13922		275	6.017	5.98683	5.99876		275	0.0392028	0.183881	0.0197797	0.0809545		275	0.104324	0.186305	-0.157008	0.0445403
274	6.91177	6.95949	6.89646		274	3.08521	2.8899	3.03465		274	6.46645	6.27448	6.5065		274	0.10971	0.0550257	0.0370142	0.06725		274	0.00157637	-0.101167	-0.0315776	-0.0437227
273	7.19096	7.4569	7.59122		273	2.88261	2.80394	2.92141		273	6.44412	6.36519	6.58659		273	-0.0688717	-0.0940736	-0.0465548	-0.0698334		273	0.0639665	0.0910833	0.181079	0.112043
272	8.2352	8.1583	8.01624		272	2.93858	2.78297	2.5041		272	6.70415	6.93921	6.64096		272	0.0807307	0.0031232	0.0436193	0.0424911		272	-0.0377469	0.0121151	0.0659762	0.0134481
271	8.66841	8.47586	8.52892		271	2.50796	2.37655	2.44636		271	7.24886	7.02909	7.03397		271	0.00539811	0.167221	0.0162569	0.0629587		271	-0.00845566	0.100456	-0.0216366	0.0234546
270	9.26051	9.12183	9.03945		270	2.43492	2.35855	2.35601		270	7.10267	7.34412	6.78378		270	0.0679071	0.0866828	-0.0149559	0.0465447		270	0.0355266	-0.0571479	0.0785285	0.0189691
269	9.58135	9.58593	9.24626		269	1.96436	1.95665	2.16554		269	7.08731	7.27396	7.43762		269	0.0634829	0.0918163	-0.142782	0.0041724		269	-0.0124164	-0.0374427	-0.0333317	-0.0277303
268	9.87412	9.99337	10.0454		268	1.94054	1.95349	1.52314		268	7.12882	7.15533	6.98636		268	0.00455481	0.162934	0.0310481	0.066179		268	0.0715407	0.00911081	0.0433804	0.041344
267	10.1265	10.305	10.0253		267	1.54316	1.67489	1.522		267	7.17366	7.33905	7.06982		267	0.0791803	0.130076	-0.0164167	0.0642799		267	0.0343586	-0.0338058	0.0827292	0.0277607
266	10.5253	10.131	10.2737		266	1.04067	1.02304	1.33899		266	7.0008	6.98852	6.94268		266	0.11769	0.119246	-0.0326615	0.0680915		266	0.150156	0.0883087	0.104032	0.114166
265	10.1944	10.2079	10.4117		265	0.912699	0.960935	0.852699		265	6.57911	7.04801	6.83956		265	0.0561211	-0.177436	-0.12349	-0.0816016		265	0.0678433	0.0101838	-0.0331824	0.0149482
264	10.1353	10.1182	9.92787		264	0.574704	0.760803	0.649651		264	6.2676	6.63778	6.4176		264	0.110451	0.0325756	0.0483446	0.0637904		264	0.116656	-0.0955627	0.123018	0.0480371
263	9.4719	9.57059	10.0324		263	0.512502	0.479412	0.431884		263	6.07045	5.91876	5.97097		263	0.0333058	0.116537	-0.0345598	0.0384277		263	0.0743309	-0.0443171	0.0536155	0.0278764
262	8.88837	8.88158	8.93444		262	-0.231675	-0.0251613	-0.0882521		262	5.45853	5.85876	5.44798		262	0.0536614	0.0328355	-0.0279783	0.0195062		262	-0.00255333	0.0539816	0.00439909	0.0186091
261	7.77137	7.84601	7.91907		261	-0.142441	-0.336237	-0.525192		261	5.20691	5.0604	5.08038		261	-0.0120153	0.0599517	-0.0673287	-0.0064641		261	0.0900772	-0.0454869	-0.0298532	0.00491237
260	6.77335	6.93446	6.92227		260	-0.382947	-0.651719	-0.284537		260	4.1796	4.45295	4.34735		260	0.0468405	0.0953822	0.0700938	0.0707722		260	-0.00273759	-0.110545	0.00942491	-0.0346192
259	5.8083	5.79557	5.73401		259	-0.90878	-0.858932	-0.8099		259	3.88234	3.6383	3.98835		259	-0.120914	0.101117	-0.0303302	-0.0167091		259	-0.0950449	0.125935	0.108343	0.046411
258	4.58897	4.41665	4.4968		258	-0.929945	-1.10522	-0.968461		258	3.36681	3.2653	3.15859		258	0.0254166	0.0288274	-0.000840377	0.0178012		258	-0.0485882	0.0268372	0.112647	0.0302987
257	3.42011	3.26658	3.46341		257	-1.15111	-1.25113	-1.22084		257	2.61476	2.47457	2.51201		257	-0.0512398	0.0617982	-0.024548	-0.0046632		257	0.0117952	-0.0540903	-0.087045	-0.0431134
256	2.02137	2.12357	1.92807		256	-1.31156	-1.37883	-1.54741		256	2.42168	2.24098	2.19515		256	0.0603406	0.0842122	0.0575582	0.0673703		256	0.0123861	-0.0759556	0.0846658	0.0070321
255	0.845008	0.777515	0.673157		255	-1.27586	-1.5521	-1.56626		255	1.66788	1.6763	1.51428		255	0.0549313	0.226026	0.0861438	0.122367		255	0.0280881	-0.0563493	-0.0307117	-0.0196576
254	-0.389135	-0.663654	-0.490841		254	-1.77341	-1.76722	-1.75517		254	1.22458	1.10167	0.950814		254	-0.0313393	0.0466094	0.0230479	0.0127727		254	0.0590096	0.0784217	-0.0236616	0.0379232
253	-1.97584	-1.98572	-1.68667		253	-1.81065	-1.87806	-1.90854		253	0.232809	0.543295	0.486942		253	0.103725	0.000917396	0.0291439	0.0445954		253	0.106861	-0.101001	-0.0515573	-0.0152324
252	-3.09369	-3.2515	-3.26777		252	-1.71849	-1.88987	-1.77398		252	0.086031	0.092582	-0.0829765		252	0.00686966	-0.0493286	0.0661458	0.00789562		252	-0.0360971	0.0503468	0.11499	0.0430799
251	-4.18742	-4.06022	-4.19942		251	-1.65348	-1.90633	-1.98375		251	-0.435313	-0.669882	-0.398399		251	-0.0521043	-0.0543408	-0.0579347	-0.0547933		251	0.0674574	-0.116451	0.211373	0.0541265
250	-4.83907	-4.92599	-5.19165		250	-2.02332	-1.77234	-1.91196		250	-1.00822	-0.97638	-1.21511		250	-0.0254899	-0.101236	0.0130287	-0.0378991		250	-0.102518	-0.017242	0.193157	0.0244657
249	-6.06891	-5.89504	-5.96364		249	-1.89765	-1.86489	-2.17992		249	-1.65652	-1.33828	-1.38588		249	0.00336811	0.0863664	-0.149089	-0.0197848		249	-0.0287503	0.061695	0.0667483	0.033231
248	-6.40273	-6.49224	-6.5492		248	-1.90163	-1.76647	-1.87874		248	-2.08209	-1.86527	-1.93147		248	0.140171	0.000612915	0.037283	0.0593556		248	0.020802	-0.157431	0.0290767	-0.0358508
247	-7.06775	-7.01362	-7.21015		247	-1.79237	-1.74246	-1.84096		247	-2.53027	-2.07477	-2.25492		247	-0.0592372	-0.0905889	0.049759	-0.0333557		247	-0.0661969	0.0515821	-0.0222226	-0.0122791
246	-7.30501	-7.18183	-7.28028		246	-1.67619	-1.72757	-1.6924		246	-2.79187	-2.75614	-2.53247		246	0.0229533	0.0301786	0.0404403	0.0311907		246	0.0839285	0.0759933	-0.0274276	0.0441647
245	-7.29963	-7.41825	-7.50812		245	-1.73936	-1.78564	-1.58542		245	-2.77547	-3.16931	-2.75428		245	0.0244195	0.055787	0.124586	0.0682642		245	0.0592298	0.0487153	0.0431323	0.0503591
244	-7.51953	-7.32276	-7.41532		244	-1.43511	-1.60776	-1.56554		244	-3.29259	-3.35133	-3.17136		244	0.0425903	-0.000870039	0.0626598	0.0347934		244	-0.0485539	-0.0380185	0.0290289	-0.0191812
243	-7.36401	-7.14919	-7.36957		243	-1.32119	-1.43845	-1.29032		243	-3.43604	-3.46807	-3.61128		243	-0.0334465	-0.0792925	0.119169	0.00214333		243	0.0367622	-0.031697	-0.0432786	-0.0127378
242	-7.13918	-7.16038	-7.20065		242	-1.32386	-1.30336	-1.33845		242	-3.61633	-3.67255	-3.38999		242	-0.0138353	-0.0448365	-0.135929	-0.0648669		242	0.121232	-0.248503	-0.0722979	-0.066523
241	-6.7815	-7.06085	-6.94472		241	-1.01168	-1.03466	-1.2909		241	-3.89199	-3.64661	-3.55908		241	-0.0108464	-0.00114322	-0.1219	-0.0446299		241	-0.0664045	0.0675794	0.129746	0.0436403
240	-6.21768	-6.36849	-6.46626		240	-0.91584	-1.07899	-1.03001		240	-3.91496	-3.76123	-3.802		240	-0.109011	0.044393	-0.0926023	-0.0524068		240	0.0345685	-0.0138576	0.104314	0.041675
239	-6.05656	-6.14527	-6.0948		239	-0.755337	-0.967704	-0.893836		239	-3.83924	-3.76564	-3.79186		239	-0.00638562	-0.034271	0.0134663	-0.00906344		239	0.00174778	0.00369142	0.186891	0.0641101
238	-5.58417	-5.70412	-5.84931		238	-0.711148	-0.518476	-0.730599		238	-3.84759	-3.71836	-3.74212		238	-0.0966237	0.054439	0.0747057	0.0108403		238	-0.0112444	-0.0549129	-0.155337	-0.0738314
237	-5.27673	-5.31671	-5.34008		237	-0.541955	-0.597509	-0.584443		237	-3.58822	-3.76808	-3.65139		237	-0.023946	-0.0459097	0.0207364	-0.0163731		237	0.0612302	0.010601	-0.0402853	0.0105153
236	-4.79384	-4.83484	-4.90902		236	-0.425538	-0.393449	-0.471756		236	-3.37844	-3.54034	-3.34158		236	-0.0806454	0.0317027	0.0790554	0.0100376		236	-0.00383146	-0.070561	0.031811	-0.0141938
235	-4.4006	-4.37259	-4.41438		235	-0.225266	-0.0616834	-0.159535		235	-3.24774	-3.33792	-3.25434		235	0.0135773	0.0378496	0.0401001	0.030509		235	0.0535543	0.0291795	-0.0768321	0.00196723
234	-3.92638	-3.9464	-4.18244		234	0.0158194	-0.108354	-0.103583		234	-2.80819	-2.65971	-2.76561		234	-0.022892	0.0217592	0.144905	0.0479241		234	0.00478618	-0.0639269	-0.0635036	-0.0408814
233	-3.61568	-3.74623	-3.62259		233	-0.0817104	0.0493737	0.0862151		233	-2.50317	-2.19675	-2.51548		233	0.0638146	0.107233	-0.037953	0.0443649		233	0.00436998	-0.0209615	-0.015368	-0.0106532
232	-3.2898	-3.32014	-3.32482		232	0.119815	0.422906	0.0707926		232	-2.11171	-2.04813	-1.91843		232	-0.0582726	0.0289951	0.0822029	0.0176418		232	0.0273772	0.0751103	0.0452314	0.0492396
231	-3.03431	-3.17748	-2.9708		231	0.268459	0.500678	0.383757		231	-1.69238	-1.75308	-1.65723		231	0.149185	-0.0677441	-0.0178447	0.0211987		231	-0.0454496	0.185432	0.0865312	0.0755045
230	-2.78815	-2.78842	-2.77485		230	0.509626	0.4238	0.418466		230	-1.29509	-1.11224	-1.27192		230	-0.093337	0.0397631	-0.0688492	-0.0408077		230	0.166602	-0.0694877	0.006308	0.0344741
229	-2.35515	-2.30867	-2.47436		229	0.6286	0.757177	0.59918		229	-0.666509	-0.869504	-0.856764		229	0.110489	0.0367527	-0.012469	0.0449242		229	0.198676	0.200319	0.146922	0.181972
228	-2.31346	-2.45627	-2.31914		228	0.831404	0.884229	0.850811		228	-0.521175	-0.277163	-0.0479209		228	0.00530727	-0.0314021	0.0221315	-0.00132111		228	0.00100635	0.0713527	-0.0651265	0.00241085
227	-2.14872	-2.21179	-2.25127		227	0.929502	1.15384	0.871797		227	0.225464	0.213698	0.0843252		227	0.0550701	0.0886173	0.0671575	0.0702816		227	0.113774	0.0413232	-0.0290022	0.0420317
226	-1.89999	-1.83594	-2.19325		226	1.20944	0.925124	0.876072		226	0.732288	0.77996	0.569456		226	0.00292567	-0.0735539	0.108818	0.0127299		226	0.195102	0.0342251	0.0325384	0.0872885
225	-1.73452	-1.97726	-1.83932		225	1.22934	1.24893	1.20046		225	1.10665	1.11602	0.885706		225	0.0115323	0.0371961	-0.0677608	-0.00634413		225	0.0186654	0.0166816	-0.017755	0.005864
224	-1.74994	-1.7582	-1.77008		224	1.21145	1.32542	1.43372		224	1.4162	1.29485	1.35101		224	0.0381648	0.0282028	-0.0884068	-0.0073464		224	0.0390924	0.17383	0.195517	0.136146
223	-1.5945	-1.62552	-1.50314		223	1.37808	1.49957	1.29129		223	1.62288	1.48086	1.5718		223	-0.0780381	0.0459399	0.0364175	0.00143977		223	0.083792	0.0824364	0.0984438	0.0882241
222	-1.35822	-1.49558	-1.27774		222	1.81749	1.63279	1.77705		222	1.90311	1.93902	1.82614		222	0.0125435	-0.0685772	0.0341355	-0.0072994		222	0.00899876	0.0247175	-0.0197023	0.00467132
221	-1.07504	-1.05063	-1.16587		221	1.77686	1.90973	1.71009		221	1.96913	1.80066	2.04933		221	-0.153809	-0.0672025	0.116115	-0.0349655		221	-0.0605099	-0.123926	0.0441067	-0.0467764
220	-0.874337	-1.04008	-1.00595		220	2.15934	2.12616	2.06079		220	1.68466	1.88658	1.78623		220	0.0203659	-0.00372066	0.165983	0.0608761		220	-0.0186932	0.035421	0.0673479	0.0280252
219	-0.503411	-0.538726	-0.763681		219	2.36993	2.40689	2.25213		219	1.54952	1.80618	1.60379		219	-0.0170239	0.0238259	0.160059	0.0556203		219	-0.0773382	0.0220757	-0.0195138	-0.0249254
218	-0.325508	-0.592829	-0.555174		218	2.4887	2.42346	2.50512		218	1.45757	1.40968	1.22549		218	0.0327335	-0.111188	0.0633155	-0.00504633		218	0.0679749	0.0609032	-0.073588	0.01843
217	-0.014379	-0.136294	-0.0879636		217	2.46491	2.50761	2.49952		217	0.562926	0.610986	0.632408		217	0.0911089	0.00979612	-0.00815229	0.0309176		217	0.021017	-0.0329873	-0.0301522	-0.0140408
216	0.520282	0.447064	0.548812		216	2.52579	2.53477	2.65617		216	0.152581	0.166135	-0.189702		216	-0.197616	-0.0117637	0.0764661	-0.0443045		216	-0.000595612	0.0748587	0.0154547	0.0299059
215	1.14837	1.01195	1.05793		215	2.39866	2.45815	2.44629		215	-0.537542	-0.591087	-0.339988		215	-0.131849	0.153231	-0.0441857	-0.00760123		215	-0.0209219	0.0845553	-0.0232853	0.0134494
214	1.52405	1.55197	1.44655		214	2.34472	2.56206	2.56049		214	-1.16605	-1.00162	-1.40011		214	0.01184	-0.122705	-0.000565162	-0.0371434		214	-0.033642	0.0840394	0.0555353	0.0353109
213	2.316	2.19008	2.16286		213	2.00156	2.12457	2.13445		213	-1.25665	-1.40204	-1.6419		213	-0.065879	-0.10937	-0.256062	-0.14377		213	-0.00413499	-0.0187692	-0.0583277	-0.0270773
212	3.18422	2.8372	2.99896		212	1.68593	1.62143	1.78056		212	-1.25831	-1.35964	-1.03832		212	-0.151471	-0.0325195	-0.0106922	-0.0648942		212	0.0311607	-0.0262056	-0.0191134	-0.00471943
211	3.49501	3.44163	2.95815		211	1.65004	1.48478	1.7536		211	-1.49539	-1.23325	-1.29095		211	-0.103513	0.0263738	-0.0608671	-0.0460021		211	-0.15649	-0.111238	-0.109045	-0.125591
210	4.15004	3.88581	4.01599		210	1.21013	1.20787	1.3704		210	-0.627692	-0.637067	-0.435722		210	-0.0325501	-0.11053	-0.0812921	-0.0747907		210	-0.0379906	-0.027695	-0.190434	-0.0853732
209	4.53304	4.6432	4.24489		209	1.00268	0.873749	1.07893		209	0.385494	0.36524	0.207627		209	-0.159074	-0.158415	-0.144675	-0.154055		209	-0.0411496	-0.166055	0.00986569	-0.0657796
208	4.59231	4.28343	4.41218		208	1.01105	0.494181	0.922184		208	1.44875	1.43656	1.05968		208	-0.101717	-0.114264	-0.114266	-0.110082		208	-0.0740123	-0.291223	-0.0791989	-0.148145
207	4.23057	4.44707	4.33213		207	0.207986	0.343042	0.295915		207	2.96358	3.10695	3.00838		207	-0.240252	-0.16231	-0.205852	-0.202805		207	0.0113718	0.0192436	-0.0433414	-0.004242
206	3.9905	4.18618	4.08652		206	0.138958	0.182529	0.460381		206	4.15753	4.67293	3.87912		206	-0.0529476	-0.109061	-0.174349	-0.112119		206	-0.169092	-0.209732	-0.0408993	-0.139908
205	3.688	3.91602	3.68559		205	-0.238362	-0.150874	0.00408834		205	5.50972	5.67413	5.53654		205	-0.053811	-0.0183344	-0.179689	-0.0839448		205	-0.0914428	-0.150666	-0.183881	-0.141997
204	3.42768	3.20482	2.90649		204	-0.169181	-0.00599873	-0.394423		204	7.35527	7.44296	7.25584		204	-0.360512	-0.180381	-0.0680673	-0.202987		204	-0.21295	0.0426723	-0.240043	-0.136774
203	2.55765	2.40905	2.69864		203	-0.127332	0.0487639	-0.123868		203	8.01373	8.40388	8.33115		203	-0.159173	-0.25044	-0.179064	-0.196226		203	-0.216408	-0.116924	0.035711	-0.099207
202	1.56742	1.64156	1.78811		202	-0.282466	-0.0285318	-0.0527709		202	9.63106	9.50732	9.66429		202	-0.220777	-0.235301	-0.109519	-0.188532		202	-0.189897	-0.253266	-0.0869864	-0.176716
201	0.623225	1.00909	1.19968		201	0.154995	-0.35562	0.183827		201	11.1563	11.1141	11.1176		201	-0.330201	-0.165233	-0.26005	-0.251828		201	-0.131502	-0.0638786	-0.182157	-0.125846
200	0.453915	0.447154	0.108966		200	0.524852	0.0572084	0.767675		200	12.1857	12.5379	12.8849		200	-0.272244	-0.243574	-0.0968251	-0.204214		200	-0.280226	-0.46947	-0.373646	-0.374447

## Sheet: Extended Data Fig. 3b
Extended Data Fig. 3b
CD	G4 Kit1				CD	ss mutKit1				CD	ds Kit1				CD	100 KCl in 10 mM Tris HCl buffer					CD	100 NaCl in 10 mM Tris HCl buffer
Wavelength (nm)	Repeat				Wavelength (nm)	Repeat				Wavelength (nm)	Repeat				Wavelength (nm)	Repeat					Wavelength (nm)	Repeat
	1	2	3			1	2	3			1	2	3			1	2	3	average			1	2	3	average
330	0.216753	0.218294	0.15366		330	0.0923939	0.00960692	0.0351103		330	0.120448	-0.0941554	0.0218027		330	0.0878333	0.132925	0.105397	0.108718		330	-0.0420882	0.102323	-0.0179165	0.0141061
329	0.165548	0.152778	0.158617		329	0.213888	0.199359	0.148386		329	0.0490575	0.0652167	0.0182902		329	0.0942305	-0.0565369	-0.0657659	-0.00935743		329	-0.0509259	-0.113349	0.0122703	-0.0506682
328	0.162489	0.280223	0.205116		328	0.194474	0.0967872	0.243898		328	0.0393321	0.0545197	0.17018		328	-0.0278037	0.0718998	0.0415833	0.0285598		328	-0.0140347	0.0715299	-0.0109763	0.0155063
327	0.258132	0.201451	0.0597855		327	0.0589675	0.0577142	0.0166321		327	0.081855	0.071964	0.0625902		327	0.158424	-0.050184	-0.00433136	0.0346362		327	0.0814197	-0.104251	-0.00400872	-0.00894667
326	0.175099	0.11557	0.192971		326	0.237774	-0.0532595	0.166744		326	0.130802	0.195046	0.108213		326	0.0764437	-0.0213201	0.0228632	0.0259956		326	0.00797075	-0.00355312	0.126679	0.0436989
325	0.220571	0.321325	0.101897		325	0.101965	0.0264193	0.148717		325	0.0571006	0.0347462	0.18075		325	0.102783	0.114139	-0.0112018	0.0685734		325	0.0247753	0.0363131	0.094748	0.0519455
324	0.110119	0.193663	0.151435		324	0.136924	0.159352	0.0522047		324	0.11638	0.130537	0.139729		324	0.0952393	-0.0548363	0.113428	0.051277		324	0.0938916	0.0524932	-0.00276996	0.0478716
323	0.221434	0.209226	0.255926		323	0.119254	0.0428241	0.245992		323	0.120077	0.111895	0.0171461		323	0.159227	-0.00589296	0.00637812	0.0532374		323	0.107176	0.195378	0.0602657	0.12094
322	0.273134	0.201021	0.194058		322	0.107345	0.0636126	0.0821069		322	0.157259	0.18423	0.0780494		322	0.1156	0.103893	0.0106885	0.0767272		322	0.156379	0.0259545	-0.0581775	0.0413853
321	0.120404	0.208528	0.18994		321	0.163276	0.23211	0.143753		321	0.282069	-0.0113368	0.101672		321	0.0739111	0.123798	0.100305	0.099338		321	0.0774899	0.0308628	0.0343966	0.0475831
320	0.203003	0.246998	0.202698		320	0.184384	0.0765723	0.135366		320	0.204645	0.0912003	0.059179		320	0.0442873	0.00335877	0.0135275	0.0203912		320	0.0244578	0.07661	-0.121335	-0.00675573
319	0.169904	0.236731	0.262275		319	0.188969	0.0391497	0.208134		319	0.0721139	0.00398628	-0.0101338		319	-0.0417698	0.0981904	0.079053	0.0451579		319	0.244079	-0.0680017	0.150909	0.108995
318	0.163795	0.235534	0.249654		318	0.250195	0.0759975	0.173796		318	0.293926	0.161385	0.0939917		318	0.113367	-0.0226448	0.0364024	0.0423749		318	0.164386	0.085992	-0.0283799	0.0739994
317	0.0969102	0.118506	0.105036		317	0.014582	0.107403	0.232009		317	0.260906	0.211305	0.110303		317	0.0454456	-0.0379812	0.0700174	0.0258273		317	0.153564	-0.0254579	-0.056488	0.0238727
316	0.301709	0.240339	0.308012		316	0.225684	0.0434064	0.0863153		316	0.0304844	0.124021	0.123397		316	0.0639491	0.00387164	0.121543	0.0631212		316	0.158685	0.0904878	0.0635548	0.104243
315	0.155856	0.166947	0.228129		315	0.236366	0.156224	0.192264		315	0.0926561	0.034481	0.0846592		315	0.184054	0.0275368	0.0800478	0.0972129		315	0.11213	0.126488	0.0633067	0.100642
314	0.120412	0.222268	0.304038		314	0.17859	0.277583	0.150027		314	0.0826824	0.145959	0.173617		314	0.10563	0.131889	-0.049743	0.062592		314	-0.0510974	0.0215622	0.0711655	0.0138768
313	0.162069	0.129476	0.182732		313	0.208635	0.138103	0.13962		313	0.0593542	0.0800899	0.0989605		313	0.0160496	-0.0468133	0.0296225	-0.0003804		313	0.219409	0.0918745	0.0485334	0.119939
312	0.310742	0.153189	0.223879		312	0.183484	0.230445	0.0859754		312	0.161111	0.141589	0.101664		312	0.0495824	0.0485421	-0.0714846	0.00887997		312	0.126334	0.102229	0.0584737	0.0956789
311	0.168012	0.305293	0.167965		311	0.0893281	0.188431	0.23606		311	0.144888	0.107923	0.0633286		311	0.14456	-0.0629033	0.102232	0.0612962		311	0.0764004	-0.0794681	-0.0488059	-0.0172912
310	0.305282	0.256992	0.0970275		310	0.126984	0.155568	0.225301		310	0.104598	0.0750766	0.0998029		310	-0.0157631	0.141474	0.0802376	0.0686495		310	0.184964	-0.0182071	0.0449706	0.0705758
309	0.0590442	0.141775	0.244172		309	0.18012	0.166019	0.0727055		309	0.0670055	0.187391	0.208793		309	0.1184	0.00476	0.0566461	0.0599354		309	0.0852234	0.0514135	0.0888059	0.0751476
308	0.24888	0.207449	0.207115		308	0.1885	0.178357	0.198411		308	0.104921	0.169296	0.162496		308	0.0776682	0.190766	0.0843789	0.117604		308	0.141408	0.0214761	0.0344024	0.0657622
307	0.251181	0.135053	0.0673874		307	0.307132	0.165443	0.263667		307	0.214921	0.243319	0.243675		307	0.047601	0.15637	0.152063	0.118678		307	0.140826	0.0353728	0.169077	0.115092
306	0.288144	0.218627	0.0877078		306	0.35581	0.296961	0.232786		306	0.245487	0.243963	0.262886		306	0.114132	0.09067	0.0168092	0.0738704		306	0.0167473	-0.00406151	0.0817342	0.0314733
305	0.241362	0.137976	0.155939		305	0.275259	0.325277	0.308145		305	0.251067	0.172452	0.0582318		305	0.146975	0.120031	0.00181892	0.0896083		305	0.253228	0.0150285	0.072656	0.113638
304	0.221152	0.189008	0.0578891		304	0.292832	0.301811	0.380425		304	0.399934	0.223725	0.311351		304	0.122351	0.0695675	0.083864	0.0919275		304	0.166163	0.101258	0.0892696	0.118897
303	0.171073	0.183932	0.112839		303	0.315175	0.374786	0.238997		303	0.462364	0.316701	0.3897		303	0.132816	-0.116257	-0.0877218	-0.0237209		303	0.245645	0.106035	0.021961	0.124547
302	0.150809	0.108267	0.149485		302	0.432717	0.506573	0.303427		302	0.505254	0.281433	0.482491		302	0.129124	-0.0015937	0.103322	0.0769508		302	0.101595	0.0533058	-0.017442	0.0458196
301	0.141699	0.0235971	0.0704051		301	0.45888	0.446273	0.51928		301	0.551763	0.542589	0.502867		301	0.0187452	0.0942418	0.114685	0.0758907		301	0.181155	0.120374	-0.0632412	0.0794293
300	0.132924	0.0738479	-0.028542		300	0.50464	0.599666	0.653631		300	0.665718	0.64194	0.51086		300	0.0656665	-0.100846	-0.0212576	-0.0188124		300	0.036273	-0.00609039	0.168621	0.0662679
299	0.0378834	0.058084	0.0614762		299	0.69103	0.606272	0.683376		299	0.904784	0.755567	0.820649		299	0.045405	-0.0321956	0.165688	0.0596325		299	0.0192222	0.00999781	-0.102961	-0.0245803
298	0.109222	0.00425745	0.065457		298	0.793767	0.72156	0.767047		298	0.949241	0.990183	0.857972		298	0.119444	-0.0417128	0.00810932	0.0286135		298	0.0969475	0.00195737	-0.0246718	0.0247444
297	0.00613697	-0.0684118	-0.18695		297	0.853254	0.966145	0.889105		297	1.23154	1.07076	0.987332		297	0.110524	0.0109943	-0.13249	-0.00365723		297	0.14216	-0.000840509	0.0303374	0.057219
296	-0.127832	-0.0779928	-0.0768954		296	1.13489	0.982959	0.943474		296	1.53194	1.24934	1.37354		296	0.0105391	0.0385361	0.0506409	0.0332387		296	0.177577	0.106978	0.19062	0.158392
295	-0.0733875	-0.246017	-0.0135249		295	1.28288	1.18524	1.24658		295	1.68945	1.59868	1.58761		295	0.0934903	-0.0564234	0.175828	0.070965		295	0.275845	0.0314154	0.0346258	0.113962
294	0.0643359	-0.0339733	-0.0180036		294	1.42762	1.16913	1.26573		294	2.14344	1.91933	2.04973		294	0.148879	-0.000224346	0.0857856	0.0781468		294	0.130345	-0.0327105	0.0364658	0.0447001
293	-0.0341485	-0.0200145	-0.0722683		293	1.55301	1.4176	1.62928		293	2.34027	2.234	2.24559		293	0.0480879	-0.0540292	-0.0394797	-0.0151403		293	-0.0419087	0.0443753	0.026502	0.0096562
292	0.0152302	-0.0509711	-0.0281021		292	1.75678	1.73885	1.69026		292	2.83114	2.6927	2.78287		292	0.217013	0.0758366	-0.135255	0.0525315		292	0.241468	-0.0153363	-0.00491072	0.0737403
291	0.13067	0.172958	0.0192201		291	1.84403	1.91088	1.7718		291	3.24957	3.23979	3.36187		291	0.0461953	0.018136	0.0593593	0.0412302		291	0.06771	0.0341577	0.0469032	0.0495903
290	0.382525	0.259068	0.188145		290	2.00007	2.00215	2.05521		290	3.47014	3.45455	3.57968		290	0.000400592	-0.0137412	0.102532	0.0297305		290	0.094697	0.117642	0.0966155	0.102985
289	0.388735	0.484592	0.361703		289	2.128	2.06133	2.08367		289	3.97344	3.93533	3.93301		289	0.169147	-0.0649416	-0.0482305	0.0186583		289	0.121719	0.17311	-0.0124866	0.0941141
288	0.667966	0.589801	0.445249		288	2.36525	2.29412	2.23068		288	4.19011	4.03408	4.17526		288	-0.0313432	0.0923544	0.0406786	0.0338966		288	0.165389	-0.14122	0.132383	0.052184
287	0.925233	0.583987	0.681749		287	2.62281	2.43448	2.51508		287	4.50744	4.31251	4.49081		287	0.253816	0.203871	0.0346795	0.164122		287	-0.00285989	-0.0567299	0.0685044	0.00297154
286	0.904206	0.974066	0.953972		286	2.7745	2.55228	2.70194		286	4.70567	4.65261	4.90162		286	0.174748	0.121807	0.011846	0.1028		286	-0.0473158	-0.0105988	0.0585106	0.000198667
285	1.35407	1.1875	1.28742		285	2.8834	2.93672	2.80009		285	5.20259	4.99265	5.08467		285	0.135201	0.0415486	-0.0175891	0.0530535		285	0.13837	0.0782089	0.0109412	0.07584
284	1.49741	1.51935	1.46142		284	2.85653	2.979	2.94725		284	5.42799	5.21266	5.22782		284	-0.0664061	-0.0131609	0.0983787	0.00627057		284	0.0468864	0.0414837	-0.0201572	0.0227376
283	1.79594	1.65614	1.55853		283	3.26526	3.21927	3.17823		283	5.53498	5.35364	5.61717		283	-0.0766374	0.123897	0.0836118	0.0436238		283	0.0408145	0.0291167	-0.018085	0.0172821
282	2.03603	1.87331	1.98823		282	3.39091	3.27972	3.22942		282	5.8229	5.78683	5.8384		282	0.00806099	-0.0122238	0.0999112	0.0319161		282	0.113978	0.0011023	-0.0126832	0.0341324
281	2.43151	2.2162	2.24553		281	3.41234	3.3281	3.42629		281	5.92029	6.11578	5.84441		281	0.0476299	0.0358316	-0.0037192	0.0265808		281	-0.0716049	-0.173421	0.0192317	-0.0752647
280	2.69845	3.00777	2.74509		280	3.40636	3.46326	3.65351		280	6.44762	6.24134	6.25265		280	-0.0359969	0.0283406	-0.0641546	-0.023937		280	0.113943	-0.0207631	0.102193	0.0651243
279	3.08314	3.17368	2.96375		279	3.50283	3.52946	3.53688		279	6.53304	6.43168	6.75241		279	0.0837289	0.0151608	0.0170768	0.0386555		279	0.0137276	-0.120985	0.108468	0.000403533
278	3.68978	3.40271	3.46852		278	3.54166	3.69436	3.68761		278	7.09962	6.84596	6.88095		278	0.181551	0.0891886	-0.0214535	0.0830954		278	0.0226037	-0.0365738	0.0406759	0.00890193
277	4.12124	4.12705	3.96332		277	3.676	3.5462	3.37865		277	7.44207	7.03823	7.49905		277	-0.00113025	0.0425881	0.134135	0.0585309		277	0.0371265	-0.0665396	-0.0533837	-0.0275989
276	4.67434	4.60379	4.51621		276	3.69903	3.57926	3.50043		276	7.61806	7.11907	7.42825		276	-0.0308146	-0.0641785	-0.10406	-0.066351		276	0.066547	0.114825	0.133114	0.104829
275	5.06526	5.14072	4.87481		275	3.3785	3.61457	3.43355		275	7.80819	7.70438	7.69077		275	0.0392028	0.183881	0.0197797	0.0809545		275	0.104324	0.186305	-0.157008	0.0445403
274	5.56809	5.20209	5.54777		274	3.30146	3.39502	3.50583		274	8.09248	7.80187	7.95052		274	0.10971	0.0550257	0.0370142	0.06725		274	0.00157637	-0.101167	-0.0315776	-0.0437227
273	6.18362	6.1813	5.93772		273	3.25493	3.06459	3.13772		273	8.21066	8.01335	8.1304		273	-0.0688717	-0.0940736	-0.0465548	-0.0698334		273	0.0639665	0.0910833	0.181079	0.112043
272	6.6332	6.47582	6.351		272	2.92173	2.97012	3.05117		272	7.97301	7.93118	8.48185		272	0.0807307	0.0031232	0.0436193	0.0424911		272	-0.0377469	0.0121151	0.0659762	0.0134481
271	7.04486	6.84909	7.15278		271	2.81978	3.00279	2.6535		271	8.38446	8.42753	8.54061		271	0.00539811	0.167221	0.0162569	0.0629587		271	-0.00845566	0.100456	-0.0216366	0.0234546
270	7.39202	7.3403	7.60274		270	2.37913	2.39877	2.4731		270	8.28027	8.29386	8.24258		270	0.0679071	0.0866828	-0.0149559	0.0465447		270	0.0355266	-0.0571479	0.0785285	0.0189691
269	7.89627	7.7989	7.91106		269	2.31715	2.13517	2.0515		269	8.09366	8.24959	8.1813		269	0.0634829	0.0918163	-0.142782	0.0041724		269	-0.0124164	-0.0374427	-0.0333317	-0.0277303
268	8.3021	8.16588	8.23441		268	2.06992	1.90157	2.1384		268	8.22844	8.01581	8.02444		268	0.00455481	0.162934	0.0310481	0.066179		268	0.0715407	0.00911081	0.0433804	0.041344
267	8.88933	8.72299	8.59898		267	1.73133	1.83748	1.7563		267	8.04154	7.9709	7.85603		267	0.0791803	0.130076	-0.0164167	0.0642799		267	0.0343586	-0.0338058	0.0827292	0.0277607
266	9.0069	8.99355	9.08482		266	1.25794	1.26011	1.34522		266	7.81109	7.84005	7.76247		266	0.11769	0.119246	-0.0326615	0.0680915		266	0.150156	0.0883087	0.104032	0.114166
265	9.30791	9.22963	9.40839		265	1.13966	1.33773	1.03117		265	7.67584	7.50325	7.49965		265	0.0561211	-0.177436	-0.12349	-0.0816016		265	0.0678433	0.0101838	-0.0331824	0.0149482
264	9.4462	9.54569	9.50377		264	0.82318	1.00409	0.909851		264	7.42836	7.33203	7.31489		264	0.110451	0.0325756	0.0483446	0.0637904		264	0.116656	-0.0955627	0.123018	0.0480371
263	9.29007	9.33997	9.51884		263	0.556686	0.73696	0.665138		263	6.68074	6.78337	6.94069		263	0.0333058	0.116537	-0.0345598	0.0384277		263	0.0743309	-0.0443171	0.0536155	0.0278764
262	9.16649	9.26419	9.40778		262	0.477758	0.363457	0.601621		262	6.52333	6.7785	6.53277		262	0.0536614	0.0328355	-0.0279783	0.0195062		262	-0.00255333	0.0539816	0.00439909	0.0186091
261	8.9669	9.11916	9.12529		261	0.297496	0.215915	0.254687		261	6.18933	6.15036	6.03783		261	-0.0120153	0.0599517	-0.0673287	-0.0064641		261	0.0900772	-0.0454869	-0.0298532	0.00491237
260	8.44313	8.52294	8.49585		260	0.0311002	-0.00237106	0.0666858		260	5.93703	5.50638	5.58422		260	0.0468405	0.0953822	0.0700938	0.0707722		260	-0.00273759	-0.110545	0.00942491	-0.0346192
259	8.23056	7.98484	7.73873		259	-0.00101613	-0.339832	-0.275446		259	5.19849	5.25379	5.19801		259	-0.120914	0.101117	-0.0303302	-0.0167091		259	-0.0950449	0.125935	0.108343	0.046411
258	7.44321	7.49038	7.47869		258	-0.28293	-0.277086	0.0078863		258	4.82697	4.50035	4.62466		258	0.0254166	0.0288274	-0.000840377	0.0178012		258	-0.0485882	0.0268372	0.112647	0.0302987
257	6.91382	6.88776	6.75881		257	-0.238374	-0.402962	-0.393792		257	3.94442	4.13717	4.2006		257	-0.0512398	0.0617982	-0.024548	-0.0046632		257	0.0117952	-0.0540903	-0.087045	-0.0431134
256	5.85659	5.86904	6.04809		256	-0.372794	-0.399599	-0.475464		256	3.66341	3.40748	3.82138		256	0.0603406	0.0842122	0.0575582	0.0673703		256	0.0123861	-0.0759556	0.0846658	0.0070321
255	5.16585	5.15864	5.16281		255	-0.150119	-0.565051	-0.487855		255	3.17301	2.85612	2.9536		255	0.0549313	0.226026	0.0861438	0.122367		255	0.0280881	-0.0563493	-0.0307117	-0.0196576
254	4.00789	4.18694	4.5585		254	-0.479045	-0.374677	-0.493209		254	2.51187	2.70811	2.28762		254	-0.0313393	0.0466094	0.0230479	0.0127727		254	0.0590096	0.0784217	-0.0236616	0.0379232
253	3.14319	3.0903	3.07515		253	-0.657259	-0.522368	-0.668009		253	1.70266	1.85074	1.86182		253	0.103725	0.000917396	0.0291439	0.0445954		253	0.106861	-0.101001	-0.0515573	-0.0152324
252	2.27731	2.36975	2.28345		252	-0.543575	-0.807749	-0.53842		252	1.35729	1.06077	1.11694		252	0.00686966	-0.0493286	0.0661458	0.00789562		252	-0.0360971	0.0503468	0.11499	0.0430799
251	1.11987	1.17223	1.24917		251	-0.695147	-0.679037	-0.701755		251	0.549818	0.293934	0.685269		251	-0.0521043	-0.0543408	-0.0579347	-0.0547933		251	0.0674574	-0.116451	0.211373	0.0541265
250	0.275593	0.0388536	0.182069		250	-0.684618	-0.691075	-1.01862		250	-0.111164	-0.229408	-0.447712		250	-0.0254899	-0.101236	0.0130287	-0.0378991		250	-0.102518	-0.017242	0.193157	0.0244657
249	-0.535966	-0.603269	-0.642716		249	-0.875551	-0.996116	-0.73526		249	-0.582521	-0.905145	-0.749721		249	0.00336811	0.0863664	-0.149089	-0.0197848		249	-0.0287503	0.061695	0.0667483	0.033231
248	-1.32011	-1.34353	-1.16604		248	-0.783278	-0.840349	-0.741256		248	-1.4825	-1.57551	-1.40477		248	0.140171	0.000612915	0.037283	0.0593556		248	0.020802	-0.157431	0.0290767	-0.0358508
247	-2.0069	-1.99605	-1.85499		247	-0.705993	-0.805276	-0.59802		247	-1.87581	-2.00824	-1.62581		247	-0.0592372	-0.0905889	0.049759	-0.0333557		247	-0.0661969	0.0515821	-0.0222226	-0.0122791
246	-2.46957	-2.49527	-2.41567		246	-0.937832	-0.459166	-0.733608		246	-2.58031	-2.65901	-2.33788		246	0.0229533	0.0301786	0.0404403	0.0311907		246	0.0839285	0.0759933	-0.0274276	0.0441647
245	-2.70704	-2.90264	-2.63837		245	-0.778506	-0.699828	-0.715718		245	-2.74542	-2.6994	-3.01266		245	0.0244195	0.055787	0.124586	0.0682642		245	0.0592298	0.0487153	0.0431323	0.0503591
244	-2.93701	-3.04349	-2.85934		244	-0.584353	-0.655981	-0.799495		244	-3.29473	-3.19668	-3.4326		244	0.0425903	-0.000870039	0.0626598	0.0347934		244	-0.0485539	-0.0380185	0.0290289	-0.0191812
243	-3.12881	-3.22227	-3.28921		243	-0.631056	-0.647907	-0.492659		243	-3.39893	-3.55909	-3.5352		243	-0.0334465	-0.0792925	0.119169	0.00214333		243	0.0367622	-0.031697	-0.0432786	-0.0127378
242	-3.30111	-3.1942	-3.1948		242	-0.618273	-0.620982	-0.604301		242	-3.69763	-3.85755	-3.69762		242	-0.0138353	-0.0448365	-0.135929	-0.0648669		242	0.121232	-0.248503	-0.0722979	-0.066523
241	-3.19166	-3.22386	-3.23785		241	-0.46783	-0.566265	-0.26943		241	-4.06272	-3.72846	-3.87113		241	-0.0108464	-0.00114322	-0.1219	-0.0446299		241	-0.0664045	0.0675794	0.129746	0.0436403
240	-3.22265	-3.0462	-3.23531		240	-0.47744	-0.416215	-0.418268		240	-4.00321	-4.15964	-4.47526		240	-0.109011	0.044393	-0.0926023	-0.0524068		240	0.0345685	-0.0138576	0.104314	0.041675
239	-2.92707	-2.98289	-3.12279		239	-0.335687	-0.444523	-0.445246		239	-4.13102	-4.14249	-4.39874		239	-0.00638562	-0.034271	0.0134663	-0.00906344		239	0.00174778	0.00369142	0.186891	0.0641101
238	-2.67032	-2.7457	-2.85741		238	-0.313497	-0.338265	-0.305952		238	-4.43351	-4.28863	-4.30641		238	-0.0966237	0.054439	0.0747057	0.0108403		238	-0.0112444	-0.0549129	-0.155337	-0.0738314
237	-2.5578	-2.61187	-2.46978		237	-0.208386	-0.387869	-0.165307		237	-4.35115	-4.26311	-4.49553		237	-0.023946	-0.0459097	0.0207364	-0.0163731		237	0.0612302	0.010601	-0.0402853	0.0105153
236	-2.25744	-2.16274	-2.20646		236	-0.159084	-0.346278	-0.127895		236	-4.27395	-4.20543	-4.475		236	-0.0806454	0.0317027	0.0790554	0.0100376		236	-0.00383146	-0.070561	0.031811	-0.0141938
235	-1.93142	-1.98177	-1.96853		235	-0.117318	-0.249938	-0.194078		235	-4.06169	-4.41847	-4.28699		235	0.0135773	0.0378496	0.0401001	0.030509		235	0.0535543	0.0291795	-0.0768321	0.00196723
234	-1.77384	-1.7274	-1.71776		234	-0.25245	-0.11368	-0.0545053		234	-4.18704	-4.19712	-4.30784		234	-0.022892	0.0217592	0.144905	0.0479241		234	0.00478618	-0.0639269	-0.0635036	-0.0408814
233	-1.43885	-1.34406	-1.3872		233	-0.217195	-0.101678	0.0492726		233	-3.86173	-3.96579	-3.86926		233	0.0638146	0.107233	-0.037953	0.0443649		233	0.00436998	-0.0209615	-0.015368	-0.0106532
232	-1.30992	-1.28487	-1.223		232	0.0770956	0.0535298	-0.0250593		232	-3.57705	-3.83632	-3.50872		232	-0.0582726	0.0289951	0.0822029	0.0176418		232	0.0273772	0.0751103	0.0452314	0.0492396
231	-1.12401	-0.955568	-0.919418		231	0.0481348	0.191952	0.273992		231	-3.35383	-3.51154	-3.45143		231	0.149185	-0.0677441	-0.0178447	0.0211987		231	-0.0454496	0.185432	0.0865312	0.0755045
230	-0.849847	-0.822489	-0.777594		230	0.194467	0.113896	0.186698		230	-2.94994	-3.05566	-2.91485		230	-0.093337	0.0397631	-0.0688492	-0.0408077		230	0.166602	-0.0694877	0.006308	0.0344741
229	-0.467223	-0.638728	-0.678763		229	0.23139	0.354759	0.197752		229	-2.86166	-2.98624	-3.04892		229	0.110489	0.0367527	-0.012469	0.0449242		229	0.198676	0.200319	0.146922	0.181972
228	-0.468853	-0.310236	-0.34847		228	0.221822	0.371964	0.339527		228	-2.51533	-2.71308	-2.5155		228	0.00530727	-0.0314021	0.0221315	-0.00132111		228	0.00100635	0.0713527	-0.0651265	0.00241085
227	-0.210675	-0.368063	-0.234987		227	0.384997	0.268361	0.394416		227	-2.41341	-2.25782	-2.48732		227	0.0550701	0.0886173	0.0671575	0.0702816		227	0.113774	0.0413232	-0.0290022	0.0420317
226	-0.126888	-0.0680522	-0.13651		226	0.554995	0.440554	0.559741		226	-2.10861	-2.22723	-1.91771		226	0.00292567	-0.0735539	0.108818	0.0127299		226	0.195102	0.0342251	0.0325384	0.0872885
225	-0.0115597	0.0779698	0.0408739		225	0.485177	0.450353	0.72334		225	-2.27294	-1.84132	-1.73923		225	0.0115323	0.0371961	-0.0677608	-0.00634413		225	0.0186654	0.0166816	-0.017755	0.005864
224	0.226308	0.039206	0.238173		224	0.781657	0.741698	0.650877		224	-1.77304	-1.68204	-1.7501		224	0.0381648	0.0282028	-0.0884068	-0.0073464		224	0.0390924	0.17383	0.195517	0.136146
223	0.192141	0.250707	0.160355		223	0.804062	1.10334	0.842708		223	-1.5512	-1.66512	-1.62819		223	-0.0780381	0.0459399	0.0364175	0.00143977		223	0.083792	0.0824364	0.0984438	0.0882241
222	0.72077	0.470209	0.577615		222	1.10784	1.0303	1.17191		222	-1.90278	-1.81589	-1.9688		222	0.0125435	-0.0685772	0.0341355	-0.0072994		222	0.00899876	0.0247175	-0.0197023	0.00467132
221	0.647712	0.740247	0.6696		221	0.837747	1.03569	0.886747		221	-1.99606	-1.86784	-1.75003		221	-0.153809	-0.0672025	0.116115	-0.0349655		221	-0.0605099	-0.123926	0.0441067	-0.0467764
220	0.743027	0.850229	1.09028		220	1.15727	1.34047	1.23924		220	-2.02944	-1.82268	-2.01469		220	0.0203659	-0.00372066	0.165983	0.0608761		220	-0.0186932	0.035421	0.0673479	0.0280252
219	1.35576	1.2074	1.40194		219	1.4175	1.47048	1.60568		219	-1.95059	-2.34225	-1.99758		219	-0.0170239	0.0238259	0.160059	0.0556203		219	-0.0773382	0.0220757	-0.0195138	-0.0249254
218	1.92524	1.79758	1.75049		218	1.73749	1.67707	1.77835		218	-2.36725	-2.40666	-2.55752		218	0.0327335	-0.111188	0.0633155	-0.00504633		218	0.0679749	0.0609032	-0.073588	0.01843
217	2.00346	2.21362	2.16561		217	1.73065	1.69023	1.80699		217	-2.80541	-2.90986	-3.00199		217	0.0911089	0.00979612	-0.00815229	0.0309176		217	0.021017	-0.0329873	-0.0301522	-0.0140408
216	2.94541	2.71027	2.79498		216	2.14844	2.09498	2.28822		216	-3.47261	-3.0742	-3.15934		216	-0.197616	-0.0117637	0.0764661	-0.0443045		216	-0.000595612	0.0748587	0.0154547	0.0299059
215	3.63789	3.35877	3.36568		215	2.14801	2.10248	2.20329		215	-3.43865	-3.27192	-3.54425		215	-0.131849	0.153231	-0.0441857	-0.00760123		215	-0.0209219	0.0845553	-0.0232853	0.0134494
214	4.22742	4.15225	4.11873		214	2.16848	2.34902	2.46576		214	-3.68432	-3.77347	-3.78107		214	0.01184	-0.122705	-0.000565162	-0.0371434		214	-0.033642	0.0840394	0.0555353	0.0353109
213	4.55455	4.59587	4.96248		213	2.35682	2.3041	2.39822		213	-3.94237	-3.62872	-3.68974		213	-0.065879	-0.10937	-0.256062	-0.14377		213	-0.00413499	-0.0187692	-0.0583277	-0.0270773
212	5.36606	5.29315	5.12911		212	2.25973	2.22722	2.44181		212	-3.69113	-3.65145	-3.47812		212	-0.151471	-0.0325195	-0.0106922	-0.0648942		212	0.0311607	-0.0262056	-0.0191134	-0.00471943
211	5.76741	5.62791	5.52402		211	2.19811	2.23829	2.12672		211	-3.07552	-3.06702	-2.8815		211	-0.103513	0.0263738	-0.0608671	-0.0460021		211	-0.15649	-0.111238	-0.109045	-0.125591
210	5.96118	5.90512	5.82061		210	2.08233	2.14383	1.92295		210	-2.31821	-2.32032	-2.31668		210	-0.0325501	-0.11053	-0.0812921	-0.0747907		210	-0.0379906	-0.027695	-0.190434	-0.0853732
209	5.89862	5.96896	6.01646		209	1.74196	1.77222	1.9116		209	-1.16039	-1.65375	-1.40296		209	-0.159074	-0.158415	-0.144675	-0.154055		209	-0.0411496	-0.166055	0.00986569	-0.0657796
208	5.75547	5.76028	5.87251		208	1.16314	1.4605	1.23274		208	0.365311	0.195369	-0.0927745		208	-0.101717	-0.114264	-0.114266	-0.110082		208	-0.0740123	-0.291223	-0.0791989	-0.148145
207	5.60743	5.64563	5.55183		207	0.865067	0.958307	0.682568		207	1.67363	1.36306	1.6146		207	-0.240252	-0.16231	-0.205852	-0.202805		207	0.0113718	0.0192436	-0.0433414	-0.004242
206	4.8929	5.11676	5.22441		206	0.518108	0.633417	0.379284		206	3.25267	3.162	3.32485		206	-0.0529476	-0.109061	-0.174349	-0.112119		206	-0.169092	-0.209732	-0.0408993	-0.139908
205	4.19652	4.49738	4.23288		205	0.0919974	0.19775	-0.0736031		205	5.74321	5.56598	5.43587		205	-0.053811	-0.0183344	-0.179689	-0.0839448		205	-0.0914428	-0.150666	-0.183881	-0.141997
204	3.90366	3.69287	3.89582		204	-0.190437	-0.406286	-0.589442		204	7.75972	7.62681	8.48484		204	-0.360512	-0.180381	-0.0680673	-0.202987		204	-0.21295	0.0426723	-0.240043	-0.136774
203	2.99028	3.09941	3.07359		203	-0.350022	-0.290616	-0.431245		203	10.1086	10.159	10.252		203	-0.159173	-0.25044	-0.179064	-0.196226		203	-0.216408	-0.116924	0.035711	-0.099207
202	2.70862	2.335	2.42121		202	-0.234651	-0.160511	-0.136019		202	12.88	12.6546	12.6593		202	-0.220777	-0.235301	-0.109519	-0.188532		202	-0.189897	-0.253266	-0.0869864	-0.176716
201	1.81346	2.25629	1.98827		201	0.133868	-0.0739864	-0.133344		201	15.4566	15.304	16.0254		201	-0.330201	-0.165233	-0.26005	-0.251828		201	-0.131502	-0.0638786	-0.182157	-0.125846
200	1.78273	1.57441	1.51591		200	0.680413	0.403539	0.134284		200	19.9808	18.982	19.8697		200	-0.272244	-0.243574	-0.0968251	-0.204214		200	-0.280226	-0.46947	-0.373646	-0.374447

## Sheet: Extended Data Fig. 3c
Extended Data Fig. 3c
CD	G4 Kit2				CD	G4 TBA				CD	100 KCl in 10 mM Tris HCl buffer
Wavelength (nm)	Repeat				Wavelength (nm)	Repeat				Wavelength (nm)	Repeat
	1	2	3			1	2	3			1	2	3	average
330	0.188374	0.189231	0.202635		330	0.345212	0.389448	0.171602		330	0.0878333	0.132925	0.105397	0.108718
329	0.176221	0.141989	0.232797		329	0.187384	0.329306	0.241436		329	0.0942305	-0.0565369	-0.0657659	-0.00935743
328	0.171042	0.210053	0.23422		328	0.373203	0.367859	0.303233		328	-0.0278037	0.0718998	0.0415833	0.0285598
327	0.335891	0.225922	0.1435		327	0.344459	0.366377	0.362964		327	0.158424	-0.050184	-0.00433136	0.0346362
326	0.27192	0.171896	0.206669		326	0.336729	0.367834	0.277513		326	0.0764437	-0.0213201	0.0228632	0.0259956
325	0.148812	0.240817	0.22986		325	0.392125	0.327362	0.297657		325	0.102783	0.114139	-0.0112018	0.0685734
324	0.264223	0.197054	0.200739		324	0.252347	0.365277	0.28204		324	0.0952393	-0.0548363	0.113428	0.051277
323	0.31765	0.22596	0.227043		323	0.275181	0.381448	0.279185		323	0.159227	-0.00589296	0.00637812	0.0532374
322	0.125685	0.196351	0.226823		322	0.226639	0.40272	0.247878		322	0.1156	0.103893	0.0106885	0.0767272
321	0.393092	0.282637	0.220888		321	0.38049	0.384951	0.297163		321	0.0739111	0.123798	0.100305	0.099338
320	0.274592	0.109881	0.180474		320	0.341527	0.408063	0.253693		320	0.0442873	0.00335877	0.0135275	0.0203912
319	0.230676	0.201598	0.11852		319	0.353207	0.290356	0.441798		319	-0.0417698	0.0981904	0.079053	0.0451579
318	0.302838	0.292014	0.15557		318	0.347392	0.361973	0.364794		318	0.113367	-0.0226448	0.0364024	0.0423749
317	0.414476	0.227527	0.249476		317	0.368976	0.289968	0.348334		317	0.0454456	-0.0379812	0.0700174	0.0258273
316	0.3707	0.391092	0.185319		316	0.482732	0.413135	0.238725		316	0.0639491	0.00387164	0.121543	0.0631212
315	0.29714	0.264551	0.116946		315	0.408718	0.291669	0.484791		315	0.184054	0.0275368	0.0800478	0.0972129
314	0.306277	0.246576	0.108732		314	0.457013	0.431634	0.589663		314	0.10563	0.131889	-0.049743	0.062592
313	0.214423	0.199371	0.123052		313	0.501998	0.48448	0.433711		313	0.0160496	-0.0468133	0.0296225	-0.0003804
312	0.214567	0.319808	0.0626507		312	0.518136	0.453581	0.511618		312	0.0495824	0.0485421	-0.0714846	0.00887997
311	0.320978	0.345064	0.22062		311	0.611527	0.655046	0.661376		311	0.14456	-0.0629033	0.102232	0.0612962
310	0.28758	0.260729	0.357741		310	0.802476	0.661674	0.748798		310	-0.0157631	0.141474	0.0802376	0.0686495
309	0.19223	0.316212	0.294927		309	0.758246	0.780615	0.852396		309	0.1184	0.00476	0.0566461	0.0599354
308	0.289227	0.295801	0.359044		308	0.972197	1.02297	0.968996		308	0.0776682	0.190766	0.0843789	0.117604
307	0.286087	0.261224	0.250788		307	1.32801	1.31118	1.17659		307	0.047601	0.15637	0.152063	0.118678
306	0.401425	0.253013	0.395997		306	1.61017	1.60378	1.61409		306	0.114132	0.09067	0.0168092	0.0738704
305	0.425446	0.386772	0.262556		305	1.87229	1.75067	1.92311		305	0.146975	0.120031	0.00181892	0.0896083
304	0.477691	0.440449	0.416163		304	2.33514	2.13747	2.19071		304	0.122351	0.0695675	0.083864	0.0919275
303	0.510838	0.431191	0.275536		303	2.65089	2.84036	2.6855		303	0.132816	-0.116257	-0.0877218	-0.0237209
302	0.512057	0.413045	0.438013		302	3.11136	3.31515	3.22726		302	0.129124	-0.0015937	0.103322	0.0769508
301	0.463101	0.379462	0.523928		301	3.86555	3.70437	3.76806		301	0.0187452	0.0942418	0.114685	0.0758907
300	0.505593	0.408118	0.497097		300	4.35728	4.27635	4.32367		300	0.0656665	-0.100846	-0.0212576	-0.0188124
299	0.515922	0.475633	0.344901		299	4.88087	4.8626	4.914		299	0.045405	-0.0321956	0.165688	0.0596325
298	0.566712	0.363662	0.533438		298	5.32983	5.36492	5.40371		298	0.119444	-0.0417128	0.00810932	0.0286135
297	0.40929	0.475617	0.413251		297	5.64552	5.84062	5.9241		297	0.110524	0.0109943	-0.13249	-0.00365723
296	0.444546	0.551458	0.634081		296	5.99399	6.0642	6.04491		296	0.0105391	0.0385361	0.0506409	0.0332387
295	0.621863	0.605076	0.535047		295	6.42244	6.32113	6.24956		295	0.0934903	-0.0564234	0.175828	0.070965
294	0.588856	0.430607	0.543207		294	6.47433	6.35082	6.31572		294	0.148879	-0.000224346	0.0857856	0.0781468
293	0.766076	0.555375	0.671411		293	6.33291	6.28976	6.32932		293	0.0480879	-0.0540292	-0.0394797	-0.0151403
292	0.814916	0.63425	0.689305		292	5.92413	6.18983	6.17841		292	0.217013	0.0758366	-0.135255	0.0525315
291	0.882831	0.76692	0.656226		291	5.9693	5.82959	5.93407		291	0.0461953	0.018136	0.0593593	0.0412302
290	1.00487	0.877229	0.99123		290	5.72795	5.69329	5.71957		290	0.000400592	-0.0137412	0.102532	0.0297305
289	1.17445	1.02569	1.0873		289	5.58798	5.37087	5.35376		289	0.169147	-0.0649416	-0.0482305	0.0186583
288	1.36648	1.25398	1.37188		288	5.013	4.98299	5.16245		288	-0.0313432	0.0923544	0.0406786	0.0338966
287	1.53339	1.57581	1.48674		287	4.83613	4.77318	4.61359		287	0.253816	0.203871	0.0346795	0.164122
286	1.65144	1.65844	1.7792		286	4.18904	4.23022	4.2975		286	0.174748	0.121807	0.011846	0.1028
285	1.80317	1.94502	2.12011		285	3.87002	3.79207	3.72037		285	0.135201	0.0415486	-0.0175891	0.0530535
284	2.28632	2.03354	2.10937		284	3.28022	3.17328	3.28336		284	-0.0664061	-0.0131609	0.0983787	0.00627057
283	2.36956	2.39648	2.41344		283	2.81255	2.66951	2.75441		283	-0.0766374	0.123897	0.0836118	0.0436238
282	2.77824	2.70692	2.78287		282	2.40498	2.36632	2.19839		282	0.00806099	-0.0122238	0.0999112	0.0319161
281	3.05523	3	3.09784		281	1.68075	1.63873	1.72268		281	0.0476299	0.0358316	-0.0037192	0.0265808
280	3.47772	3.23916	3.45252		280	1.25775	1.25573	1.19588		280	-0.0359969	0.0283406	-0.0641546	-0.023937
279	3.90713	3.8766	3.85317		279	0.778526	0.875125	0.927417		279	0.0837289	0.0151608	0.0170768	0.0386555
278	4.18721	4.18891	4.22824		278	0.504944	0.753819	0.325942		278	0.181551	0.0891886	-0.0214535	0.0830954
277	4.83315	4.78631	4.58955		277	0.113594	0.0347772	0.0677044		277	-0.00113025	0.0425881	0.134135	0.0585309
276	5.36408	5.43802	5.17434		276	-0.195693	-0.293391	-0.0510697		276	-0.0308146	-0.0641785	-0.10406	-0.066351
275	5.7954	5.70552	5.69104		275	-0.364586	-0.40531	-0.401582		275	0.0392028	0.183881	0.0197797	0.0809545
274	6.3909	6.38453	6.25001		274	-0.650374	-0.707592	-0.589348		274	0.10971	0.0550257	0.0370142	0.06725
273	6.98467	6.94269	6.65597		273	-0.957987	-0.797007	-0.919453		273	-0.0688717	-0.0940736	-0.0465548	-0.0698334
272	7.31656	7.35887	7.56746		272	-1.26364	-1.22293	-1.04514		272	0.0807307	0.0031232	0.0436193	0.0424911
271	7.81201	7.54908	7.90307		271	-1.24177	-1.40359	-1.28207		271	0.00539811	0.167221	0.0162569	0.0629587
270	8.33105	8.24486	8.16678		270	-1.22749	-1.45875	-1.33688		270	0.0679071	0.0866828	-0.0149559	0.0465447
269	8.71429	8.70676	8.52653		269	-1.48909	-1.40427	-1.62096		269	0.0634829	0.0918163	-0.142782	0.0041724
268	9.22802	9.04602	9.09101		268	-1.65096	-1.78608	-1.80149		268	0.00455481	0.162934	0.0310481	0.066179
267	9.64914	9.49189	9.43601		267	-1.75618	-1.70356	-1.91678		267	0.0791803	0.130076	-0.0164167	0.0642799
266	9.64745	9.95579	9.93185		266	-1.78733	-1.80945	-1.77902		266	0.11769	0.119246	-0.0326615	0.0680915
265	9.91729	9.96432	9.70894		265	-1.59895	-1.86849	-1.74907		265	0.0561211	-0.177436	-0.12349	-0.0816016
264	9.70636	9.81776	9.77469		264	-1.49881	-1.69922	-1.79173		264	0.110451	0.0325756	0.0483446	0.0637904
263	9.50394	9.44202	9.55848		263	-1.55169	-1.45422	-1.60537		263	0.0333058	0.116537	-0.0345598	0.0384277
262	9.12856	9.06209	9.00569		262	-1.32801	-1.35736	-1.39448		262	0.0536614	0.0328355	-0.0279783	0.0195062
261	8.38007	8.49862	8.22104		261	-1.08352	-0.889563	-1.01517		261	-0.0120153	0.0599517	-0.0673287	-0.0064641
260	7.84883	7.59132	7.54356		260	-0.683997	-0.71367	-0.851697		260	0.0468405	0.0953822	0.0700938	0.0707722
259	6.61968	7.04973	6.84994		259	-0.394739	-0.40291	-0.41065		259	-0.120914	0.101117	-0.0303302	-0.0167091
258	6.11907	6.12857	6.253		258	-0.0597523	-0.219002	-0.0731573		258	0.0254166	0.0288274	-0.000840377	0.0178012
257	5.3298	4.88824	5.31414		257	0.232717	0.235004	0.379936		257	-0.0512398	0.0617982	-0.024548	-0.0046632
256	4.18839	4.09185	4.07858		256	0.652427	0.510305	0.474861		256	0.0603406	0.0842122	0.0575582	0.0673703
255	3.22191	3.23201	3.00068		255	0.82481	0.873405	0.902628		255	0.0549313	0.226026	0.0861438	0.122367
254	2.07427	2.13221	2.07247		254	1.15353	1.13284	1.27062		254	-0.0313393	0.0466094	0.0230479	0.0127727
253	1.09207	1.31593	1.10331		253	1.32038	1.43953	1.4219		253	0.103725	0.000917396	0.0291439	0.0445954
252	0.00540968	0.132525	0.0715954		252	1.64498	1.65434	1.73215		252	0.00686966	-0.0493286	0.0661458	0.00789562
251	-0.59766	-0.638857	-0.85333		251	1.97808	1.94182	1.8897		251	-0.0521043	-0.0543408	-0.0579347	-0.0547933
250	-1.4928	-1.79601	-1.64193		250	2.21088	2.22468	2.20818		250	-0.0254899	-0.101236	0.0130287	-0.0378991
249	-2.19662	-2.26064	-2.19406		249	2.2058	2.37064	2.25172		249	0.00336811	0.0863664	-0.149089	-0.0197848
248	-2.70604	-3.0019	-2.73558		248	2.38924	2.27048	2.25415		248	0.140171	0.000612915	0.037283	0.0593556
247	-3.2421	-3.23359	-3.05699		247	2.39618	2.13784	2.34142		247	-0.0592372	-0.0905889	0.049759	-0.0333557
246	-3.53343	-3.70155	-3.72589		246	2.29215	2.55326	2.34798		246	0.0229533	0.0301786	0.0404403	0.0311907
245	-3.76259	-3.69431	-3.7082		245	2.25598	2.44229	2.32783		245	0.0244195	0.055787	0.124586	0.0682642
244	-3.76315	-4.07989	-3.98498		244	2.2119	2.14234	2.24563		244	0.0425903	-0.000870039	0.0626598	0.0347934
243	-3.80967	-3.83355	-3.88132		243	2.00743	2.09488	2.15661		243	-0.0334465	-0.0792925	0.119169	0.00214333
242	-3.77091	-3.57815	-3.77662		242	2.01685	1.86706	1.82312		242	-0.0138353	-0.0448365	-0.135929	-0.0648669
241	-3.60341	-3.53967	-3.66819		241	1.84592	1.87361	1.65879		241	-0.0108464	-0.00114322	-0.1219	-0.0446299
240	-3.37574	-3.61872	-3.36892		240	1.77835	1.64905	1.59857		240	-0.109011	0.044393	-0.0926023	-0.0524068
239	-3.0873	-3.31501	-3.1378		239	1.49553	1.41412	1.44488		239	-0.00638562	-0.034271	0.0134663	-0.00906344
238	-2.835	-2.79318	-2.9572		238	1.40363	1.27324	1.18091		238	-0.0966237	0.054439	0.0747057	0.0108403
237	-2.66595	-2.59537	-2.63174		237	1.13483	1.25901	1.15337		237	-0.023946	-0.0459097	0.0207364	-0.0163731
236	-2.48913	-2.63136	-2.28074		236	0.833515	1.1082	1.09983		236	-0.0806454	0.0317027	0.0790554	0.0100376
235	-2.04009	-2.21109	-2.24218		235	0.803472	0.925555	0.820041		235	0.0135773	0.0378496	0.0401001	0.030509
234	-1.94586	-1.87106	-1.9264		234	0.89523	0.785147	0.676053		234	-0.022892	0.0217592	0.144905	0.0479241
233	-1.69491	-1.50693	-1.84455		233	0.87832	0.799726	0.698897		233	0.0638146	0.107233	-0.037953	0.0443649
232	-1.45436	-1.54947	-1.476		232	0.651253	0.681428	0.536196		232	-0.0582726	0.0289951	0.0822029	0.0176418
231	-1.16279	-1.09213	-1.1066		231	0.645782	0.567893	0.813329		231	0.149185	-0.0677441	-0.0178447	0.0211987
230	-1.02312	-0.891351	-0.869043		230	0.52344	0.549166	0.461354		230	-0.093337	0.0397631	-0.0688492	-0.0408077
229	-0.674682	-0.864101	-0.705415		229	0.61324	0.660649	0.747344		229	0.110489	0.0367527	-0.012469	0.0449242
228	-0.583178	-0.564659	-0.650729		228	0.763788	0.625409	0.475484		228	0.00530727	-0.0314021	0.0221315	-0.00132111
227	-0.563015	-0.339878	-0.467897		227	0.839644	0.613021	0.564862		227	0.0550701	0.0886173	0.0671575	0.0702816
226	-0.411131	-0.234821	-0.144498		226	0.750567	0.585183	0.717046		226	0.00292567	-0.0735539	0.108818	0.0127299
225	-0.287641	-0.0996328	-0.238611		225	0.954264	0.765621	0.772337		225	0.0115323	0.0371961	-0.0677608	-0.00634413
224	0.0829628	-0.0744538	-0.0896554		224	0.963415	0.870106	0.710283		224	0.0381648	0.0282028	-0.0884068	-0.0073464
223	-0.155532	0.152549	-0.0663452		223	0.92412	1.13077	1.29424		223	-0.0780381	0.0459399	0.0364175	0.00143977
222	0.172893	0.241	0.172144		222	1.15436	1.07837	1.16717		222	0.0125435	-0.0685772	0.0341355	-0.0072994
221	0.39361	0.198777	0.300178		221	1.45864	1.52444	1.29257		221	-0.153809	-0.0672025	0.116115	-0.0349655
220	0.53526	0.533402	0.456859		220	1.45796	1.39957	1.56334		220	0.0203659	-0.00372066	0.165983	0.0608761
219	0.881461	0.699884	0.551858		219	1.72483	1.6321	1.69337		219	-0.0170239	0.0238259	0.160059	0.0556203
218	0.996467	1.0562	1.00321		218	1.99399	1.97164	1.85942		218	0.0327335	-0.111188	0.0633155	-0.00504633
217	1.26648	1.34326	1.41788		217	2.27651	2.33464	1.97074		217	0.0911089	0.00979612	-0.00815229	0.0309176
216	1.82833	1.80701	1.89885		216	2.49303	2.55276	2.58983		216	-0.197616	-0.0117637	0.0764661	-0.0443045
215	2.4478	2.52595	2.57063		215	2.70591	2.7488	2.83074		215	-0.131849	0.153231	-0.0441857	-0.00760123
214	3.10481	3.28544	3.04152		214	2.84428	2.81105	2.88927		214	0.01184	-0.122705	-0.000565162	-0.0371434
213	3.76168	3.6956	4.17896		213	3.30251	3.29757	3.41596		213	-0.065879	-0.10937	-0.256062	-0.14377
212	4.65211	4.63781	4.78712		212	3.59838	3.59843	3.49522		212	-0.151471	-0.0325195	-0.0106922	-0.0648942
211	5.59719	5.4753	5.48279		211	3.84334	3.90133	3.77029		211	-0.103513	0.0263738	-0.0608671	-0.0460021
210	6.11388	5.91668	6.05284		210	3.96945	3.87728	4.22676		210	-0.0325501	-0.11053	-0.0812921	-0.0747907
209	6.48222	6.52928	6.59764		209	3.99358	3.98783	4.05382		209	-0.159074	-0.158415	-0.144675	-0.154055
208	6.67308	6.64953	6.65858		208	4.15494	3.83971	4.23796		208	-0.101717	-0.114264	-0.114266	-0.110082
207	7.22322	7.03859	6.69639		207	3.8365	4.23156	3.91249		207	-0.240252	-0.16231	-0.205852	-0.202805
206	6.8624	7.00761	7.07287		206	3.88549	4.02863	3.80664		206	-0.0529476	-0.109061	-0.174349	-0.112119
205	7.07394	6.70866	6.70917		205	3.58547	3.55731	3.42481		205	-0.053811	-0.0183344	-0.179689	-0.0839448
204	6.71932	6.50124	6.90577		204	3.00442	3.27461	3.16023		204	-0.360512	-0.180381	-0.0680673	-0.202987
203	6.36513	6.4042	6.05356		203	2.45728	2.40451	2.53281		203	-0.159173	-0.25044	-0.179064	-0.196226
202	5.80684	5.62378	5.7654		202	2.06703	2.00806	1.85131		202	-0.220777	-0.235301	-0.109519	-0.188532
201	5.60448	5.20458	5.52143		201	1.42405	1.53253	1.34798		201	-0.330201	-0.165233	-0.26005	-0.251828
200	4.7481	5.52824	4.71955		200	1.09769	1.0197	0.861148		200	-0.272244	-0.243574	-0.0968251	-0.204214

## Sheet: Extended Data Fig. 3d
Extended Data Fig. 3d
CD	G4 BCL2				CD	ss mutBCL2				CD	100 KCl in 10 mM Tris HCl buffer
Wavelength (nm)	Repeat				Wavelength (nm)	Repeat				Wavelength (nm)	Repeat
	1	2	3			1	2	3			1	2	3	average
330	0.160583	0.18412	0.161667		330	0.355	0.21717	0.184916		330	0.0878333	0.132925	0.105397	0.108718
329	0.143349	0.200842	0.0287417		329	0.231296	0.18172	0.223854		329	0.0942305	-0.0565369	-0.0657659	-0.00935743
328	0.204455	0.148517	0.0857559		328	0.252095	0.233254	0.218267		328	-0.0278037	0.0718998	0.0415833	0.0285598
327	0.163647	0.231957	0.195481		327	0.113109	0.145401	0.164374		327	0.158424	-0.050184	-0.00433136	0.0346362
326	0.13153	0.18235	0.196006		326	0.21686	0.251537	0.202757		326	0.0764437	-0.0213201	0.0228632	0.0259956
325	0.0970339	-0.00531795	0.174975		325	0.191166	0.207537	0.120982		325	0.102783	0.114139	-0.0112018	0.0685734
324	0.178299	0.17914	0.0616789		324	0.23273	0.21666	0.257287		324	0.0952393	-0.0548363	0.113428	0.051277
323	0.257279	0.0608687	0.123923		323	0.194573	0.129969	0.125419		323	0.159227	-0.00589296	0.00637812	0.0532374
322	0.15368	0.123996	0.196158		322	0.340878	0.178337	0.174956		322	0.1156	0.103893	0.0106885	0.0767272
321	0.255792	0.230879	0.0867432		321	0.208572	0.1976	0.274547		321	0.0739111	0.123798	0.100305	0.099338
320	0.222218	0.00753313	0.0565921		320	0.227855	0.264797	0.2955		320	0.0442873	0.00335877	0.0135275	0.0203912
319	0.206765	0.236188	0.136648		319	0.386061	0.180213	0.198247		319	-0.0417698	0.0981904	0.079053	0.0451579
318	0.18731	0.150579	0.166226		318	0.29091	0.198842	0.169806		318	0.113367	-0.0226448	0.0364024	0.0423749
317	0.104309	0.127336	0.212761		317	0.193938	0.195867	0.240697		317	0.0454456	-0.0379812	0.0700174	0.0258273
316	0.214104	0.176647	0.0649037		316	0.203056	0.23943	0.167634		316	0.0639491	0.00387164	0.121543	0.0631212
315	0.1426	0.240622	0.167542		315	0.292602	0.305144	0.381646		315	0.184054	0.0275368	0.0800478	0.0972129
314	0.206858	0.0985866	0.178892		314	0.336792	0.240505	0.254416		314	0.10563	0.131889	-0.049743	0.062592
313	0.246212	0.270602	0.19157		313	0.293552	0.16986	0.0980869		313	0.0160496	-0.0468133	0.0296225	-0.0003804
312	0.221853	0.121502	0.0748596		312	0.341433	0.143797	0.283478		312	0.0495824	0.0485421	-0.0714846	0.00887997
311	0.239122	0.198487	0.312594		311	0.158622	0.251359	0.0320181		311	0.14456	-0.0629033	0.102232	0.0612962
310	0.265028	0.145286	0.364888		310	0.195765	0.18429	0.101996		310	-0.0157631	0.141474	0.0802376	0.0686495
309	0.294638	0.195697	0.281315		309	0.19806	0.34174	0.144218		309	0.1184	0.00476	0.0566461	0.0599354
308	0.436442	0.427631	0.416941		308	0.197971	0.115685	0.211099		308	0.0776682	0.190766	0.0843789	0.117604
307	0.623045	0.433915	0.449433		307	0.29017	0.282984	0.217847		307	0.047601	0.15637	0.152063	0.118678
306	0.672764	0.683948	0.485553		306	0.263765	0.242976	0.163393		306	0.114132	0.09067	0.0168092	0.0738704
305	0.889974	0.815663	0.753131		305	0.24287	0.358342	0.255105		305	0.146975	0.120031	0.00181892	0.0896083
304	1.0225	0.985564	0.931182		304	0.303479	0.122797	0.281994		304	0.122351	0.0695675	0.083864	0.0919275
303	1.24915	1.26942	1.18859		303	0.375275	0.36376	0.273583		303	0.132816	-0.116257	-0.0877218	-0.0237209
302	1.56778	1.50558	1.37174		302	0.41286	0.345991	0.412158		302	0.129124	-0.0015937	0.103322	0.0769508
301	1.76815	1.5605	1.73756		301	0.478323	0.383593	0.469718		301	0.0187452	0.0942418	0.114685	0.0758907
300	1.96455	1.8677	1.93797		300	0.359383	0.381875	0.392492		300	0.0656665	-0.100846	-0.0212576	-0.0188124
299	2.15759	2.24317	2.41056		299	0.539155	0.413383	0.313853		299	0.045405	-0.0321956	0.165688	0.0596325
298	2.29184	2.56624	2.46904		298	0.48795	0.378183	0.36799		298	0.119444	-0.0417128	0.00810932	0.0286135
297	2.82584	2.65188	2.70887		297	0.508192	0.616225	0.529854		297	0.110524	0.0109943	-0.13249	-0.00365723
296	2.8316	2.95178	2.88928		296	0.76418	0.449379	0.590222		296	0.0105391	0.0385361	0.0506409	0.0332387
295	3.04481	3.19244	3.07628		295	0.721772	0.582758	0.735689		295	0.0934903	-0.0564234	0.175828	0.070965
294	3.28871	3.10887	3.21903		294	0.950287	0.662964	0.745846		294	0.148879	-0.000224346	0.0857856	0.0781468
293	3.33621	3.23436	3.26418		293	0.919707	0.826002	0.867017		293	0.0480879	-0.0540292	-0.0394797	-0.0151403
292	3.43114	3.38165	3.4442		292	1.04526	0.990582	0.960689		292	0.217013	0.0758366	-0.135255	0.0525315
291	3.58816	3.55658	3.63579		291	1.21888	1.11348	1.15784		291	0.0461953	0.018136	0.0593593	0.0412302
290	3.6154	3.6249	3.44005		290	1.35806	1.35703	1.21659		290	0.000400592	-0.0137412	0.102532	0.0297305
289	3.55458	3.55435	3.64042		289	1.50179	1.28339	1.41654		289	0.169147	-0.0649416	-0.0482305	0.0186583
288	3.6908	3.68808	3.65747		288	1.54594	1.55935	1.44333		288	-0.0313432	0.0923544	0.0406786	0.0338966
287	3.80785	3.7545	3.68029		287	1.6483	1.60314	1.50892		287	0.253816	0.203871	0.0346795	0.164122
286	3.9329	3.75815	3.85162		286	1.8968	1.76953	1.62636		286	0.174748	0.121807	0.011846	0.1028
285	3.77668	3.90358	3.91831		285	2.04547	1.80633	1.66012		285	0.135201	0.0415486	-0.0175891	0.0530535
284	3.97014	3.72398	3.92122		284	2.13845	1.98844	1.92677		284	-0.0664061	-0.0131609	0.0983787	0.00627057
283	3.97109	3.9472	3.93149		283	2.08404	2.06759	2.12022		283	-0.0766374	0.123897	0.0836118	0.0436238
282	4.03344	3.9161	3.78227		282	2.25072	1.98167	2.04947		282	0.00806099	-0.0122238	0.0999112	0.0319161
281	3.87783	3.71759	3.8455		281	2.18253	2.21711	2.06845		281	0.0476299	0.0358316	-0.0037192	0.0265808
280	4.07987	3.86629	3.94446		280	2.34187	2.03255	2.22228		280	-0.0359969	0.0283406	-0.0641546	-0.023937
279	3.88146	3.70039	4.07681		279	2.31118	2.19747	2.35638		279	0.0837289	0.0151608	0.0170768	0.0386555
278	3.73938	3.84424	4.00023		278	2.36493	2.10843	2.19218		278	0.181551	0.0891886	-0.0214535	0.0830954
277	3.80598	3.96772	3.64787		277	2.36336	2.2442	2.26354		277	-0.00113025	0.0425881	0.134135	0.0585309
276	3.92944	3.99092	3.96174		276	2.1285	2.31479	2.3653		276	-0.0308146	-0.0641785	-0.10406	-0.066351
275	4.32051	4.21627	4.07303		275	2.30183	2.12324	1.96566		275	0.0392028	0.183881	0.0197797	0.0809545
274	4.211	4.28141	4.09554		274	2.02237	1.88694	1.99836		274	0.10971	0.0550257	0.0370142	0.06725
273	4.44167	4.34639	4.20756		273	1.8603	1.78487	1.89743		273	-0.0688717	-0.0940736	-0.0465548	-0.0698334
272	4.54284	4.44691	4.63163		272	1.71956	1.60164	1.67541		272	0.0807307	0.0031232	0.0436193	0.0424911
271	4.76026	4.79007	4.73817		271	1.51248	1.49186	1.49066		271	0.00539811	0.167221	0.0162569	0.0629587
270	4.94378	4.92214	4.75571		270	1.32758	1.21084	1.15602		270	0.0679071	0.0866828	-0.0149559	0.0465447
269	4.98503	5.07496	4.95261		269	0.99132	0.954587	0.857318		269	0.0634829	0.0918163	-0.142782	0.0041724
268	5.29803	5.09536	4.94153		268	0.699063	0.611166	0.773865		268	0.00455481	0.162934	0.0310481	0.066179
267	5.22329	5.33045	5.40102		267	0.529752	0.376595	0.522515		267	0.0791803	0.130076	-0.0164167	0.0642799
266	5.29502	5.19111	5.34603		266	0.0725319	-0.0473691	0.0855723		266	0.11769	0.119246	-0.0326615	0.0680915
265	5.19709	5.33435	5.30209		265	-0.0581647	0.0145445	-0.0606661		265	0.0561211	-0.177436	-0.12349	-0.0816016
264	5.51824	5.18399	5.17762		264	-0.686206	-0.34122	-0.451331		264	0.110451	0.0325756	0.0483446	0.0637904
263	5.16319	5.15839	4.99837		263	-0.676506	-0.673437	-0.672787		263	0.0333058	0.116537	-0.0345598	0.0384277
262	4.93379	4.88564	5.03749		262	-0.814787	-0.831716	-0.907639		262	0.0536614	0.0328355	-0.0279783	0.0195062
261	4.87362	4.57381	4.67886		261	-1.21053	-1.16437	-1.15075		261	-0.0120153	0.0599517	-0.0673287	-0.0064641
260	4.33236	4.18872	4.18979		260	-1.14866	-1.24355	-1.14418		260	0.0468405	0.0953822	0.0700938	0.0707722
259	3.97327	3.89672	4.05115		259	-1.34433	-1.19542	-1.16197		259	-0.120914	0.101117	-0.0303302	-0.0167091
258	3.90413	3.60732	3.58094		258	-1.30991	-1.27775	-1.3406		258	0.0254166	0.0288274	-0.000840377	0.0178012
257	3.10229	3.26407	3.15587		257	-1.45894	-1.37126	-1.63653		257	-0.0512398	0.0617982	-0.024548	-0.0046632
256	2.73045	2.71643	2.71717		256	-1.24373	-1.50004	-1.40172		256	0.0603406	0.0842122	0.0575582	0.0673703
255	2.19333	2.40133	2.04093		255	-1.64586	-1.42499	-1.25704		255	0.0549313	0.226026	0.0861438	0.122367
254	1.71098	1.67063	1.5553		254	-1.30538	-1.47519	-1.47341		254	-0.0313393	0.0466094	0.0230479	0.0127727
253	1.39252	1.31111	1.14959		253	-1.42267	-1.48892	-1.44745		253	0.103725	0.000917396	0.0291439	0.0445954
252	0.683112	0.625839	0.78668		252	-1.42967	-1.27102	-1.41592		252	0.00686966	-0.0493286	0.0661458	0.00789562
251	0.328828	0.170017	0.0992764		251	-1.25674	-1.34536	-1.3426		251	-0.0521043	-0.0543408	-0.0579347	-0.0547933
250	-0.310839	-0.263108	-0.169185		250	-1.34696	-1.24171	-1.49762		250	-0.0254899	-0.101236	0.0130287	-0.0378991
249	-0.598564	-0.590793	-0.639469		249	-1.23281	-1.10116	-1.19367		249	0.00336811	0.0863664	-0.149089	-0.0197848
248	-0.978888	-1.03214	-0.802464		248	-1.11851	-1.22789	-1.212		248	0.140171	0.000612915	0.037283	0.0593556
247	-1.2249	-1.30364	-1.19174		247	-0.752674	-1.22327	-1.01135		247	-0.0592372	-0.0905889	0.049759	-0.0333557
246	-1.55026	-1.71187	-1.5499		246	-0.85508	-1.07327	-0.86502		246	0.0229533	0.0301786	0.0404403	0.0311907
245	-1.63243	-1.64893	-1.54573		245	-0.714483	-0.891141	-0.854269		245	0.0244195	0.055787	0.124586	0.0682642
244	-1.81408	-1.9392	-2.03165		244	-0.617544	-0.758447	-0.520682		244	0.0425903	-0.000870039	0.0626598	0.0347934
243	-1.88134	-1.94657	-2.12603		243	-0.708236	-0.40022	-0.51335		243	-0.0334465	-0.0792925	0.119169	0.00214333
242	-2.16574	-2.15158	-2.21167		242	-0.120822	-0.368866	-0.396338		242	-0.0138353	-0.0448365	-0.135929	-0.0648669
241	-2.01116	-2.06666	-2.15797		241	-0.258074	-0.338445	-0.449898		241	-0.0108464	-0.00114322	-0.1219	-0.0446299
240	-2.17994	-1.91963	-2.21399		240	-0.293478	-0.216093	-0.103165		240	-0.109011	0.044393	-0.0926023	-0.0524068
239	-1.92269	-2.05206	-1.90818		239	-0.122278	-0.0938833	0.0756812		239	-0.00638562	-0.034271	0.0134663	-0.00906344
238	-1.97629	-1.95572	-1.93604		238	0.132945	0.00908446	0.0698051		238	-0.0966237	0.054439	0.0747057	0.0108403
237	-1.78863	-1.8737	-2.03328		237	0.0519908	0.1311	0.057252		237	-0.023946	-0.0459097	0.0207364	-0.0163731
236	-1.81913	-1.5608	-1.62992		236	0.0618679	0.0718588	-0.0395949		236	-0.0806454	0.0317027	0.0790554	0.0100376
235	-1.51719	-1.85639	-1.63845		235	0.269938	0.0881575	0.0219564		235	0.0135773	0.0378496	0.0401001	0.030509
234	-1.50178	-1.27241	-1.45233		234	0.117656	0.18795	0.157557		234	-0.022892	0.0217592	0.144905	0.0479241
233	-1.19705	-1.56478	-1.49576		233	0.227437	0.226174	0.347959		233	0.0638146	0.107233	-0.037953	0.0443649
232	-1.1685	-1.18645	-1.04083		232	0.221177	0.209188	0.329236		232	-0.0582726	0.0289951	0.0822029	0.0176418
231	-0.905623	-0.989716	-0.874354		231	0.372015	0.579838	0.431744		231	0.149185	-0.0677441	-0.0178447	0.0211987
230	-0.710365	-0.730599	-0.582658		230	0.444368	0.522232	0.420832		230	-0.093337	0.0397631	-0.0688492	-0.0408077
229	-0.638236	-0.603097	-0.718028		229	0.460243	0.476299	0.412748		229	0.110489	0.0367527	-0.012469	0.0449242
228	-0.367579	-0.373157	-0.360304		228	0.533019	0.709342	0.527355		228	0.00530727	-0.0314021	0.0221315	-0.00132111
227	-0.278424	-0.207549	-0.315471		227	0.569772	0.715514	0.543605		227	0.0550701	0.0886173	0.0671575	0.0702816
226	-0.131695	0.0320649	-0.0939633		226	0.869541	0.855894	0.545391		226	0.00292567	-0.0735539	0.108818	0.0127299
225	0.00775599	0.194584	0.0413492		225	0.775174	0.973167	0.971987		225	0.0115323	0.0371961	-0.0677608	-0.00634413
224	0.386152	0.32357	0.340951		224	0.928898	0.751785	0.839026		224	0.0381648	0.0282028	-0.0884068	-0.0073464
223	0.533867	0.295389	0.281121		223	0.946377	1.18818	1.01095		223	-0.0780381	0.0459399	0.0364175	0.00143977
222	0.578488	0.739697	0.567978		222	1.26997	1.11492	1.14303		222	0.0125435	-0.0685772	0.0341355	-0.0072994
221	0.810107	0.909146	0.64489		221	1.34697	1.41168	1.09207		221	-0.153809	-0.0672025	0.116115	-0.0349655
220	0.987184	0.885145	0.762542		220	1.31354	1.48929	1.30662		220	0.0203659	-0.00372066	0.165983	0.0608761
219	1.18724	1.09659	1.17222		219	1.39331	1.55146	1.59316		219	-0.0170239	0.0238259	0.160059	0.0556203
218	1.14477	1.04524	1.25496		218	1.35922	1.47573	1.69509		218	0.0327335	-0.111188	0.0633155	-0.00504633
217	1.61098	1.54201	1.39991		217	1.40621	1.71101	1.30294		217	0.0911089	0.00979612	-0.00815229	0.0309176
216	1.69427	1.65996	1.65971		216	1.19601	1.43058	1.37985		216	-0.197616	-0.0117637	0.0764661	-0.0443045
215	2.05301	1.90627	1.82712		215	1.29429	1.27045	1.25329		215	-0.131849	0.153231	-0.0441857	-0.00760123
214	2.35527	2.14224	2.39729		214	0.792467	0.863824	0.892479		214	0.01184	-0.122705	-0.000565162	-0.0371434
213	2.4816	2.69894	2.48901		213	0.659355	0.67236	0.672057		213	-0.065879	-0.10937	-0.256062	-0.14377
212	3.17899	3.16212	3.01537		212	0.202085	0.29207	0.153856		212	-0.151471	-0.0325195	-0.0106922	-0.0648942
211	3.29665	3.33916	3.35692		211	-0.278158	-0.285987	-0.334325		211	-0.103513	0.0263738	-0.0608671	-0.0460021
210	3.94119	3.84851	3.85126		210	-1.02525	-1.02444	-1.03881		210	-0.0325501	-0.11053	-0.0812921	-0.0747907
209	4.24621	4.13667	4.06278		209	-1.73663	-1.71976	-1.86968		209	-0.159074	-0.158415	-0.144675	-0.154055
208	4.52972	4.47653	4.30291		208	-2.46282	-2.15519	-2.26725		208	-0.101717	-0.114264	-0.114266	-0.110082
207	4.98707	4.76626	4.93603		207	-2.93704	-2.84378	-2.93019		207	-0.240252	-0.16231	-0.205852	-0.202805
206	4.82645	5.1093	4.8104		206	-3.17048	-3.53504	-3.19258		206	-0.0529476	-0.109061	-0.174349	-0.112119
205	5.10034	5.30046	5.19463		205	-3.59953	-3.87827	-3.60415		205	-0.053811	-0.0183344	-0.179689	-0.0839448
204	5.42086	5.19413	5.30202		204	-3.46357	-3.26825	-3.55421		204	-0.360512	-0.180381	-0.0680673	-0.202987
203	5.32035	5.37445	5.43218		203	-3.24658	-2.8252	-2.99008		203	-0.159173	-0.25044	-0.179064	-0.196226
202	4.95633	5.25462	5.15897		202	-2.34199	-2.20834	-2.30471		202	-0.220777	-0.235301	-0.109519	-0.188532
201	4.99483	4.82481	4.9191		201	-1.7775	-1.5201	-1.29554		201	-0.330201	-0.165233	-0.26005	-0.251828
200	4.36997	4.65515	4.3449		200	-0.649635	-0.468536	-0.35243		200	-0.272244	-0.243574	-0.0968251	-0.204214
