# Supplementary material for: Chemical profiling of DNA G-quadruplex-interacting proteins in live cells
Source: Nat Chem. 2021 Jun 28;13(7):626–33. doi: 10.1038/s41557-021-00736-9 (PMC8245323; doi:10.1038/s41557-021-00736-9)
Supplement: Source Data Extended Data Fig. 4 — Uncropped Western Blots and statistical source data. [file 41557_2021_736_MOESM33_ESM.zip]

Archive with 2 entries (2 files):
- Source-Data_ED_Fig.4_Uncropped-Western-Blots.pdf
- Source-Data_ED_Fig.4_CD_ELISA.xlsx
