# Supplementary material for: Chemical profiling of DNA G-quadruplex-interacting proteins in live cells
Source: Nat Chem. 2021 Jun 28;13(7):626–33. doi: 10.1038/s41557-021-00736-9 (PMC8245323; doi:10.1038/s41557-021-00736-9)
Supplement: Source Data Extended Data Fig. 4 — Uncropped Western Blots and statistical source data. [file 41557_2021_736_MOESM33_ESM.zip › Source-Data_ED_Fig.4_CD_ELISA.xlsx]

## Sheet: Extended Data Fig. 4b
Extended Data Fig. 4b
CD	G4 Myc				CD	ss mutMyc				CD	ds Myc				CD	100 KCl in 10 mM Tris HCl buffer					CD	100 NaCl in 10 mM Tris HCl buffer
Wavelength (nm)	Repeat				Wavelength (nm)	Repeat				Wavelength (nm)	Repeat				Wavelength (nm)	Repeat					Wavelength (nm)	Repeat
	1	2	3			1	2	3			1	2	3			1	2	3	average			1	2	3	average
330	0.293287	0.126105	0.267106		330	0.180552	0.134732	0.0985943		330	0.0566156	0.103472	0.114542		330	0.0878333	0.132925	0.105397	0.108718		330	-0.0420882	0.102323	-0.0179165	0.0141061
329	0.170402	0.235365	0.167275		329	-0.0499769	0.0701483	0.166146		329	0.00528902	0.150116	0.182205		329	0.0942305	-0.0565369	-0.0657659	-0.00935743		329	-0.0509259	-0.113349	0.0122703	-0.0506682
328	0.374301	0.136336	0.151784		328	0.165508	0.136253	-0.0186835		328	0.0477932	0.0373453	0.136328		328	-0.0278037	0.0718998	0.0415833	0.0285598		328	-0.0140347	0.0715299	-0.0109763	0.0155063
327	0.310606	0.205697	0.121558		327	0.164699	0.18616	0.026907		327	0.067896	0.0803392	0.132841		327	0.158424	-0.050184	-0.00433136	0.0346362		327	0.0814197	-0.104251	-0.00400872	-0.00894667
326	0.314855	0.142668	0.100091		326	0.0748945	0.094455	0.224466		326	0.038657	0.147424	0.179708		326	0.0764437	-0.0213201	0.0228632	0.0259956		326	0.00797075	-0.00355312	0.126679	0.0436989
325	0.203742	0.225867	0.167489		325	0.159071	0.00182176	0.0228008		325	0.236011	0.0356911	0.0949983		325	0.102783	0.114139	-0.0112018	0.0685734		325	0.0247753	0.0363131	0.094748	0.0519455
324	0.196384	0.262255	0.148447		324	0.133253	0.0864418	0.031519		324	0.130317	0.13875	0.128176		324	0.0952393	-0.0548363	0.113428	0.051277		324	0.0938916	0.0524932	-0.00276996	0.0478716
323	0.352093	0.120773	0.0442593		323	0.123463	0.00972643	0.170109		323	0.13753	0.0669976	0.234572		323	0.159227	-0.00589296	0.00637812	0.0532374		323	0.107176	0.195378	0.0602657	0.12094
322	0.343742	0.167325	0.177894		322	0.092882	0.0368409	0.112587		322	0.039032	0.0330565	0.129184		322	0.1156	0.103893	0.0106885	0.0767272		322	0.156379	0.0259545	-0.0581775	0.0413853
321	0.248307	0.226767	0.155413		321	0.0626661	0.184049	0.120106		321	0.0835337	0.253717	0.127136		321	0.0739111	0.123798	0.100305	0.099338		321	0.0774899	0.0308628	0.0343966	0.0475831
320	0.216114	0.0647041	0.120652		320	0.107514	-0.0423318	0.112591		320	0.19303	0.176461	-0.0310957		320	0.0442873	0.00335877	0.0135275	0.0203912		320	0.0244578	0.07661	-0.121335	-0.00675573
319	0.297481	0.1254	0.145985		319	0.156307	0.0660604	0.0941932		319	0.0754657	0.101032	0.076015		319	-0.0417698	0.0981904	0.079053	0.0451579		319	0.244079	-0.0680017	0.150909	0.108995
318	0.243182	0.132832	0.192493		318	0.221853	0.394183	0.203502		318	0.181362	0.199778	0.121895		318	0.113367	-0.0226448	0.0364024	0.0423749		318	0.164386	0.085992	-0.0283799	0.0739994
317	0.339833	0.162255	0.284895		317	0.110779	0.0905082	0.0574643		317	0.101453	0.210019	-0.00422712		317	0.0454456	-0.0379812	0.0700174	0.0258273		317	0.153564	-0.0254579	-0.056488	0.0238727
316	0.315536	0.212339	0.228061		316	0.122302	0.124377	-0.0443305		316	0.220655	0.169818	0.106845		316	0.0639491	0.00387164	0.121543	0.0631212		316	0.158685	0.0904878	0.0635548	0.104243
315	0.366339	0.23907	0.260604		315	0.0323438	0.0223386	0.220789		315	0.115425	0.141763	-0.047971		315	0.184054	0.0275368	0.0800478	0.0972129		315	0.11213	0.126488	0.0633067	0.100642
314	0.17161	0.0813475	0.271759		314	0.0712204	0.0854627	0.095118		314	0.0697951	0.144073	0.144436		314	0.10563	0.131889	-0.049743	0.062592		314	-0.0510974	0.0215622	0.0711655	0.0138768
313	0.259592	0.186761	0.178337		313	0.074946	0.214612	0.166094		313	0.0512595	0.0675222	0.115715		313	0.0160496	-0.0468133	0.0296225	-0.0003804		313	0.219409	0.0918745	0.0485334	0.119939
312	0.23194	0.243379	0.0968857		312	0.206149	0.0238599	0.159798		312	0.0756054	0.167487	0.171279		312	0.0495824	0.0485421	-0.0714846	0.00887997		312	0.126334	0.102229	0.0584737	0.0956789
311	0.250433	0.233425	0.158031		311	0.125149	0.0549788	0.114232		311	0.0296283	0.159971	0.0684978		311	0.14456	-0.0629033	0.102232	0.0612962		311	0.0764004	-0.0794681	-0.0488059	-0.0172912
310	0.280118	0.332519	0.0565639		310	0.111389	0.133768	0.164699		310	0.0922018	0.0392135	0.118333		310	-0.0157631	0.141474	0.0802376	0.0686495		310	0.184964	-0.0182071	0.0449706	0.0705758
309	0.186926	0.234516	0.267294		309	0.277268	0.150864	0.0878812		309	0.0341657	0.112039	0.114458		309	0.1184	0.00476	0.0566461	0.0599354		309	0.0852234	0.0514135	0.0888059	0.0751476
308	0.278575	0.152214	0.248906		308	0.0341023	0.100472	0.203171		308	0.0144277	0.237892	0.122233		308	0.0776682	0.190766	0.0843789	0.117604		308	0.141408	0.0214761	0.0344024	0.0657622
307	0.370665	0.158259	0.137554		307	0.0519512	0.17318	0.19642		307	0.143788	0.179593	0.19866		307	0.047601	0.15637	0.152063	0.118678		307	0.140826	0.0353728	0.169077	0.115092
306	0.292545	0.162405	0.221693		306	0.116496	0.0775381	0.314636		306	0.188684	0.129869	0.255297		306	0.114132	0.09067	0.0168092	0.0738704		306	0.0167473	-0.00406151	0.0817342	0.0314733
305	0.418821	0.110218	0.328394		305	0.173415	0.209586	0.263007		305	0.131789	0.226385	0.205096		305	0.146975	0.120031	0.00181892	0.0896083		305	0.253228	0.0150285	0.072656	0.113638
304	0.440026	0.218057	0.393995		304	0.136918	0.255968	0.218518		304	0.195019	0.142537	0.138295		304	0.122351	0.0695675	0.083864	0.0919275		304	0.166163	0.101258	0.0892696	0.118897
303	0.273486	0.337002	0.407965		303	0.195562	0.11777	0.2713		303	0.0882157	0.315814	0.21307		303	0.132816	-0.116257	-0.0877218	-0.0237209		303	0.245645	0.106035	0.021961	0.124547
302	0.256227	0.268203	0.246716		302	0.171641	0.198559	0.15743		302	0.369354	0.159872	0.278513		302	0.129124	-0.0015937	0.103322	0.0769508		302	0.101595	0.0533058	-0.017442	0.0458196
301	0.438838	0.327486	0.266832		301	0.341792	0.0592843	0.226765		301	0.230368	0.327088	0.300793		301	0.0187452	0.0942418	0.114685	0.0758907		301	0.181155	0.120374	-0.0632412	0.0794293
300	0.266615	0.27332	0.267163		300	0.272756	0.242335	0.271867		300	0.226102	0.350814	0.067557		300	0.0656665	-0.100846	-0.0212576	-0.0188124		300	0.036273	-0.00609039	0.168621	0.0662679
299	0.410613	0.330147	0.37822		299	0.145372	0.276473	0.289243		299	0.328892	0.381697	0.330396		299	0.045405	-0.0321956	0.165688	0.0596325		299	0.0192222	0.00999781	-0.102961	-0.0245803
298	0.354652	0.297317	0.310083		298	0.368147	0.289246	0.239243		298	0.251778	0.36344	0.37276		298	0.119444	-0.0417128	0.00810932	0.0286135		298	0.0969475	0.00195737	-0.0246718	0.0247444
297	0.322888	0.362498	0.209597		297	0.239952	0.293178	0.543376		297	0.633362	0.638076	0.498966		297	0.110524	0.0109943	-0.13249	-0.00365723		297	0.14216	-0.000840509	0.0303374	0.057219
296	0.455937	0.27291	0.216745		296	0.363722	0.401883	0.318995		296	0.521899	0.572948	0.694169		296	0.0105391	0.0385361	0.0506409	0.0332387		296	0.177577	0.106978	0.19062	0.158392
295	0.349867	0.345697	0.259614		295	0.453853	0.391224	0.415195		295	0.673929	0.69535	0.818891		295	0.0934903	-0.0564234	0.175828	0.070965		295	0.275845	0.0314154	0.0346258	0.113962
294	0.384116	0.22255	0.243514		294	0.503745	0.474207	0.420928		294	0.82949	0.831131	0.814494		294	0.148879	-0.000224346	0.0857856	0.0781468		294	0.130345	-0.0327105	0.0364658	0.0447001
293	0.308238	0.341181	0.302916		293	0.535769	0.59537	0.457346		293	1.05603	0.858711	0.954291		293	0.0480879	-0.0540292	-0.0394797	-0.0151403		293	-0.0419087	0.0443753	0.026502	0.0096562
292	0.435175	0.265587	0.306516		292	0.526959	0.436414	0.593348		292	1.11451	1.08342	1.03522		292	0.217013	0.0758366	-0.135255	0.0525315		292	0.241468	-0.0153363	-0.00491072	0.0737403
291	0.363064	0.448916	0.388149		291	0.701397	0.583925	0.508362		291	1.22982	1.19549	1.21117		291	0.0461953	0.018136	0.0593593	0.0412302		291	0.06771	0.0341577	0.0469032	0.0495903
290	0.446596	0.351113	0.356631		290	0.684634	0.681524	0.622211		290	1.29804	1.28112	1.48477		290	0.000400592	-0.0137412	0.102532	0.0297305		290	0.094697	0.117642	0.0966155	0.102985
289	0.565783	0.399506	0.421164		289	0.639735	0.918275	0.767564		289	1.49837	1.16737	1.56647		289	0.169147	-0.0649416	-0.0482305	0.0186583		289	0.121719	0.17311	-0.0124866	0.0941141
288	0.690582	0.592996	0.598086		288	0.803399	0.847341	0.723528		288	1.54192	1.6016	1.59905		288	-0.0313432	0.0923544	0.0406786	0.0338966		288	0.165389	-0.14122	0.132383	0.052184
287	0.726259	0.566406	0.517423		287	0.891825	0.919478	1.05064		287	1.59513	1.57625	1.53147		287	0.253816	0.203871	0.0346795	0.164122		287	-0.00285989	-0.0567299	0.0685044	0.00297154
286	0.648431	0.60554	0.803163		286	0.802486	0.871026	0.973909		286	1.75797	1.74751	1.57788		286	0.174748	0.121807	0.011846	0.1028		286	-0.0473158	-0.0105988	0.0585106	0.000198667
285	0.78479	0.75973	0.897372		285	0.988841	0.825441	0.887844		285	2.03232	1.76028	1.82756		285	0.135201	0.0415486	-0.0175891	0.0530535		285	0.13837	0.0782089	0.0109412	0.07584
284	0.916898	0.897447	0.889174		284	0.924669	1.03065	0.963062		284	1.99008	2.04779	1.77394		284	-0.0664061	-0.0131609	0.0983787	0.00627057		284	0.0468864	0.0414837	-0.0201572	0.0227376
283	1.01682	1.15836	1.18215		283	0.949475	0.906359	0.804191		283	2.11666	1.91468	1.76943		283	-0.0766374	0.123897	0.0836118	0.0436238		283	0.0408145	0.0291167	-0.018085	0.0172821
282	1.10565	0.931011	1.22719		282	0.991829	1.02677	1.01771		282	2.1008	2.06672	2.04616		282	0.00806099	-0.0122238	0.0999112	0.0319161		282	0.113978	0.0011023	-0.0126832	0.0341324
281	1.30085	1.32498	1.30664		281	1.06509	0.989659	0.980038		281	2.14431	2.10359	2.15828		281	0.0476299	0.0358316	-0.0037192	0.0265808		281	-0.0716049	-0.173421	0.0192317	-0.0752647
280	1.53754	1.38723	1.3635		280	1.18031	1.08893	1.03234		280	2.29248	2.12249	2.20232		280	-0.0359969	0.0283406	-0.0641546	-0.023937		280	0.113943	-0.0207631	0.102193	0.0651243
279	1.74858	1.55882	1.56606		279	1.17843	0.896535	1.04968		279	2.36459	2.28948	2.24144		279	0.0837289	0.0151608	0.0170768	0.0386555		279	0.0137276	-0.120985	0.108468	0.000403533
278	1.98684	1.75193	1.95106		278	1.02955	1.05563	1.09322		278	2.43338	2.40569	2.37793		278	0.181551	0.0891886	-0.0214535	0.0830954		278	0.0226037	-0.0365738	0.0406759	0.00890193
277	2.0879	2.22928	2.08684		277	0.961451	1.03158	1.08871		277	2.64101	2.33545	2.5569		277	-0.00113025	0.0425881	0.134135	0.0585309		277	0.0371265	-0.0665396	-0.0533837	-0.0275989
276	2.39918	2.29984	2.39115		276	0.88438	0.904278	1.12854		276	2.48387	2.59692	2.49055		276	-0.0308146	-0.0641785	-0.10406	-0.066351		276	0.066547	0.114825	0.133114	0.104829
275	2.50829	2.59774	2.58346		275	1.07826	0.908172	0.875926		275	2.73456	2.82397	2.70233		275	0.0392028	0.183881	0.0197797	0.0809545		275	0.104324	0.186305	-0.157008	0.0445403
274	2.82277	2.73653	2.80238		274	0.936447	0.801	0.958239		274	2.79424	2.85295	2.85497		274	0.10971	0.0550257	0.0370142	0.06725		274	0.00157637	-0.101167	-0.0315776	-0.0437227
273	3.09341	3.22033	3.06822		273	0.832525	0.810636	0.741344		273	2.92319	2.84152	3.14955		273	-0.0688717	-0.0940736	-0.0465548	-0.0698334		273	0.0639665	0.0910833	0.181079	0.112043
272	3.31442	3.62223	3.41941		272	0.520618	0.787297	0.832408		272	3.18726	3.28987	3.25465		272	0.0807307	0.0031232	0.0436193	0.0424911		272	-0.0377469	0.0121151	0.0659762	0.0134481
271	3.51947	3.48383	3.69399		271	0.785723	0.557618	0.595234		271	3.20438	3.17212	3.17245		271	0.00539811	0.167221	0.0162569	0.0629587		271	-0.00845566	0.100456	-0.0216366	0.0234546
270	3.83722	3.75277	3.78551		270	0.538976	0.631657	0.618623		270	3.22746	3.37652	3.23114		270	0.0679071	0.0866828	-0.0149559	0.0465447		270	0.0355266	-0.0571479	0.0785285	0.0189691
269	4.17523	3.85371	3.86575		269	0.414936	0.338561	0.3244		269	3.18746	3.39463	3.17656		269	0.0634829	0.0918163	-0.142782	0.0041724		269	-0.0124164	-0.0374427	-0.0333317	-0.0277303
268	4.18896	4.3011	4.15547		268	0.209583	0.442126	0.191186		268	3.26964	3.11422	3.22223		268	0.00455481	0.162934	0.0310481	0.066179		268	0.0715407	0.00911081	0.0433804	0.041344
267	4.31351	4.46632	4.26207		267	0.148427	0.105667	0.308398		267	3.22848	3.10232	3.28723		267	0.0791803	0.130076	-0.0164167	0.0642799		267	0.0343586	-0.0338058	0.0827292	0.0277607
266	4.52922	4.40443	4.58004		266	-0.0371702	-0.0191706	0.149053		266	3.37253	3.0683	3.21106		266	0.11769	0.119246	-0.0326615	0.0680915		266	0.150156	0.0883087	0.104032	0.114166
265	4.38	4.60243	4.23738		265	-0.115042	-0.0758146	-0.252604		265	2.89183	2.86907	3.13489		265	0.0561211	-0.177436	-0.12349	-0.0816016		265	0.0678433	0.0101838	-0.0331824	0.0149482
264	4.56012	4.44352	4.34271		264	-0.276609	-0.0846213	-0.176571		264	2.80084	2.76057	2.81126		264	0.110451	0.0325756	0.0483446	0.0637904		264	0.116656	-0.0955627	0.123018	0.0480371
263	4.32532	4.02581	4.33046		263	-0.310074	-0.257951	-0.0984849		263	2.64928	2.7756	2.72384		263	0.0333058	0.116537	-0.0345598	0.0384277		263	0.0743309	-0.0443171	0.0536155	0.0278764
262	4.13834	3.87475	3.85871		262	-0.3506	-0.115478	-0.407865		262	2.58531	2.30011	2.27007		262	0.0536614	0.0328355	-0.0279783	0.0195062		262	-0.00255333	0.0539816	0.00439909	0.0186091
261	3.66405	3.71758	3.79801		261	-0.327315	-0.462715	-0.501432		261	2.04834	2.18884	2.29734		261	-0.0120153	0.0599517	-0.0673287	-0.0064641		261	0.0900772	-0.0454869	-0.0298532	0.00491237
260	3.26943	3.53127	3.36823		260	-0.590025	-0.426999	-0.484196		260	1.97675	1.99568	1.96184		260	0.0468405	0.0953822	0.0700938	0.0707722		260	-0.00273759	-0.110545	0.00942491	-0.0346192
259	2.92412	2.78433	2.89611		259	-0.510115	-0.455242	-0.536576		259	1.76743	1.66011	1.60609		259	-0.120914	0.101117	-0.0303302	-0.0167091		259	-0.0950449	0.125935	0.108343	0.046411
258	2.56902	2.49161	2.43904		258	-0.535818	-0.48663	-0.606988		258	1.27875	1.3137	1.51824		258	0.0254166	0.0288274	-0.000840377	0.0178012		258	-0.0485882	0.0268372	0.112647	0.0302987
257	2.14934	1.95723	2.0629		257	-0.701908	-0.553282	-0.727963		257	1.20135	1.26596	1.15485		257	-0.0512398	0.0617982	-0.024548	-0.0046632		257	0.0117952	-0.0540903	-0.087045	-0.0431134
256	1.63703	1.46989	1.37966		256	-0.749284	-0.590366	-0.687157		256	1.03701	0.950049	0.921591		256	0.0603406	0.0842122	0.0575582	0.0673703		256	0.0123861	-0.0759556	0.0846658	0.0070321
255	1.01718	1.13848	1.1821		255	-0.799277	-0.679986	-0.756176		255	0.811841	0.806803	0.765297		255	0.0549313	0.226026	0.0861438	0.122367		255	0.0280881	-0.0563493	-0.0307117	-0.0196576
254	0.379347	0.531034	0.479676		254	-0.57342	-0.636217	-0.476128		254	0.664079	0.543912	0.556607		254	-0.0313393	0.0466094	0.0230479	0.0127727		254	0.0590096	0.0784217	-0.0236616	0.0379232
253	0.0963812	0.0780949	0.0971909		253	-0.654148	-0.725874	-0.505058		253	0.324947	0.352593	0.338522		253	0.103725	0.000917396	0.0291439	0.0445954		253	0.106861	-0.101001	-0.0515573	-0.0152324
252	-0.416395	-0.361974	-0.55084		252	-0.625211	-0.667982	-0.736288		252	0.273117	0.20897	-0.0638303		252	0.00686966	-0.0493286	0.0661458	0.00789562		252	-0.0360971	0.0503468	0.11499	0.0430799
251	-0.648964	-0.752884	-0.768615		251	-0.643794	-0.618665	-0.552069		251	-0.0371031	-0.152042	-0.212046		251	-0.0521043	-0.0543408	-0.0579347	-0.0547933		251	0.0674574	-0.116451	0.211373	0.0541265
250	-1.12269	-1.32537	-1.36186		250	-0.524597	-0.516106	-0.608296		250	-0.289198	-0.36052	-0.365144		250	-0.0254899	-0.101236	0.0130287	-0.0378991		250	-0.102518	-0.017242	0.193157	0.0244657
249	-1.45723	-1.69104	-1.44718		249	-0.52502	-0.348336	-0.490043		249	-0.579648	-0.592516	-0.683618		249	0.00336811	0.0863664	-0.149089	-0.0197848		249	-0.0287503	0.061695	0.0667483	0.033231
248	-1.73835	-1.77486	-1.73714		248	-0.384287	-0.596938	-0.520604		248	-0.634568	-0.649072	-0.719188		248	0.140171	0.000612915	0.037283	0.0593556		248	0.020802	-0.157431	0.0290767	-0.0358508
247	-1.76897	-1.92049	-1.84486		247	-0.553045	-0.500772	-0.687565		247	-0.936671	-0.912371	-0.934892		247	-0.0592372	-0.0905889	0.049759	-0.0333557		247	-0.0661969	0.0515821	-0.0222226	-0.0122791
246	-2.10284	-2.18525	-1.96772		246	-0.501188	-0.451153	-0.443738		246	-1.02136	-1.15796	-0.9823		246	0.0229533	0.0301786	0.0404403	0.0311907		246	0.0839285	0.0759933	-0.0274276	0.0441647
245	-2.05844	-2.09233	-2.06754		245	-0.340211	-0.486624	-0.352502		245	-1.21842	-1.08904	-1.28344		245	0.0244195	0.055787	0.124586	0.0682642		245	0.0592298	0.0487153	0.0431323	0.0503591
244	-2.30157	-1.89073	-2.21336		244	-0.473654	-0.41366	-0.630602		244	-1.42099	-1.56931	-1.35825		244	0.0425903	-0.000870039	0.0626598	0.0347934		244	-0.0485539	-0.0380185	0.0290289	-0.0191812
243	-2.07834	-2.06845	-2.12631		243	-0.379192	-0.275885	-0.37146		243	-1.50578	-1.32069	-1.44865		243	-0.0334465	-0.0792925	0.119169	0.00214333		243	0.0367622	-0.031697	-0.0432786	-0.0127378
242	-1.89914	-2.04634	-2.02951		242	-0.423909	-0.391465	-0.405451		242	-1.625	-1.5588	-1.76212		242	-0.0138353	-0.0448365	-0.135929	-0.0648669		242	0.121232	-0.248503	-0.0722979	-0.066523
241	-1.86908	-1.71719	-1.97174		241	-0.388432	-0.349461	-0.383704		241	-1.77622	-1.66173	-1.67334		241	-0.0108464	-0.00114322	-0.1219	-0.0446299		241	-0.0664045	0.0675794	0.129746	0.0436403
240	-1.72259	-1.88607	-2.16054		240	-0.26712	-0.328187	-0.448397		240	-1.86576	-1.86948	-1.72672		240	-0.109011	0.044393	-0.0926023	-0.0524068		240	0.0345685	-0.0138576	0.104314	0.041675
239	-1.69255	-1.63369	-1.80793		239	-0.3192	-0.327375	-0.275215		239	-1.69795	-1.89759	-1.73013		239	-0.00638562	-0.034271	0.0134663	-0.00906344		239	0.00174778	0.00369142	0.186891	0.0641101
238	-1.37539	-1.52729	-1.51918		238	-0.20933	-0.29382	-0.131602		238	-1.66949	-1.89339	-1.71759		238	-0.0966237	0.054439	0.0747057	0.0108403		238	-0.0112444	-0.0549129	-0.155337	-0.0738314
237	-1.24158	-1.25994	-1.32514		237	-0.142235	-0.211326	-0.210698		237	-2.04878	-1.66435	-1.83249		237	-0.023946	-0.0459097	0.0207364	-0.0163731		237	0.0612302	0.010601	-0.0402853	0.0105153
236	-1.09548	-1.15314	-1.08547		236	-0.144184	-0.166268	-0.0906197		236	-1.65103	-1.77823	-1.78621		236	-0.0806454	0.0317027	0.0790554	0.0100376		236	-0.00383146	-0.070561	0.031811	-0.0141938
235	-1.03584	-1.0036	-0.933429		235	-0.00806477	-0.100814	-0.0583296		235	-1.57408	-1.67146	-1.73747		235	0.0135773	0.0378496	0.0401001	0.030509		235	0.0535543	0.0291795	-0.0768321	0.00196723
234	-0.835516	-0.85496	-0.992977		234	-0.173098	-0.0738754	0.0602287		234	-1.27875	-1.44174	-1.53128		234	-0.022892	0.0217592	0.144905	0.0479241		234	0.00478618	-0.0639269	-0.0635036	-0.0408814
233	-0.633563	-0.701161	-0.576275		233	-0.190885	-0.0258545	-0.0950904		233	-1.288	-1.23539	-1.31581		233	0.0638146	0.107233	-0.037953	0.0443649		233	0.00436998	-0.0209615	-0.015368	-0.0106532
232	-0.398335	-0.516658	-0.707129		232	-0.0411894	0.144062	0.0576179		232	-1.05241	-0.984037	-1.22364		232	-0.0582726	0.0289951	0.0822029	0.0176418		232	0.0273772	0.0751103	0.0452314	0.0492396
231	-0.301102	-0.470361	-0.398419		231	0.0398301	-0.0106388	0.0905508		231	-0.883143	-0.912981	-0.960452		231	0.149185	-0.0677441	-0.0178447	0.0211987		231	-0.0454496	0.185432	0.0865312	0.0755045
230	-0.303272	-0.290417	-0.316018		230	0.192375	0.16969	0.0149922		230	-0.709038	-0.727806	-0.602407		230	-0.093337	0.0397631	-0.0688492	-0.0408077		230	0.166602	-0.0694877	0.006308	0.0344741
229	-0.217172	-0.237239	-0.0969878		229	0.0049765	0.171226	0.134653		229	-0.402214	-0.392614	-0.422916		229	0.110489	0.0367527	-0.012469	0.0449242		229	0.198676	0.200319	0.146922	0.181972
228	-0.0232784	-0.146695	-0.0933608		228	0.245406	0.224718	0.0655379		228	-0.314968	-0.182259	-0.328382		228	0.00530727	-0.0314021	0.0221315	-0.00132111		228	0.00100635	0.0713527	-0.0651265	0.00241085
227	0.0575721	-0.15256	-0.185692		227	0.0448712	0.18352	0.213929		227	0.110569	-0.01516	0.011873		227	0.0550701	0.0886173	0.0671575	0.0702816		227	0.113774	0.0413232	-0.0290022	0.0420317
226	0.177493	-0.0739107	-0.0307987		226	0.35621	0.317553	0.057988		226	0.262065	0.134979	0.0850226		226	0.00292567	-0.0735539	0.108818	0.0127299		226	0.195102	0.0342251	0.0325384	0.0872885
225	0.0585771	0.0242899	-0.116037		225	0.247358	0.251122	0.25189		225	0.31249	0.361147	0.347077		225	0.0115323	0.0371961	-0.0677608	-0.00634413		225	0.0186654	0.0166816	-0.017755	0.005864
224	0.110142	0.122658	-0.119364		224	0.235085	0.367377	0.23094		224	0.849382	0.60297	0.492603		224	0.0381648	0.0282028	-0.0884068	-0.0073464		224	0.0390924	0.17383	0.195517	0.136146
223	0.202235	0.140495	0.0794907		223	0.170632	0.325851	0.192791		223	0.636848	0.73112	0.839324		223	-0.0780381	0.0459399	0.0364175	0.00143977		223	0.083792	0.0824364	0.0984438	0.0882241
222	0.082113	0.283975	0.0256087		222	0.364135	0.43586	0.369341		222	0.803876	0.933352	0.818585		222	0.0125435	-0.0685772	0.0341355	-0.0072994		222	0.00899876	0.0247175	-0.0197023	0.00467132
221	0.347592	0.208898	0.227998		221	0.375845	0.461119	0.36701		221	0.910312	0.91433	1.04006		221	-0.153809	-0.0672025	0.116115	-0.0349655		221	-0.0605099	-0.123926	0.0441067	-0.0467764
220	0.0450728	0.00859312	0.334505		220	0.670449	0.633535	0.477665		220	0.87667	0.837833	0.945444		220	0.0203659	-0.00372066	0.165983	0.0608761		220	-0.0186932	0.035421	0.0673479	0.0280252
219	0.339953	0.22886	0.245258		219	0.717725	0.656057	0.6016		219	0.6671	0.904592	0.830063		219	-0.0170239	0.0238259	0.160059	0.0556203		219	-0.0773382	0.0220757	-0.0195138	-0.0249254
218	0.45885	0.331053	0.242263		218	0.724839	0.507686	0.668255		218	0.655055	0.477798	0.640997		218	0.0327335	-0.111188	0.0633155	-0.00504633		218	0.0679749	0.0609032	-0.073588	0.01843
217	0.504342	0.653039	0.525847		217	0.786398	0.881192	0.72611		217	0.316049	0.163521	0.214766		217	0.0911089	0.00979612	-0.00815229	0.0309176		217	0.021017	-0.0329873	-0.0301522	-0.0140408
216	0.908006	0.881916	0.712421		216	0.778324	0.656935	0.853351		216	-0.102061	0.0692292	-0.279935		216	-0.197616	-0.0117637	0.0764661	-0.0443045		216	-0.000595612	0.0748587	0.0154547	0.0299059
215	0.944731	0.907887	1.02114		215	0.750598	0.799533	0.727089		215	-0.568703	-0.547729	-0.585315		215	-0.131849	0.153231	-0.0441857	-0.00760123		215	-0.0209219	0.0845553	-0.0232853	0.0134494
214	1.52711	1.60057	1.29333		214	0.528291	0.624539	0.641126		214	-0.714783	-0.854458	-0.553488		214	0.01184	-0.122705	-0.000565162	-0.0371434		214	-0.033642	0.0840394	0.0555353	0.0353109
213	1.84956	1.88836	1.83081		213	0.513171	0.519799	0.592558		213	-0.891385	-0.952167	-0.975326		213	-0.065879	-0.10937	-0.256062	-0.14377		213	-0.00413499	-0.0187692	-0.0583277	-0.0270773
212	2.23845	2.3099	2.45427		212	0.679446	0.331451	0.423966		212	-1.07473	-0.867526	-0.944304		212	-0.151471	-0.0325195	-0.0106922	-0.0648942		212	0.0311607	-0.0262056	-0.0191134	-0.00471943
211	2.8386	2.74095	2.63422		211	0.439685	0.394694	0.310643		211	-0.865275	-0.917619	-0.7644		211	-0.103513	0.0263738	-0.0608671	-0.0460021		211	-0.15649	-0.111238	-0.109045	-0.125591
210	3.25639	3.25277	3.1053		210	0.221616	0.145406	0.439547		210	-0.529626	-0.450602	-0.659402		210	-0.0325501	-0.11053	-0.0812921	-0.0747907		210	-0.0379906	-0.027695	-0.190434	-0.0853732
209	3.31536	3.50984	3.54494		209	0.0481431	0.0298372	0.235473		209	0.200605	0.0270885	-0.0275106		209	-0.159074	-0.158415	-0.144675	-0.154055		209	-0.0411496	-0.166055	0.00986569	-0.0657796
208	3.72827	3.62522	3.68493		208	-0.10417	-0.145093	-0.0588644		208	0.673048	0.647783	0.693381		208	-0.101717	-0.114264	-0.114266	-0.110082		208	-0.0740123	-0.291223	-0.0791989	-0.148145
207	3.83541	4.04159	3.99845		207	-0.0506561	-0.155218	-0.13147		207	1.44728	1.44966	1.35811		207	-0.240252	-0.16231	-0.205852	-0.202805		207	0.0113718	0.0192436	-0.0433414	-0.004242
206	3.91269	3.79244	3.95265		206	-0.355537	-0.389902	-0.384913		206	2.28394	2.3729	2.42357		206	-0.0529476	-0.109061	-0.174349	-0.112119		206	-0.169092	-0.209732	-0.0408993	-0.139908
205	3.68623	3.74111	3.91816		205	-0.340256	-0.548505	-0.314826		205	3.09003	2.95757	3.31844		205	-0.053811	-0.0183344	-0.179689	-0.0839448		205	-0.0914428	-0.150666	-0.183881	-0.141997
204	3.73636	3.8224	3.70502		204	-0.667941	-0.406276	-0.615933		204	3.92218	3.85487	3.99492		204	-0.360512	-0.180381	-0.0680673	-0.202987		204	-0.21295	0.0426723	-0.240043	-0.136774
203	3.47996	3.40362	3.56782		203	-0.630657	-0.876111	-0.727128		203	4.70506	4.67591	4.66506		203	-0.159173	-0.25044	-0.179064	-0.196226		203	-0.216408	-0.116924	0.035711	-0.099207
202	3.40219	3.35346	3.03825		202	-0.687848	-0.631244	-0.480501		202	5.46845	5.70361	5.30193		202	-0.220777	-0.235301	-0.109519	-0.188532		202	-0.189897	-0.253266	-0.0869864	-0.176716
201	2.76361	2.83582	2.84184		201	-0.67596	-0.514892	-1.03847		201	6.1531	6.08183	6.08398		201	-0.330201	-0.165233	-0.26005	-0.251828		201	-0.131502	-0.0638786	-0.182157	-0.125846
200	2.44742	2.62276	2.5085		200	-1.08157	-0.830078	-0.836846		200	6.52854	6.49006	6.68814		200	-0.272244	-0.243574	-0.0968251	-0.204214		200	-0.280226	-0.46947	-0.373646	-0.374447

## Sheet: Extended Data Fig. 4c
Extended Data Fig. 4c
CD	G4 Kit1				CD	ss mutKit1				CD	ds Kit1				CD	hemi-methylated ds Kit1				CD	100 KCl in 10 mM Tris HCl buffer					CD	100 NaCl in 10 mM Tris HCl buffer
Wavelength (nm)	Repeat				Wavelength (nm)	Repeat				Wavelength (nm)	Repeat				Wavelength (nm)	Repeat				Wavelength (nm)	Repeat					Wavelength (nm)	Repeat
	1	2	3			1	2	3			1	2	3			1	2	3			1	2	3	average			1	2	3	average
330	0.370429	0.236906	0.141719		330	0.197458	0.0918255	0.197235		330	0.218808	0.136683	0.0748238		330	-0.0791041	-0.146445	-0.0735965		330	0.0878333	0.132925	0.105397	0.108718		330	-0.0420882	0.102323	-0.0179165	0.0141061
329	0.192087	0.295162	0.178102		329	0.0803796	0.0984045	0.165762		329	0.218183	0.160436	0.288588		329	-0.119989	-0.120863	-0.182421		329	0.0942305	-0.0565369	-0.0657659	-0.00935743		329	-0.0509259	-0.113349	0.0122703	-0.0506682
328	0.285006	0.29338	0.167376		328	0.286403	0.206971	0.17842		328	0.0905742	0.0862391	0.19226		328	-0.0756253	-0.121788	-0.170318		328	-0.0278037	0.0718998	0.0415833	0.0285598		328	-0.0140347	0.0715299	-0.0109763	0.0155063
327	0.171886	0.257905	0.24503		327	0.194389	0.255919	0.227147		327	0.223132	0.149751	0.0539164		327	0.00722718	-0.14383	-0.0569532		327	0.158424	-0.050184	-0.00433136	0.0346362		327	0.0814197	-0.104251	-0.00400872	-0.00894667
326	0.18551	0.0587849	0.24114		326	0.134537	0.161553	0.139055		326	0.160818	0.0672883	0.10305		326	-0.156049	-0.106995	-0.153256		326	0.0764437	-0.0213201	0.0228632	0.0259956		326	0.00797075	-0.00355312	0.126679	0.0436989
325	0.218667	0.259291	0.31052		325	0.229389	0.211899	0.282431		325	0.197267	0.177814	0.130601		325	-0.105347	-0.115762	-0.0472279		325	0.102783	0.114139	-0.0112018	0.0685734		325	0.0247753	0.0363131	0.094748	0.0519455
324	0.224261	0.28095	0.10758		324	0.0573583	0.190454	0.275831		324	0.132866	0.064946	0.0818279		324	-0.0861745	0.00417133	-0.0783103		324	0.0952393	-0.0548363	0.113428	0.051277		324	0.0938916	0.0524932	-0.00276996	0.0478716
323	0.297675	0.149292	0.267074		323	0.25899	0.0782025	0.205631		323	0.251205	0.119466	0.12418		323	-0.107656	-0.0379919	-0.215752		323	0.159227	-0.00589296	0.00637812	0.0532374		323	0.107176	0.195378	0.0602657	0.12094
322	0.219834	0.155963	0.248443		322	0.0794268	0.250008	0.147717		322	0.0714239	0.204872	0.0402169		322	-0.104149	-0.132711	-0.146106		322	0.1156	0.103893	0.0106885	0.0767272		322	0.156379	0.0259545	-0.0581775	0.0413853
321	0.315653	0.136933	0.147943		321	0.176961	0.201832	0.156284		321	0.297937	0.286175	0.188394		321	-0.00845342	-0.155471	-0.180062		321	0.0739111	0.123798	0.100305	0.099338		321	0.0774899	0.0308628	0.0343966	0.0475831
320	0.226955	0.0739114	0.246961		320	0.249082	0.24715	0.224799		320	0.29922	0.123437	0.123366		320	-0.113797	-0.0986786	-0.164455		320	0.0442873	0.00335877	0.0135275	0.0203912		320	0.0244578	0.07661	-0.121335	-0.00675573
319	0.284836	0.271119	0.194734		319	0.400773	0.243288	0.21072		319	0.140092	0.17794	0.11893		319	-0.105898	-0.142606	-0.0986065		319	-0.0417698	0.0981904	0.079053	0.0451579		319	0.244079	-0.0680017	0.150909	0.108995
318	0.209498	0.207478	0.239818		318	0.330508	0.121019	0.107543		318	0.193202	0.275102	0.200662		318	-0.0507668	-0.0815421	-0.183581		318	0.113367	-0.0226448	0.0364024	0.0423749		318	0.164386	0.085992	-0.0283799	0.0739994
317	0.29229	0.209582	0.137023		317	0.365213	0.255905	0.262344		317	0.270982	0.177409	0.0599477		317	0.00158712	-0.129111	-0.0803581		317	0.0454456	-0.0379812	0.0700174	0.0258273		317	0.153564	-0.0254579	-0.056488	0.0238727
316	0.12858	0.286273	0.242108		316	0.366853	0.309837	0.26909		316	0.135696	0.133605	0.115886		316	-0.157126	-0.0473561	-0.025187		316	0.0639491	0.00387164	0.121543	0.0631212		316	0.158685	0.0904878	0.0635548	0.104243
315	0.257549	0.248077	0.140445		315	0.230355	0.261603	0.2724		315	0.144724	0.28171	0.173447		315	-0.108873	-0.133822	-0.249404		315	0.184054	0.0275368	0.0800478	0.0972129		315	0.11213	0.126488	0.0633067	0.100642
314	0.309181	0.180861	0.363118		314	0.225738	0.21898	0.098642		314	0.148944	0.030678	0.0743901		314	-0.0582432	-0.0785777	-0.00968331		314	0.10563	0.131889	-0.049743	0.062592		314	-0.0510974	0.0215622	0.0711655	0.0138768
313	0.23324	0.13985	0.240285		313	0.282597	0.155325	0.281203		313	0.143242	0.124242	0.163448		313	-0.113157	-0.100359	-0.123629		313	0.0160496	-0.0468133	0.0296225	-0.0003804		313	0.219409	0.0918745	0.0485334	0.119939
312	0.252422	0.249853	0.304521		312	0.179138	0.204856	0.261477		312	0.229081	0.0687729	0.228383		312	-0.139011	-0.13393	-0.118807		312	0.0495824	0.0485421	-0.0714846	0.00887997		312	0.126334	0.102229	0.0584737	0.0956789
311	0.274616	0.36714	0.260793		311	0.413659	0.354774	0.351396		311	0.121218	0.149633	0.227326		311	-0.120581	-0.0998592	-0.165751		311	0.14456	-0.0629033	0.102232	0.0612962		311	0.0764004	-0.0794681	-0.0488059	-0.0172912
310	0.324917	0.0554669	0.305282		310	0.353505	0.386657	0.250597		310	0.242027	0.254359	0.0653055		310	-0.0578038	-0.143291	-0.0847396		310	-0.0157631	0.141474	0.0802376	0.0686495		310	0.184964	-0.0182071	0.0449706	0.0705758
309	0.285254	0.227792	0.302738		309	0.155712	0.321785	0.402879		309	0.250773	0.176276	0.0951449		309	-0.145195	-0.00986763	-0.168178		309	0.1184	0.00476	0.0566461	0.0599354		309	0.0852234	0.0514135	0.0888059	0.0751476
308	0.245829	0.274585	0.180334		308	0.338395	0.225364	0.191999		308	0.28596	0.160739	0.261151		308	-0.038189	-0.0827724	-0.0523681		308	0.0776682	0.190766	0.0843789	0.117604		308	0.141408	0.0214761	0.0344024	0.0657622
307	0.275844	0.248595	0.21625		307	0.257751	0.273347	0.269173		307	0.202664	0.128063	0.33851		307	0.0562539	0.101075	-0.0580752		307	0.047601	0.15637	0.152063	0.118678		307	0.140826	0.0353728	0.169077	0.115092
306	0.262507	0.199635	0.163211		306	0.380263	0.346072	0.348057		306	0.14424	0.182971	0.143004		306	0.0695807	-0.0587476	-0.039408		306	0.114132	0.09067	0.0168092	0.0738704		306	0.0167473	-0.00406151	0.0817342	0.0314733
305	0.348146	0.15706	0.304208		305	0.47627	0.324685	0.439677		305	0.129252	0.302978	0.219954		305	-0.05432	-0.0782705	-0.0855363		305	0.146975	0.120031	0.00181892	0.0896083		305	0.253228	0.0150285	0.072656	0.113638
304	0.148074	0.259902	0.292508		304	0.256612	0.326033	0.270625		304	0.27614	0.136926	0.19572		304	-0.031353	0.0707424	-0.07817		304	0.122351	0.0695675	0.083864	0.0919275		304	0.166163	0.101258	0.0892696	0.118897
303	0.177023	0.27973	0.310023		303	0.40632	0.361912	0.447689		303	0.326016	0.375215	0.329892		303	0.067827	0.00290594	-0.0581671		303	0.132816	-0.116257	-0.0877218	-0.0237209		303	0.245645	0.106035	0.021961	0.124547
302	0.159266	0.169913	0.150973		302	0.30534	0.492122	0.324927		302	0.379907	0.260019	0.259209		302	-0.0112425	-0.0237105	0.143153		302	0.129124	-0.0015937	0.103322	0.0769508		302	0.101595	0.0533058	-0.017442	0.0458196
301	0.210455	0.250645	0.26703		301	0.489825	0.496643	0.451923		301	0.299472	0.374782	0.26161		301	0.0998725	0.0260514	0.114722		301	0.0187452	0.0942418	0.114685	0.0758907		301	0.181155	0.120374	-0.0632412	0.0794293
300	0.133473	0.192967	0.156904		300	0.469555	0.564735	0.376222		300	0.292781	0.411903	0.413764		300	0.151565	0.137447	0.15803		300	0.0656665	-0.100846	-0.0212576	-0.0188124		300	0.036273	-0.00609039	0.168621	0.0662679
299	0.122336	0.132169	0.254749		299	0.547884	0.523006	0.60503		299	0.340037	0.421071	0.376301		299	0.134439	0.234586	0.143871		299	0.045405	-0.0321956	0.165688	0.0596325		299	0.0192222	0.00999781	-0.102961	-0.0245803
298	0.164599	0.0562645	0.120661		298	0.623706	0.541254	0.685195		298	0.560406	0.407387	0.493288		298	0.345803	0.316479	0.310869		298	0.119444	-0.0417128	0.00810932	0.0286135		298	0.0969475	0.00195737	-0.0246718	0.0247444
297	0.131487	0.0892317	0.111323		297	0.610744	0.612103	0.701994		297	0.353612	0.559194	0.524364		297	0.412223	0.271442	0.394412		297	0.110524	0.0109943	-0.13249	-0.00365723		297	0.14216	-0.000840509	0.0303374	0.057219
296	0.0761744	0.00317416	-0.111484		296	0.697178	0.574109	0.767102		296	0.604699	0.66798	0.540066		296	0.340431	0.468695	0.453937		296	0.0105391	0.0385361	0.0506409	0.0332387		296	0.177577	0.106978	0.19062	0.158392
295	0.0105366	-0.0310043	0.0427914		295	0.651588	0.693262	0.676325		295	0.753657	0.780632	0.719169		295	0.611915	0.457037	0.394965		295	0.0934903	-0.0564234	0.175828	0.070965		295	0.275845	0.0314154	0.0346258	0.113962
294	0.0240385	-0.0938498	-0.0375338		294	0.765628	0.773517	0.824747		294	0.878077	0.822279	0.787169		294	0.496039	0.696921	0.573577		294	0.148879	-0.000224346	0.0857856	0.0781468		294	0.130345	-0.0327105	0.0364658	0.0447001
293	-0.0542246	-0.110014	0.0713272		293	0.813589	0.950216	0.843903		293	0.896108	0.834665	0.930035		293	0.639392	0.732472	0.749514		293	0.0480879	-0.0540292	-0.0394797	-0.0151403		293	-0.0419087	0.0443753	0.026502	0.0096562
292	-0.0818846	0.00304789	-0.0517265		292	0.949482	0.947947	1.00513		292	0.975179	1.14069	1.02753		292	0.993517	0.864421	0.966644		292	0.217013	0.0758366	-0.135255	0.0525315		292	0.241468	-0.0153363	-0.00491072	0.0737403
291	-0.00565263	0.0693855	0.0878937		291	0.901884	0.89921	1.00265		291	1.11682	1.1794	1.07847		291	0.966838	0.926196	0.813677		291	0.0461953	0.018136	0.0593593	0.0412302		291	0.06771	0.0341577	0.0469032	0.0495903
290	0.0913216	0.0795923	-0.0029555		290	1.03806	0.960503	1.03683		290	1.2047	1.25254	1.22137		290	1.07125	0.962485	1.05467		290	0.000400592	-0.0137412	0.102532	0.0297305		290	0.094697	0.117642	0.0966155	0.102985
289	0.173823	-0.123458	0.0624946		289	0.875727	1.04042	1.00673		289	1.47815	1.24124	1.28065		289	1.13465	1.18608	1.19083		289	0.169147	-0.0649416	-0.0482305	0.0186583		289	0.121719	0.17311	-0.0124866	0.0941141
288	0.123876	0.0905769	0.144135		288	1.00895	1.1502	1.04606		288	1.61845	1.36193	1.37019		288	1.23132	1.4746	1.37474		288	-0.0313432	0.0923544	0.0406786	0.0338966		288	0.165389	-0.14122	0.132383	0.052184
287	0.208046	0.136109	0.121464		287	1.03446	1.26561	1.17889		287	1.59	1.38053	1.7685		287	1.52871	1.31338	1.44103		287	0.253816	0.203871	0.0346795	0.164122		287	-0.00285989	-0.0567299	0.0685044	0.00297154
286	0.331141	0.200198	0.16789		286	1.09948	1.17469	1.04151		286	1.68413	1.54139	1.49705		286	1.59553	1.42895	1.4666		286	0.174748	0.121807	0.011846	0.1028		286	-0.0473158	-0.0105988	0.0585106	0.000198667
285	0.281122	0.230335	0.347414		285	1.15111	1.24686	1.29114		285	1.98167	1.65831	1.87943		285	1.61419	1.63229	1.69149		285	0.135201	0.0415486	-0.0175891	0.0530535		285	0.13837	0.0782089	0.0109412	0.07584
284	0.450277	0.29378	0.559678		284	1.30392	1.29409	1.05543		284	1.87241	1.70404	1.91031		284	1.6906	1.58946	1.6189		284	-0.0664061	-0.0131609	0.0983787	0.00627057		284	0.0468864	0.0414837	-0.0201572	0.0227376
283	0.484533	0.472038	0.395845		283	1.31571	1.36057	1.3227		283	1.86532	1.8851	1.92647		283	1.89854	1.7254	1.71903		283	-0.0766374	0.123897	0.0836118	0.0436238		283	0.0408145	0.0291167	-0.018085	0.0172821
282	0.502212	0.622597	0.521165		282	1.1448	1.42145	1.2944		282	2.04938	1.98623	1.93616		282	1.88344	1.92435	1.67465		282	0.00806099	-0.0122238	0.0999112	0.0319161		282	0.113978	0.0011023	-0.0126832	0.0341324
281	0.703675	0.631687	0.83121		281	1.39792	1.33313	1.3233		281	2.08242	1.9685	2.02834		281	2.07612	1.94928	1.8433		281	0.0476299	0.0358316	-0.0037192	0.0265808		281	-0.0716049	-0.173421	0.0192317	-0.0752647
280	0.767817	0.863959	0.879531		280	1.22842	1.25581	1.32668		280	2.24893	2.18658	2.29423		280	2.15943	2.06575	2.09855		280	-0.0359969	0.0283406	-0.0641546	-0.023937		280	0.113943	-0.0207631	0.102193	0.0651243
279	1.10907	1.07495	1.10863		279	1.32009	1.52625	1.36522		279	2.28718	2.34633	2.27348		279	2.07519	1.98566	2.13237		279	0.0837289	0.0151608	0.0170768	0.0386555		279	0.0137276	-0.120985	0.108468	0.000403533
278	1.38446	1.27824	1.35251		278	1.30332	1.06229	1.22351		278	2.46305	2.47809	2.42176		278	2.43635	2.30986	2.27511		278	0.181551	0.0891886	-0.0214535	0.0830954		278	0.0226037	-0.0365738	0.0406759	0.00890193
277	1.44434	1.55352	1.72937		277	1.06489	1.0986	1.44516		277	2.69368	2.58561	2.68257		277	2.47199	2.70732	2.4424		277	-0.00113025	0.0425881	0.134135	0.0585309		277	0.0371265	-0.0665396	-0.0533837	-0.0275989
276	1.88568	1.74611	2.00584		276	1.31736	1.14019	1.26548		276	2.78294	2.74894	2.53357		276	2.77192	2.62712	2.73883		276	-0.0308146	-0.0641785	-0.10406	-0.066351		276	0.066547	0.114825	0.133114	0.104829
275	2.09062	2.20813	2.05742		275	1.27647	1.03403	1.16553		275	3.00466	2.84498	2.95843		275	2.82378	2.85498	2.88482		275	0.0392028	0.183881	0.0197797	0.0809545		275	0.104324	0.186305	-0.157008	0.0445403
274	2.15309	2.42064	2.45899		274	0.91058	1.09428	0.954469		274	3.0339	3.02954	3.0137		274	3.13581	2.98233	3.06087		274	0.10971	0.0550257	0.0370142	0.06725		274	0.00157637	-0.101167	-0.0315776	-0.0437227
273	2.52387	2.67197	2.59216		273	1.11705	0.934123	0.930605		273	3.33868	3.15924	3.05562		273	3.23257	3.02863	3.16647		273	-0.0688717	-0.0940736	-0.0465548	-0.0698334		273	0.0639665	0.0910833	0.181079	0.112043
272	2.8177	3.09261	3.00129		272	0.816431	0.847593	0.898495		272	3.39867	3.28832	3.41937		272	3.03088	3.12729	3.33062		272	0.0807307	0.0031232	0.0436193	0.0424911		272	-0.0377469	0.0121151	0.0659762	0.0134481
271	3.38508	3.22066	3.04498		271	0.789507	0.884435	0.629135		271	3.55938	3.31589	3.24949		271	3.39601	3.30494	3.07724		271	0.00539811	0.167221	0.0162569	0.0629587		271	-0.00845566	0.100456	-0.0216366	0.0234546
270	3.5417	3.59937	3.41387		270	0.719872	0.709016	0.735581		270	3.60124	3.54812	3.41288		270	3.20834	3.55511	3.36996		270	0.0679071	0.0866828	-0.0149559	0.0465447		270	0.0355266	-0.0571479	0.0785285	0.0189691
269	3.77316	3.7748	3.73448		269	0.49329	0.599816	0.652901		269	3.50437	3.50501	3.41736		269	3.45597	3.33357	3.37832		269	0.0634829	0.0918163	-0.142782	0.0041724		269	-0.0124164	-0.0374427	-0.0333317	-0.0277303
268	3.85162	4.05125	4.12805		268	0.557537	0.343603	0.501502		268	3.44775	3.36009	3.51168		268	3.27001	3.20193	3.30111		268	0.00455481	0.162934	0.0310481	0.066179		268	0.0715407	0.00911081	0.0433804	0.041344
267	4.22452	4.29218	4.44958		267	0.448929	0.409987	0.595101		267	3.57549	3.41104	3.5321		267	3.19537	3.32993	3.11268		267	0.0791803	0.130076	-0.0164167	0.0642799		267	0.0343586	-0.0338058	0.0827292	0.0277607
266	4.38068	4.65958	4.41549		266	0.24366	0.317229	0.0589496		266	3.56731	3.37023	3.5617		266	3.27087	3.28362	3.15958		266	0.11769	0.119246	-0.0326615	0.0680915		266	0.150156	0.0883087	0.104032	0.114166
265	4.63324	4.67305	4.66786		265	0.17584	0.193363	0.21158		265	3.49078	3.35286	3.34555		265	3.29171	3.10158	3.10526		265	0.0561211	-0.177436	-0.12349	-0.0816016		265	0.0678433	0.0101838	-0.0331824	0.0149482
264	4.92562	4.63175	4.67434		264	0.0923793	0.0303945	0.0359599		264	3.51403	3.35824	3.45024		264	2.92005	3.05673	3.21444		264	0.110451	0.0325756	0.0483446	0.0637904		264	0.116656	-0.0955627	0.123018	0.0480371
263	4.73579	4.56832	4.67846		263	0.0645011	0.0141145	0.109202		263	3.31323	3.44002	3.34113		263	3.12572	3.19456	3.11225		263	0.0333058	0.116537	-0.0345598	0.0384277		263	0.0743309	-0.0443171	0.0536155	0.0278764
262	4.82474	4.73019	4.94263		262	-0.0395294	-0.0479886	-0.109583		262	3.22014	3.00983	3.10315		262	2.96346	2.97016	2.87553		262	0.0536614	0.0328355	-0.0279783	0.0195062		262	-0.00255333	0.0539816	0.00439909	0.0186091
261	4.67591	4.39975	4.54643		261	-0.00378467	-0.12072	-0.130091		261	3.22053	2.81283	3.0335		261	2.78768	2.62153	2.61671		261	-0.0120153	0.0599517	-0.0673287	-0.0064641		261	0.0900772	-0.0454869	-0.0298532	0.00491237
260	4.31408	4.5724	4.39403		260	-0.123377	-0.279928	-0.0715294		260	2.66141	2.90537	2.668		260	2.48605	2.4027	2.48458		260	0.0468405	0.0953822	0.0700938	0.0707722		260	-0.00273759	-0.110545	0.00942491	-0.0346192
259	4.03649	4.00506	4.08663		259	-0.211212	-0.055862	-0.18815		259	2.84067	2.6628	2.53586		259	2.43709	2.45265	2.28589		259	-0.120914	0.101117	-0.0303302	-0.0167091		259	-0.0950449	0.125935	0.108343	0.046411
258	3.70079	3.69281	3.62551		258	-0.22441	-0.278834	-0.0946377		258	2.34999	2.57073	2.45774		258	2.23262	2.00782	2.01287		258	0.0254166	0.0288274	-0.000840377	0.0178012		258	-0.0485882	0.0268372	0.112647	0.0302987
257	3.27961	3.33369	3.20098		257	-0.111406	-0.275077	-0.218563		257	2.31539	2.17881	2.12435		257	2.12757	1.79613	1.79942		257	-0.0512398	0.0617982	-0.024548	-0.0046632		257	0.0117952	-0.0540903	-0.087045	-0.0431134
256	2.90823	2.88354	2.87195		256	-0.279342	-0.0785993	-0.118412		256	2.10816	2.0606	1.80609		256	1.65527	1.5641	1.57668		256	0.0603406	0.0842122	0.0575582	0.0673703		256	0.0123861	-0.0759556	0.0846658	0.0070321
255	2.29051	2.44186	2.50391		255	-0.234092	-0.308628	-0.0957194		255	1.9082	1.71482	1.73007		255	1.35873	1.42439	1.59535		255	0.0549313	0.226026	0.0861438	0.122367		255	0.0280881	-0.0563493	-0.0307117	-0.0196576
254	1.89243	1.83578	1.81249		254	-0.137007	-0.0291209	-0.116705		254	1.67595	1.67072	1.51942		254	1.2843	1.03442	1.10377		254	-0.0313393	0.0466094	0.0230479	0.0127727		254	0.0590096	0.0784217	-0.0236616	0.0379232
253	1.51744	1.60131	1.39329		253	-0.0910325	-0.149862	-0.157706		253	1.27113	1.12906	1.26588		253	0.842735	0.780085	0.752593		253	0.103725	0.000917396	0.0291439	0.0445954		253	0.106861	-0.101001	-0.0515573	-0.0152324
252	0.925633	1.06421	1.08667		252	-0.108883	-0.212119	-0.150997		252	1.07542	0.976388	0.971983		252	0.675433	0.444755	0.365784		252	0.00686966	-0.0493286	0.0661458	0.00789562		252	-0.0360971	0.0503468	0.11499	0.0430799
251	0.609858	0.474893	0.562084		251	-0.156634	-0.160963	-0.13903		251	0.66654	0.657792	0.63742		251	0.177166	0.354283	0.250718		251	-0.0521043	-0.0543408	-0.0579347	-0.0547933		251	0.0674574	-0.116451	0.211373	0.0541265
250	0.00517062	0.0954805	0.0135601		250	-0.131923	-0.225919	-0.144538		250	0.336581	0.175154	0.120056		250	-0.0868922	0.0243389	-0.186702		250	-0.0254899	-0.101236	0.0130287	-0.0378991		250	-0.102518	-0.017242	0.193157	0.0244657
249	-0.435616	-0.324705	-0.373033		249	-0.187321	-0.169024	-0.049772		249	-0.0918053	0.0615869	-0.138761		249	-0.383738	-0.5174	-0.531953		249	0.00336811	0.0863664	-0.149089	-0.0197848		249	-0.0287503	0.061695	0.0667483	0.033231
248	-0.680807	-0.670382	-0.739614		248	-0.0401576	-0.113924	-0.223003		248	-0.444201	-0.200288	-0.374398		248	-0.697082	-0.862249	-0.775159		248	0.140171	0.000612915	0.037283	0.0593556		248	0.020802	-0.157431	0.0290767	-0.0358508
247	-1.02576	-1.107	-1.10494		247	-0.158962	-0.176896	-0.0176258		247	-0.461235	-0.643465	-0.694163		247	-0.949108	-1.14841	-1.00062		247	-0.0592372	-0.0905889	0.049759	-0.0333557		247	-0.0661969	0.0515821	-0.0222226	-0.0122791
246	-1.25748	-1.30781	-1.34368		246	0.0107177	-0.0478876	-0.13776		246	-0.931465	-0.840965	-0.829727		246	-1.17779	-1.16243	-1.24027		246	0.0229533	0.0301786	0.0404403	0.0311907		246	0.0839285	0.0759933	-0.0274276	0.0441647
245	-1.44453	-1.52518	-1.31098		245	-0.0976823	0.00343221	0.0395035		245	-1.04015	-0.942065	-1.13428		245	-1.24549	-1.48344	-1.53642		245	0.0244195	0.055787	0.124586	0.0682642		245	0.0592298	0.0487153	0.0431323	0.0503591
244	-1.49877	-1.58735	-1.5132		244	-0.0940238	-0.0351687	-0.206283		244	-1.218	-1.29748	-0.999507		244	-1.70747	-1.66685	-1.56059		244	0.0425903	-0.000870039	0.0626598	0.0347934		244	-0.0485539	-0.0380185	0.0290289	-0.0191812
243	-1.65596	-1.68584	-1.53255		243	-0.0615133	-0.124656	-0.0924941		243	-1.36581	-1.49745	-1.44941		243	-1.85717	-1.84409	-1.85842		243	-0.0334465	-0.0792925	0.119169	0.00214333		243	0.0367622	-0.031697	-0.0432786	-0.0127378
242	-1.48413	-1.66934	-1.77126		242	0.044386	-0.00735156	0.0336954		242	-1.6176	-1.53362	-1.50931		242	-2.05597	-2.06297	-2.0588		242	-0.0138353	-0.0448365	-0.135929	-0.0648669		242	0.121232	-0.248503	-0.0722979	-0.066523
241	-1.61911	-1.65473	-1.65193		241	0.109149	-0.0841918	0.110868		241	-1.68052	-1.6647	-1.68933		241	-2.10837	-2.09822	-2.05099		241	-0.0108464	-0.00114322	-0.1219	-0.0446299		241	-0.0664045	0.0675794	0.129746	0.0436403
240	-1.43571	-1.39283	-1.45872		240	-0.189123	-0.180345	-0.0700587		240	-1.90813	-1.70814	-1.63434		240	-2.22553	-2.29679	-2.24866		240	-0.109011	0.044393	-0.0926023	-0.0524068		240	0.0345685	-0.0138576	0.104314	0.041675
239	-1.33285	-1.45889	-1.4854		239	-0.0383593	0.064644	-0.0324844		239	-1.69329	-1.78064	-1.92348		239	-2.33725	-2.26201	-2.36368		239	-0.00638562	-0.034271	0.0134663	-0.00906344		239	0.00174778	0.00369142	0.186891	0.0641101
238	-1.40161	-1.43853	-1.27221		238	-0.0710348	-0.0416121	-0.0183152		238	-1.732	-1.98768	-1.89373		238	-2.3805	-2.28805	-2.47535		238	-0.0966237	0.054439	0.0747057	0.0108403		238	-0.0112444	-0.0549129	-0.155337	-0.0738314
237	-1.13366	-1.22777	-1.21205		237	-0.0400536	0.185296	-0.060785		237	-1.70618	-1.85844	-1.76681		237	-2.2607	-2.303	-2.45362		237	-0.023946	-0.0459097	0.0207364	-0.0163731		237	0.0612302	0.010601	-0.0402853	0.0105153
236	-1.11946	-1.25031	-1.13751		236	0.0489796	0.133038	0.0279221		236	-1.7248	-1.76714	-1.96036		236	-2.37009	-2.46176	-2.35962		236	-0.0806454	0.0317027	0.0790554	0.0100376		236	-0.00383146	-0.070561	0.031811	-0.0141938
235	-0.971903	-1.01217	-0.981286		235	0.0561587	0.1059	-0.102394		235	-1.81631	-1.8692	-1.73588		235	-2.38715	-2.33978	-2.22737		235	0.0135773	0.0378496	0.0401001	0.030509		235	0.0535543	0.0291795	-0.0768321	0.00196723
234	-0.827117	-0.915799	-0.831595		234	-0.150698	-0.0786092	0.0226059		234	-1.87505	-1.83095	-1.74999		234	-2.13624	-2.24949	-2.20128		234	-0.022892	0.0217592	0.144905	0.0479241		234	0.00478618	-0.0639269	-0.0635036	-0.0408814
233	-0.617319	-0.834895	-0.638926		233	-0.0802616	0.0453331	0.205858		233	-1.73942	-1.67984	-1.78586		233	-2.01486	-2.19252	-2.20069		233	0.0638146	0.107233	-0.037953	0.0443649		233	0.00436998	-0.0209615	-0.015368	-0.0106532
232	-0.716237	-0.665132	-0.559965		232	0.0285248	-0.103393	-0.0012514		232	-1.61857	-1.63809	-1.5896		232	-1.89588	-1.95371	-2.1927		232	-0.0582726	0.0289951	0.0822029	0.0176418		232	0.0273772	0.0751103	0.0452314	0.0492396
231	-0.33118	-0.491075	-0.348902		231	0.0485151	0.10343	0.0453296		231	-1.48341	-1.47587	-1.42495		231	-2.07502	-1.96799	-1.96458		231	0.149185	-0.0677441	-0.0178447	0.0211987		231	-0.0454496	0.185432	0.0865312	0.0755045
230	-0.33396	-0.429533	-0.28791		230	0.153478	0.112433	0.188174		230	-1.2428	-1.39847	-1.42		230	-1.92868	-1.86404	-1.78249		230	-0.093337	0.0397631	-0.0688492	-0.0408077		230	0.166602	-0.0694877	0.006308	0.0344741
229	-0.421651	-0.262855	-0.302557		229	0.184249	0.258326	0.130661		229	-1.24928	-1.24119	-0.939421		229	-1.74093	-1.74801	-1.90178		229	0.110489	0.0367527	-0.012469	0.0449242		229	0.198676	0.200319	0.146922	0.181972
228	-0.126495	-0.215966	-0.296687		228	0.0507468	0.209367	0.140306		228	-1.42203	-1.19121	-1.18371		228	-1.51535	-1.50837	-1.57147		228	0.00530727	-0.0314021	0.0221315	-0.00132111		228	0.00100635	0.0713527	-0.0651265	0.00241085
227	-0.176391	-0.187324	-0.269903		227	0.291626	0.107014	0.215425		227	-0.920174	-0.984805	-1.15238		227	-1.56665	-1.50939	-1.42147		227	0.0550701	0.0886173	0.0671575	0.0702816		227	0.113774	0.0413232	-0.0290022	0.0420317
226	-0.141477	0.0550761	-0.028337		226	0.25699	0.302057	0.194159		226	-0.79038	-0.886461	-0.950811		226	-1.38145	-1.35497	-1.36667		226	0.00292567	-0.0735539	0.108818	0.0127299		226	0.195102	0.0342251	0.0325384	0.0872885
225	-0.162074	-0.0900175	-0.152422		225	0.153515	0.252718	0.187711		225	-0.98665	-0.944887	-0.751591		225	-1.17201	-1.25657	-1.19163		225	0.0115323	0.0371961	-0.0677608	-0.00634413		225	0.0186654	0.0166816	-0.017755	0.005864
224	0.00114197	0.142489	-0.0257497		224	0.266417	0.209678	0.44536		224	-0.739007	-0.904459	-0.832114		224	-1.34053	-1.13091	-1.20491		224	0.0381648	0.0282028	-0.0884068	-0.0073464		224	0.0390924	0.17383	0.195517	0.136146
223	0.0685357	0.179731	-0.126114		223	0.392407	0.449732	0.350246		223	-0.792996	-0.776879	-0.854923		223	-1.21382	-1.2881	-1.24835		223	-0.0780381	0.0459399	0.0364175	0.00143977		223	0.083792	0.0824364	0.0984438	0.0882241
222	0.0683631	0.0579697	0.118116		222	0.332423	0.376651	0.402414		222	-0.775727	-0.75095	-0.818411		222	-1.11353	-1.27164	-1.22564		222	0.0125435	-0.0685772	0.0341355	-0.0072994		222	0.00899876	0.0247175	-0.0197023	0.00467132
221	0.310259	0.0752072	0.139747		221	0.539606	0.542784	0.402354		221	-0.560059	-0.847845	-0.711343		221	-1.30542	-1.11816	-1.32115		221	-0.153809	-0.0672025	0.116115	-0.0349655		221	-0.0605099	-0.123926	0.0441067	-0.0467764
220	0.254733	0.415636	0.364854		220	0.793384	0.472698	0.504606		220	-0.94989	-0.598126	-0.781757		220	-1.33523	-1.14274	-1.06815		220	0.0203659	-0.00372066	0.165983	0.0608761		220	-0.0186932	0.035421	0.0673479	0.0280252
219	0.381147	0.498579	0.49466		219	0.593499	0.708826	0.610329		219	-0.846777	-0.796957	-0.924578		219	-1.36977	-1.37874	-1.3167		219	-0.0170239	0.0238259	0.160059	0.0556203		219	-0.0773382	0.0220757	-0.0195138	-0.0249254
218	0.627766	0.705802	0.631719		218	0.681368	0.662682	0.814379		218	-1.06864	-1.02656	-0.935775		218	-1.44713	-1.26654	-1.30136		218	0.0327335	-0.111188	0.0633155	-0.00504633		218	0.0679749	0.0609032	-0.073588	0.01843
217	0.829087	0.819826	1.03963		217	0.906197	0.844644	0.785907		217	-1.09882	-1.1859	-1.09629		217	-1.43787	-1.57284	-1.72923		217	0.0911089	0.00979612	-0.00815229	0.0309176		217	0.021017	-0.0329873	-0.0301522	-0.0140408
216	0.986211	0.913882	0.991897		216	1.11229	1.10479	0.917594		216	-1.17976	-0.966236	-1.19711		216	-1.54835	-1.66857	-1.76813		216	-0.197616	-0.0117637	0.0764661	-0.0443045		216	-0.000595612	0.0748587	0.0154547	0.0299059
215	1.24277	1.42934	1.29222		215	1.09533	1.02467	1.12661		215	-1.40595	-1.50839	-1.40583		215	-1.53745	-1.59025	-1.64178		215	-0.131849	0.153231	-0.0441857	-0.00760123		215	-0.0209219	0.0845553	-0.0232853	0.0134494
214	1.55828	1.71826	1.47988		214	1.1824	1.20095	1.07881		214	-1.6182	-1.44624	-1.45802		214	-2.01612	-1.92645	-1.70553		214	0.01184	-0.122705	-0.000565162	-0.0371434		214	-0.033642	0.0840394	0.0555353	0.0353109
213	1.72884	1.60445	1.741		213	1.05088	1.26695	0.969903		213	-1.48379	-1.52898	-1.47956		213	-1.91779	-1.54592	-1.65115		213	-0.065879	-0.10937	-0.256062	-0.14377		213	-0.00413499	-0.0187692	-0.0583277	-0.0270773
212	1.75455	1.89107	1.69087		212	1.14637	1.07819	1.01373		212	-1.32776	-1.54058	-1.562		212	-1.70522	-1.64813	-1.72616		212	-0.151471	-0.0325195	-0.0106922	-0.0648942		212	0.0311607	-0.0262056	-0.0191134	-0.00471943
211	1.8499	2.03396	1.84651		211	1.06543	1.09754	1.05805		211	-1.20383	-1.30849	-1.13969		211	-1.39193	-1.52977	-1.49326		211	-0.103513	0.0263738	-0.0608671	-0.0460021		211	-0.15649	-0.111238	-0.109045	-0.125591
210	1.84829	2.00593	1.79015		210	1.01473	0.965217	0.931337		210	-0.954644	-0.815888	-0.797458		210	-1.19695	-0.97416	-1.05818		210	-0.0325501	-0.11053	-0.0812921	-0.0747907		210	-0.0379906	-0.027695	-0.190434	-0.0853732
209	1.64791	1.74481	1.87333		209	0.666315	0.738401	0.662937		209	-0.488552	-0.356114	-0.393164		209	-0.751713	-0.673193	-0.770382		209	-0.159074	-0.158415	-0.144675	-0.154055		209	-0.0411496	-0.166055	0.00986569	-0.0657796
208	1.58219	1.5517	1.69734		208	0.279487	0.388487	0.403105		208	0.180451	0.156377	0.0848463		208	0.247756	0.00554303	-0.114758		208	-0.101717	-0.114264	-0.114266	-0.110082		208	-0.0740123	-0.291223	-0.0791989	-0.148145
207	1.32048	1.34909	1.33476		207	0.320178	0.149952	0.243919		207	0.72155	0.736893	0.950275		207	0.533401	0.64727	0.917377		207	-0.240252	-0.16231	-0.205852	-0.202805		207	0.0113718	0.0192436	-0.0433414	-0.004242
206	0.943459	0.800352	0.851294		206	0.0615247	-0.166159	0.0673099		206	1.56293	1.2716	1.39441		206	1.32552	1.2584	1.44165		206	-0.0529476	-0.109061	-0.174349	-0.112119		206	-0.169092	-0.209732	-0.0408993	-0.139908
205	0.468863	0.300404	0.384824		205	-0.330149	-0.247679	-0.248516		205	2.14543	2.38635	2.32852		205	2.09698	2.40626	2.27128		205	-0.053811	-0.0183344	-0.179689	-0.0839448		205	-0.0914428	-0.150666	-0.183881	-0.141997
204	-0.214309	0.0783747	-0.0187832		204	-0.512228	-0.431301	-0.18838		204	3.43722	3.45517	3.19447		204	3.49093	3.01709	3.2116		204	-0.360512	-0.180381	-0.0680673	-0.202987		204	-0.21295	0.0426723	-0.240043	-0.136774
203	-0.365162	-0.43158	-0.585395		203	-0.261218	-0.537079	-0.680106		203	4.27664	4.31184	4.11267		203	4.50212	4.29896	4.35957		203	-0.159173	-0.25044	-0.179064	-0.196226		203	-0.216408	-0.116924	0.035711	-0.099207
202	-0.939837	-0.953212	-0.977943		202	-0.409481	-0.589648	-0.481764		202	5.31489	5.15932	5.17856		202	5.47407	5.16085	5.43439		202	-0.220777	-0.235301	-0.109519	-0.188532		202	-0.189897	-0.253266	-0.0869864	-0.176716
201	-1.18432	-0.999613	-1.2078		201	-0.422091	-0.408794	-0.534451		201	6.40938	6.41843	6.76386		201	6.60117	6.36426	6.53031		201	-0.330201	-0.165233	-0.26005	-0.251828		201	-0.131502	-0.0638786	-0.182157	-0.125846
200	-0.939797	-1.47018	-1.61797		200	-0.218259	-0.243509	-0.489091		200	7.93782	8.01633	7.55834		200	7.88874	7.54903	7.6903		200	-0.272244	-0.243574	-0.0968251	-0.204214		200	-0.280226	-0.46947	-0.373646	-0.374447

## Sheet: Extended Data Fig. 4d
Extended Data Fig. 4d
RBM22 concentration (nM)				200	100	50	25	12.5	6.25	3.125	1.5625	0.78125	0.390625	0.195312	0
Absorbance (a.u.)	G4 Myc	repeat	1	1.517	0.947	0.631	0.424	0.261	0.176	0.128	0.113	0.092	0.104	0.096	0.09
			2	0.952	0.767	0.418	0.294	0.248	0.18	0.123	0.104	0.099	0.09	0.087	0.079
			3	0.81	0.758	0.388	0.368	0.195	0.167	0.141	0.142	0.216	2.583	0.058	0.045
	ss mutMyc	repeat	1	0.726	0.567	0.419	0.311	0.215	0.224	0.123	0.103	0.091	0.089	0.082	0.079
			2	0.777	0.56	0.395	0.26	0.19	0.148	0.126	0.124	0.089	0.084	0.079	0.075
			3	0.735	0.578	0.532	0.416	0.275	0.195	0.143	0.135	0.099	0.081	0.083	0.077
	ds Myc	repeat	1	0.602	0.466	0.292	0.305	0.184	0.134	0.118	0.093	0.089	0.089	0.079	0.117
			2	0.416	0.388	0.326	0.19	0.161	0.137	0.107	0.092	0.087	0.083	0.109	0.079
			3	1.056	0.578	0.425	0.325	0.223	0.157	0.106	0.098	0.086	0.085	0.109	0.077
